# Supplementary material for: poolMC: Smart pooling of mRNA samples in microarray experiments
Source: BMC Bioinformatics. 2010 Jun 2;11:299. doi: 10.1186/1471-2105-11-299 (PMC2900278; doi:10.1186/1471-2105-11-299)
Supplement: Additional file 1 — Monoplex data. Tab-delimited file containing the monoplex data. The file contains 21,505 rows corresponding to the genes and 15 columns of gene expression data (log-transformed) corresponding to the samples. [file 1471-2105-11-299-S1.TXT]

No.	TAIR_ID	GeneName	Description	S1	S2	S3	S4	S5	S6	S7	S8	S9	S10	S11	S12	S13	S14	S15
1	AFFX-Athal-25SrRNA_s			9.889534197	7.764603228	10.99613419	9.180915105	11.00514244	11.28851484	11.40768137	10.88654375	10.73660937	11.13984611	10.82886963	10.43881104	10.99367113	11.71103528	10.40481494
2	AFFX-Athal-5SrRNA			11.8284014	10.5693173	11.24471817	11.77317286	12.12423378	11.52065405	12.43239684	11.64702246	11.74849703	10.76336256	12.47724333	12.15574994	11.40885676	12.64750326	12.69121686
3	AFFX-Athal-Actin_3_f			10.49470972	10.54900407	10.98241887	10.77478517	10.88115054	11.12301443	10.98702531	11.01896093	11.13556279	10.94663113	10.97058495	10.86772936	11.00692398	11.19653345	11.20080113
4	AFFX-Athal-Actin_5_r			4.945295657	4.794027547	4.434432483	4.030191353	4.246962726	4.185108602	4.109439324	4.202628794	4.018990946	4.000371617	3.997076082	5.226510583	4.401306972	4.246962726	4.271810145
5	AFFX-Athal-Actin_M			8.648304898	8.574613812	9.157078995	8.520716886	8.836517181	8.826130877	8.68360145	8.805928314	8.889736043	9.039829194	9.126402778	9.238332181	8.905133061	8.748718796	8.873281712
6	AFFX-Athal-GAPDH_3_s			11.38973736	11.4540234	11.59317077	11.65741462	11.68972994	11.71183109	11.45139673	11.53376234	11.45505439	11.27742467	11.6103099	11.39104622	11.43223425	11.67234822	11.65677965
7	AFFX-Athal-GAPDH_5_s			9.586540505	9.679716443	8.733085745	8.305008991	8.534378465	8.320258028	7.915434504	8.30766656	7.888705156	8.403687355	8.437902195	9.642006237	8.348338989	7.965251444	8.25969223
8	AFFX-Athal-GAPDH_M_s			10.2599595	10.50957907	10.3326115	9.960302287	10.13177182	9.86845196	9.820093887	9.834832051	9.52747701	9.954723706	10.18216262	10.29275531	10.01549835	9.695071312	9.870303944
9	AFFX-Athal-Ubq_3_f			13.46664116	13.53288269	13.40971671	13.68257739	13.52749549	13.29283828	13.28192289	13.55555337	13.42172056	12.93665906	13.51732599	13.35026581	13.46040203	13.37951968	13.43333715
10	AFFX-Athal-Ubq_5_f			11.92275953	12.08352976	11.66272207	12.0372466	11.81094841	11.26330736	11.37057806	11.78711511	11.58687773	11.32785824	11.77582959	11.78951813	11.78142346	11.29532099	11.56911867
11	AFFX-Athal-Ubq_M_f			11.36352986	11.62672734	11.32166906	11.6964614	11.35992393	10.95953131	10.78711894	11.27725177	11.1594114	11.10545024	11.35047291	11.23751904	11.37974153	11.05506709	11.07012986
12	AFFX-BioB-3			10.38440755	10.01441654	10.5623488	10.77849382	10.45764841	10.73483838	9.611821383	10.23126113	10.4504982	10.29868324	10.42842032	10.17871714	10.50178644	10.43369675	10.55672629
13	AFFX-BioB-5			9.482272418	9.422511908	9.789914085	10.00528725	9.627181567	9.857651299	9.367642711	9.407089254	9.690885325	9.490569222	9.576415553	9.379630428	9.774598233	9.559370625	9.799480601
14	AFFX-BioB-M			10.86227034	10.41234373	11.09471346	11.16044327	10.7650554	11.15915508	10.16215318	10.45637795	10.76579753	10.77858778	10.71267655	10.55690636	10.88789371	10.90053793	10.90311045
15	AFFX-BioC-3			9.91319805	9.642274367	10.11643182	10.26812921	10.02136379	10.17833574	9.715774808	9.745239951	10.04277622	9.900906631	10.00843279	9.833636772	10.00486173	10.0361129	10.17666393
16	AFFX-BioC-5			10.87686827	10.59104085	11.06875449	11.21469469	10.92169858	11.14041851	10.35287781	10.65537975	10.96525327	10.84886755	10.91435218	10.76327455	10.92678565	10.99914314	11.06658098
17	AFFX-BioDn-3			13.19781923	12.92714277	13.25487616	13.29164365	13.1923232	13.23594316	13.17921498	13.04850883	13.26672007	12.83467645	13.25297997	13.19270968	13.20432697	13.22663286	13.32753876
18	AFFX-BioDn-5			11.20292669	11.05546337	11.47125152	11.60940893	11.39602675	11.49116061	11.25892461	11.07519501	11.53857196	11.19347373	11.44816793	11.303031	11.27639134	11.42817798	11.62852259
19	AFFX-CreX-3			14.13595517	14.01741836	14.23822051	14.28096263	14.25268976	14.22380003	14.31448439	14.240229	14.33765376	13.51767575	14.34831685	14.25268976	14.20181865	14.25268976	14.35707868
20	AFFX-CreX-5			13.10777176	12.94086224	13.1881603	13.26686671	13.21679175	13.19535865	13.22521185	13.02646125	13.23865433	12.73759437	13.2940163	13.19535865	13.06421348	13.18694848	13.40159085
21	AFFX-DapX-3			2.789759956	2.91948227	2.745633566	2.930136161	2.62778098	3.205845808	2.671563969	2.581761589	2.819905916	3.133569972	2.670809688	2.804360297	2.844374581	2.672698327	2.560536424
22	AFFX-DapX-5			3.274799869	3.051513212	3.109590726	3.217454285	2.799366499	3.298284585	2.935107312	2.956235956	2.838134695	3.300384838	2.537568127	2.988099307	3.177334741	2.917370908	2.678226578
23	AFFX-DapX-M			2.791402901	3.033831338	2.958004293	3.061857076	2.852542512	3.036558366	2.819063318	2.987424226	2.670044777	3.096799046	2.873560576	2.953978842	3.053531839	2.885242773	2.728813311
24	AFFX-LysX-3			2.778366621	2.897636818	2.864199651	3.034828197	2.860549811	2.969020869	2.690119868	2.758108814	2.742567745	3.214554234	2.80559671	2.814991184	3.034069974	2.639215466	2.527918375
25	AFFX-LysX-5			2.788836159	2.925162363	2.887162024	2.999116017	2.70164513	2.970299589	2.583040277	2.672799555	2.679796517	2.842544325	2.927192312	2.81000629	2.938897658	2.633630744	2.624047461
26	AFFX-LysX-M			3.016527763	3.15768159	3.12271422	3.203052985	2.899858738	3.195519415	2.800820517	2.991662876	2.666047982	3.002839152	2.897665777	3.000113429	3.118247013	2.719179626	2.777868921
27	AFFX-PheX-3			3.157665111	3.237802628	3.027623535	3.263408018	3.043948781	3.344478554	2.945454241	2.989888383	3.126918515	3.198222986	3.412258079	2.812706775	3.503354323	2.960778132	2.801411402
28	AFFX-PheX-5			2.978588917	2.887736301	2.803560965	2.946234754	2.770480527	3.08243929	2.742473234	2.739913173	2.647893952	2.811015189	2.700967411	3.014028686	2.989322526	2.538434933	2.55601859
29	AFFX-PheX-M			3.205279209	3.265235134	2.875555694	3.525556266	3.12270127	3.337941069	2.844374831	3.00890547	2.948187642	3.224779442	3.28468907	3.117928892	3.288457705	3.054254967	2.872628769
30	AFFX-ThrX-3			3.716562346	3.811705214	3.356111769	3.844674422	3.432928191	3.761282414	3.358382453	3.395977595	3.34447183	3.674267256	3.602446407	3.193297944	3.572620841	3.283155028	2.891815475
31	AFFX-ThrX-5			2.941186959	3.016257532	2.914449755	2.949520822	2.670242439	3.071857942	2.716069064	2.880819476	2.842751142	3.18716418	2.982444159	2.81540083	2.934406529	2.800677609	2.711123874
32	AFFX-ThrX-M			2.791370404	2.762179617	2.617124775	2.875880011	2.54248947	2.762075007	2.684433702	2.59242186	2.601356773	2.744467845	2.699165711	2.676044595	2.662540907	2.61739517	2.311021009
33	AFFX-TrpnX-3			3.034917233	2.856193391	2.91208476	2.897052261	2.708372526	3.119680448	2.735212855	2.531352593	2.627626316	2.837227607	2.677846627	3.032835939	2.747500756	2.566800246	2.614945475
34	AFFX-TrpnX-5			2.949357393	2.809761593	3.061885694	2.803194406	2.895162344	2.79666443	2.803299592	2.715253139	2.731381485	2.8665538	2.805942101	2.835394672	2.901744082	2.701330194	2.663052904
35	AFFX-TrpnX-M			2.790097144	2.844006962	2.725520513	3.032234864	2.640858747	2.772507345	2.6739053	2.674478036	2.748346654	2.869470624	2.558326847	2.751078998	2.55823027	2.529156747	2.518220889
36	AFFX-r2-At-Actin-3_s			11.86332812	11.8399462	12.27608131	11.87629226	12.10105516	12.32830891	12.51978943	12.27665204	12.45172268	12.16972302	12.33844244	12.3030721	12.26528084	12.37306831	12.48867478
37	AFFX-r2-At-Actin-5_s			7.829270596	7.434895433	7.595987954	6.4129084	7.64624652	6.56216719	7.652223275	7.34495998	7.378356847	6.218559647	7.988570748	8.20989821	7.285026195	8.02385233	8.653230858
38	AFFX-r2-At-Actin-M_s			9.357895684	9.376324334	9.426745148	8.924983919	9.045755714	9.207065925	9.277878634	9.249678882	9.111096022	9.277878634	9.474260481	9.662450626	9.280313817	9.102450826	9.299910522
39	AFFX-r2-At-GAPDH-3_s			11.82343866	11.93603953	11.9637189	11.67499569	11.89033942	11.75277661	11.7102522	11.68308383	11.63117242	11.5783587	12.09528196	11.85655876	11.92175625	11.6109584	11.80307482
40	AFFX-r2-At-GAPDH-5_s			10.32442925	10.49397098	10.22673281	9.790762837	9.975595515	9.733394489	9.741912832	9.755634831	9.347195413	9.751204645	10.06851624	10.55361041	9.744005678	9.41622655	9.760414886
41	AFFX-r2-At-U12639			2.976676726	2.953815929	2.954124987	2.965542219	2.831294039	3.06299855	2.835577404	2.83038723	2.54952777	3.484744612	2.868602536	2.884610663	3.038470146	2.877939845	2.639525815
42	AFFX-r2-At-Ubq-3_x			13.63194519	13.72127709	13.52684871	13.72530306	13.54269346	13.29936082	13.2307728	13.60033183	13.55174939	12.92546927	13.71053893	13.40797595	13.58217882	13.27589715	13.42137449
43	AFFX-r2-At-Ubq-5_x			12.46245651	12.75362992	12.28061904	12.50297748	12.3013002	11.54403484	11.95233833	12.40513174	12.14123149	11.78684994	12.38212797	12.41962939	12.32420301	11.85782424	12.11272294
44	AFFX-r2-Bs-dap-3			2.834431412	2.779592447	2.800561848	2.892715736	2.765873627	3.568724405	2.816296133	2.905401555	2.834431412	2.834431412	3.005984085	2.879749005	2.934013544	2.737213465	2.718089705
45	AFFX-r2-Bs-dap-5			2.673668737	2.964129381	3.199551097	2.779928007	2.85407308	3.05776075	2.777292568	2.747045039	2.879749005	3.055668218	2.718220534	2.779928007	2.674893272	2.732844464	2.654324023
46	AFFX-r2-Bs-dap-M			2.892241236	3.062558295	2.63278527	2.943009565	2.619051186	3.092478837	2.667282623	2.572033064	2.686309852	2.790760208	2.856920558	2.964270867	2.970689117	2.636362614	2.820773597
47	AFFX-r2-Bs-lys-3			3.061537659	3.023596664	2.905641694	3.229032823	2.760094317	3.162260652	2.793714932	2.905641694	2.847234922	2.998548114	3.01135513	2.837738048	2.790762138	2.905641694	2.787868235
48	AFFX-r2-Bs-lys-5			2.650232937	2.717022037	2.616055346	2.815765462	2.539446959	2.489376663	2.560324852	2.445046202	2.536688238	2.549142622	2.482950435	2.707716948	2.703331735	2.316087193	2.480593292
49	AFFX-r2-Bs-lys-M			2.877017231	3.010779057	3.030649848	2.907294595	2.929965536	2.842362386	2.74017852	2.878727657	2.786669828	2.875089376	2.875089376	2.823291858	3.150146159	2.768524753	2.703619037
50	AFFX-r2-Bs-phe-3			2.968742818	2.94437773	2.957780261	3.428618369	3.005291371	3.292455425	2.758734624	2.776265032	2.899228161	3.068392009	2.604317911	2.919619998	3.023686496	2.768036037	2.638179808
51	AFFX-r2-Bs-phe-5			2.505089758	2.649447238	2.721240662	2.749652937	2.5423025	2.779224305	2.493197051	2.540496784	2.689840543	2.701092114	2.384111724	2.879749005	2.529674688	2.407733036	2.45847137
52	AFFX-r2-Bs-phe-M			2.998834443	3.169891739	2.922305694	3.218071326	2.778394048	3.305817409	2.956333588	3.130535253	2.922305694	3.345351526	2.791040338	2.740895398	2.891188533	2.831264719	2.80173363
53	AFFX-r2-Bs-thr-3_s			3.102098553	3.128926049	3.15733506	3.179450844	3.006704682	3.43877062	2.866950677	2.846607874	3.006704682	3.025099306	2.806484317	3.179981676	3.006704682	2.865586913	2.671105398
54	AFFX-r2-Bs-thr-5_s			3.094947394	3.013204374	2.979045477	3.355624495	3.007264292	3.073328014	2.954197177	2.936219546	2.910158488	2.949879144	2.536148477	2.622446625	3.09553106	2.690069615	2.781690546
55	AFFX-r2-Bs-thr-M_s			2.979455399	3.380598419	2.99446833	3.017331874	2.933123571	3.028284545	2.715115996	2.809611023	2.637217776	2.933123571	2.944362445	2.515611406	3.022465332	2.933123571	2.699228897
56	AFFX-r2-Ec-bioB-3			9.626495731	9.295580547	9.744960593	9.962686896	9.702974547	9.892097383	9.638799625	9.718043634	9.755377681	9.621647926	9.718043634	9.464106	9.785835851	9.940627183	9.739613565
57	AFFX-r2-Ec-bioB-5			10.31681206	10.06758871	10.52037438	10.72384381	10.49342838	10.71389749	10.46942579	10.38142167	10.46942579	10.29612065	10.46942579	10.18961967	10.59151658	10.71396282	10.52661738
58	AFFX-r2-Ec-bioB-M			10.05887694	9.86459298	10.33418122	10.5977897	10.31490911	10.52072444	10.29374541	10.21931805	10.32800189	10.12562142	10.2890696	10.01728683	10.37564899	10.61288569	10.38811169
59	AFFX-r2-Ec-bioC-3			11.44883605	11.18427799	11.61600739	11.78333174	11.58750299	11.72565704	11.46997782	11.45203642	11.62040312	11.30172718	11.56298937	11.40547662	11.62935661	11.83408953	11.67970193
60	AFFX-r2-Ec-bioC-5			11.47435403	11.25502647	11.67956957	11.80326898	11.6557219	11.78791732	11.60940549	11.56853618	11.70590548	11.47962902	11.66126556	11.44468079	11.68109115	11.88874215	11.73640708
61	AFFX-r2-Ec-bioD-3			12.60767222	12.50593251	12.70817395	12.78569028	12.7233224	12.74562321	12.76188083	12.72754991	12.79373971	12.29025148	12.77764682	12.66877295	12.6449457	12.85294463	12.82626506
62	AFFX-r2-Ec-bioD-5			12.93569088	12.85569514	13.10121977	13.24019222	13.17472273	13.19043391	13.14129055	13.17472273	13.26124015	12.77253806	13.28913912	13.14506931	13.16471968	13.28887921	13.34697743
63	AFFX-r2-P1-cre-3			14.05701366	13.8907574	14.15847015	14.19657503	14.21012133	14.15847015	14.1842003	14.20729917	14.20299983	13.28356697	14.19657503	14.2118434	14.17626784	14.19657503	14.22869754
64	AFFX-r2-P1-cre-5			13.78240535	13.70234089	13.84980074	13.89672867	13.90837667	13.87093182	13.8776956	13.89586481	13.91027084	13.13819759	13.91063792	13.88179342	13.79896699	13.92440013	13.95615143
65	AT1G01010	ANAC001	ANAC001 (Arabidopsis NAC domain containing protein 1); transcription factor	7.970395029	8.857279189	7.591557452	8.183023611	7.734281886	6.285952378	6.573102876	7.937353773	7.037137047	7.591557452	7.891222877	7.424041459	8.136930774	6.521172089	6.379632062
66	AT1G01030	NGA3	NGA3 (NGATHA3); transcription factor	4.351129734	4.357571683	3.356047315	3.540795198	3.690683427	3.65026953	4.267427217	3.481460285	3.120859149	3.186820893	3.633900137	3.579858465	3.663746224	3.627048187	3.78473462
67	AT1G01040	CAF, SUS1, SIN1, ASU1, EMB76, EMB60, DCL1	DCL1 (DICER-LIKE1); ATP-dependent helicase/ ribonuclease III	7.586752305	7.175103409	7.622596139	7.295819827	7.346020279	7.942788506	8.354552469	7.890996459	7.181587643	7.798895524	8.304389115	7.399745135	7.446232681	8.160655745	8.654216353
68	AT1G01050	ATPPA1	ATPPA1 (ARABIDOPSIS THALIANA PYROPHOSPHORYLASE 1); inorganic diphosphatase/ pyrophosphatase	10.11635164	10.2141685	10.20023365	9.775879174	9.846309911	10.43678482	10.25648028	9.998669385	10.11499294	10.22073093	9.902638544	10.26432996	9.940852733	10.2393103	10.24436587
69	AT1G01060	LHY1, LHY	LHY (LATE ELONGATED HYPOCOTYL); DNA binding / transcription factor	5.7595875	5.24662674	4.602435994	6.659687881	6.951180234	5.677536553	6.271979025	5.167712571	6.035012253	5.793010696	5.966048913	6.236639582	5.360099767	6.750503206	6.404124302
70	AT1G01070		nodulin MtN21 family protein	3.627568153	3.7385411	4.058855762	4.367051486	4.231360358	3.379338313	3.878896767	4.296788237	4.883353465	3.711398633	4.167668736	3.496481976	4.234046504	4.388118114	4.488257761
71	AT1G01080		33 kDa ribonucleoprotein, chloroplast, putative / RNA-binding protein cp33, putative	4.523399971	4.549401645	4.840315352	3.851208937	4.492623605	5.872972253	5.065554493	4.460556231	5.427855608	4.440630909	4.840315352	5.154106436	4.974142897	5.653422784	5.109406159
72	AT1G01090	PDH-E1 ALPHA	PDH-E1 ALPHA (PYRUVATE DEHYDROGENASE E1 ALPHA); pyruvate dehydrogenase (acetyl-transferring)	10.59293134	10.659652	10.10926328	9.352698705	9.710877303	10.20579856	10.20727726	9.703115453	10.11739334	10.06515843	10.1491641	10.84254497	9.811603928	10.10765586	10.23351505
73	AT1G01100		60S acidic ribosomal protein P1 (RPP1A)	11.49683784	11.68898541	11.90860954	11.21436022	11.77721052	12.20096751	11.96243798	11.66486031	11.89896578	11.74874795	11.80940563	12.0755618	11.72660729	12.13672335	12.17599546
74	AT1G01110	IQD18	IQD18 (IQ-domain 18)	6.731807658	6.622067726	6.625773313	6.816254734	6.744037808	7.393428148	6.853921559	6.89483002	7.024376691	7.209014816	7.015630749	6.997540321	6.821312732	6.933906275	6.874715965
75	AT1G01120	KCS1	KCS1 (3-KETOACYL-COA SYNTHASE 1); acyltransferase	7.076643688	7.090127591	7.499824344	8.393623312	8.320380469	6.663644197	6.719521713	7.858945194	6.862628687	7.328620299	7.458603689	6.9695131	7.950984353	6.012592078	6.396023365
76	AT1G01130		similar to unknown protein [Arabidopsis thaliana] (TAIR:AT5G47170.1); contains domain CALCIUM/CALMODULIN-DEPENDENT PROTEIN KINASE-RELATED (PTHR22982); contains domain CBL-INTERACTING PROTEIN KINASE-RELATED (PTHR22982:SF45)	6.810890603	6.426932804	6.317409401	7.239108391	6.506441286	6.251926954	5.874579056	6.545806404	6.170674368	6.410141523	6.802335335	6.918568079	6.506441286	6.506441286	6.519296151
77	AT1G01140	PKS6, SnRK3.12, CIPK9	CIPK9 (CBL-INTERACTING PROTEIN KINASE 9); kinase	9.769225728	10.45161716	9.542776697	10.58270233	9.647424263	8.020343869	8.533905672	9.90743913	8.773219721	9.087226805	9.748492702	9.442896299	9.988812361	7.5136606	9.34953592
78	AT1G01150		DNA binding / zinc ion binding	3.18127889	3.181747633	3.03032976	3.07370623	3.18127889	3.417195297	3.58364698	3.18127889	3.332366818	3.075696814	2.924982903	3.128729826	2.935148859	3.143913735	3.499751273
79	AT1G01160	GIF2	GIF2 (GRF1-INTERACTING FACTOR 2)	9.841213154	9.848020006	10.01386283	9.546954219	9.629316939	10.1457153	10.06388049	9.71753753	9.777377532	10.05890765	9.93147928	10.28218492	9.722043077	9.756537251	9.828514905
80	AT1G01170		ozone-responsive stress-related protein, putative	5.708452471	5.589392369	5.922039138	4.595461356	6.433979009	7.539830298	5.962703138	6.648628406	6.734016529	6.31591278	6.250677344	6.598439914	6.636724252	7.151925473	6.835357075
81	AT1G01180		similar to nucleic acid binding [Arabidopsis thaliana] (TAIR:AT5G19270.1); similar to hypothetical protein [Vitis vinifera] (GB:CAN77331.1); contains domain SSF53335 (SSF53335)	3.080212429	2.758936274	3.727436617	3.125763011	3.383504509	3.279729689	3.18282263	3.7194228	3.12719798	3.279729689	3.464236152	3.337789841	3.514712479	3.623433613	2.884448604
82	AT1G01190	CYP78A8	CYP78A8 (cytochrome P450, family 78, subfamily A, polypeptide 8); oxygen binding	4.662342723	3.657262651	3.449710984	4.631945897	4.192035158	3.663954771	4.840179846	3.452355462	3.418106221	3.832241004	4.74002559	5.024090389	3.88252876	6.85950817	5.491357692
83	AT1G01200	AtRABA3	AtRABA3 (Arabidopsis Rab GTPase homolog A3); GTP binding	6.304656482	6.349427283	6.394219064	5.989430993	6.349734308	6.64291929	6.26359925	6.502746463	6.398313209	6.548470143	5.959649463	6.681474938	6.369038875	6.601957916	5.931059798
84	AT1G01220		GHMP kinase-related	7.643768902	8.145007703	8.368407887	7.976543864	8.049246856	8.437322388	7.88229668	7.846098242	7.504058712	8.465808095	8.029136578	7.96904731	8.071800264	7.905696703	7.870316274
85	AT1G01225		NC domain-containing protein-related	5.595286719	5.23491054	5.11750709	4.949396101	4.332867595	5.04045564	4.424062405	5.326916304	4.283826023	4.334331267	4.7517566	4.726688668	4.959108181	5.239747804	4.594187574
86	AT1G01230		ORMDL family protein	9.751244469	10.06546791	9.783803977	9.769689718	9.80589018	9.751244469	9.762834726	9.851739367	9.727403444	9.494396276	9.678495797	9.736522646	9.770386246	9.458058379	9.527843838
87	AT1G01240		similar to unknown protein [Arabidopsis thaliana] (TAIR:AT2G46550.1); similar to unnamed protein product [Vitis vinifera] (GB:CAO48635.1)	8.212749391	8.292521712	7.050149856	8.014249316	6.337723836	6.268239712	5.769737639	6.610450503	6.596750146	6.257066411	6.625037433	6.793377378	6.649989318	5.631742492	6.133616414
88	AT1G01250		AP2 domain-containing transcription factor, putative	4.144351788	3.793248301	3.607920883	4.178221352	3.639526135	4.255093264	4.849526434	3.63317739	4.530162127	3.63317739	4.616094444	4.337181282	3.668378592	5.597685127	4.754584309
89	AT1G01260		basic helix-loop-helix (bHLH) family protein	6.812642939	6.582155415	5.46359734	5.451303585	5.318282839	5.41056987	5.251401452	5.161918088	5.053004438	5.593629697	5.163244262	6.342851676	4.901627154	5.451303585	5.147002689
90	AT1G01280	CYP703A2, CYP703	CYP703/CYP703A2 (CYTOCHROME P450, FAMILY 703, SUBFAMILY A, POLYPEPTIDE 2); oxidoreductase, acting on paired donors, with incorporation or reduction of molecular oxygen, NADH or NADPH as one donor, and incorporation of one atom of oxygen / oxygen binding	3.428857069	3.433177985	3.635315197	3.641628632	3.455249802	3.474414282	3.023188229	3.016917972	3.05989231	3.460258602	3.273198991	3.505764563	3.71235062	3.204860825	3.606993581
91	AT1G01290	CNX3	CNX3 (COFACTOR OF NITRATE REDUCTASE AND XANTHINE DEHYDROGENASE 3); catalytic	6.771220793	7.054533884	7.232818792	6.300728677	6.924871338	7.359226924	7.586739544	6.929171723	7.016624897	6.927790749	7.004029049	7.101268462	6.849443347	7.345462988	7.302754746
92	AT1G01300		aspartyl protease family protein	6.949702346	6.86945856	6.340336675	6.183156213	6.355196049	6.880616286	6.531504897	6.471416997	6.399841266	6.504853545	6.61869454	6.954905977	6.028160658	6.075161326	7.20350324
93	AT1G01310		allergen V5/Tpx-1-related family protein	3.044060165	3.037316794	3.163657965	3.142570477	2.930831291	4.155480301	2.981766157	3.110506502	3.287498689	3.605194145	3.005444049	3.490542888	3.246670731	3.262333176	3.168315365
94	AT1G01320		tetratricopeptide repeat (TPR)-containing protein	4.411535374	4.870584416	5.38788702	4.430622888	4.561500893	5.184961553	5.404739294	4.690904097	4.972362566	5.384038814	4.809847059	5.041030013	5.151922774	5.511318414	5.62750891
95	AT1G01340	CNGC10, ACBK1, ATCNGC10	ATCNGC10 (CYCLIC NUCLEOTIDE GATED CHANNEL 10); calmodulin binding / cyclic nucleotide binding / ion channel	8.187489043	8.3892501	6.273594693	8.656545388	7.111806952	5.650229484	5.815072015	6.251557354	6.721997473	6.218839185	5.680641535	5.487812921	6.093986269	5.529849563	5.626887233
96	AT1G01360		similar to unknown protein [Arabidopsis thaliana] (TAIR:AT4G01026.1); similar to hypothetical protein [Arabidopsis suecica] (GB:BAF63139.1); contains domain SSF55961 (SSF55961)	10.32810133	10.20157607	9.92048914	10.57918115	9.778259376	8.830813737	9.24073697	9.676956238	9.588731295	9.194077225	10.17015616	9.673560485	10.05909464	9.21299403	8.861427632
97	AT1G01370	CENH3, HTR12	HTR12 (CENTROMERIC HISTONE H3); DNA binding	7.871372162	8.19830836	8.171865693	7.916402275	7.856915467	8.27811503	8.717695321	8.150342234	8.205681676	8.112565261	8.201841015	8.492009372	8.03537014	8.659809252	8.605651877
98	AT1G01380	ETC1	ETC1 (ENHANCER OF TRY AND CPC 1); DNA binding / transcription factor	8.153517689	8.517127695	7.700084754	8.769573589	7.760568567	7.718474573	7.963563073	8.275781149	8.056897475	8.025950926	8.04016731	8.305336667	8.263364481	8.342218665	8.334303073
99	AT1G01390		UDP-glucoronosyl/UDP-glucosyl transferase family protein	3.384618452	3.560758725	3.289213231	3.569771079	3.22811611	3.580468083	3.237955642	3.179450844	3.49899421	3.458129545	3.074537009	3.182058312	3.463344333	3.400565101	3.310162727
100	AT1G01410	APUM22	APUM22 (ARABIDOPSIS PUMILIO 22); RNA binding / binding	3.220125453	2.813620459	3.124870238	3.124870238	3.045996405	3.315724413	2.95348582	3.266620405	3.197620366	3.08559564	3.357389642	3.382025432	2.821753249	2.969221996	3.093862065
101	AT1G01420		UDP-glucoronosyl/UDP-glucosyl transferase family protein	3.592599468	3.201252106	3.399879961	3.244955527	3.9178349	3.072862575	3.477257169	4.024206015	3.158165899	3.132972944	3.457086659	3.32263849	3.13355661	4.167866465	3.390989477
102	AT1G01430		similar to unknown protein [Arabidopsis thaliana] (TAIR:AT4G01080.1); similar to unknown protein Cr17 [Brassica napus] (GB:AAX51387.1); contains InterPro domain Protein of unknown function DUF231, plant (InterPro:IPR004253)	7.274968832	7.571027077	7.344724818	7.8257335	7.150086627	7.380327702	7.108358207	7.391964883	7.501977873	7.03170087	7.330044968	6.791990974	7.132492151	7.098436529	6.506772192
103	AT1G01440		extra-large G-protein-related	6.113976738	6.23676598	6.030724756	6.705034887	6.596711966	6.244929675	5.917033096	6.082065411	5.958767906	6.396404667	6.498054799	6.016634349	6.47787764	5.938514433	5.228936602
104	AT1G01450		protein kinase-related	3.044760211	3.505596967	2.868431758	3.835494431	2.837898318	3.044760211	3.044760211	2.923364619	3.03595352	3.076010931	3.056687659	3.210136552	3.293731513	3.044760211	2.98648231
105	AT1G01460	ATPIPK11	ATPIPK11; 1-phosphatidylinositol-4-phosphate 5-kinase	4.033267701	3.87146357	3.718990741	4.105637549	3.762272561	3.965675951	3.77259077	4.263879004	4.033576532	3.787993144	4.080562923	3.90594907	3.471171315	4.157594229	4.060021794
106	AT1G01470	LSR3, LEA14	LEA14 (LATE EMBRYOGENESIS ABUNDANT 14)	11.2721392	11.59035394	9.428690684	10.72769469	9.052678515	9.52426419	8.907371273	9.999019331	9.347658852	8.879553991	9.428681162	10.22811114	9.925223571	8.513088708	9.81900176
107	AT1G01480	AT-ACC2, ACS2	ACS2 (1-Amino-cyclopropane-1-carboxylate synthase 2)	5.61271018	5.76498716	4.624821368	4.524444491	4.404025933	4.455390057	4.455390057	4.412256237	4.083717977	5.02000375	4.389165257	4.514993185	4.554208341	3.971308605	4.384255781
108	AT1G01490		heavy-metal-associated domain-containing protein	11.05709399	11.34109883	11.1843529	10.62896566	11.03643087	11.30898495	11.16457802	10.99865842	10.96931277	11.01517552	10.85091416	11.19192832	10.99566726	10.77234907	11.07540902
109	AT1G01500		similar to unknown protein [Arabidopsis thaliana] (TAIR:AT1G19400.1); similar to unknown protein [Arabidopsis thaliana] (TAIR:AT1G19400.2); similar to unknown [Picea sitchensis] (GB:ABK24253.1); contains domain PTHR10996:SF1 (PTHR10996:SF1); contains domain PTHR10996 (PTHR10996)	6.126354772	6.761128983	5.670501721	5.715794581	5.340785792	5.670501721	4.674570132	5.51128138	5.711325591	5.670501721	5.338551178	5.793780255	5.961317065	5.132357589	5.384178991
110	AT1G01510	AN	AN (ANGUSTIFOLIA)	9.031774976	9.075652306	9.366032236	9.182087041	9.194595198	9.563044511	9.469370733	9.194797197	9.217281635	9.370195893	9.327153905	9.261235414	9.25947888	9.236135391	9.25947888
111	AT1G01520		myb family transcription factor	5.342597969	5.658271349	5.152752575	4.995798807	5.194363823	5.97476978	5.227628068	5.194363823	5.004865343	5.441130558	4.386202972	4.586709843	4.522975634	5.038662357	4.655462601
112	AT1G01530	AGL28	AGL28 (AGAMOUS-LIKE 28); DNA binding / transcription factor	3.773699066	3.845046811	4.722211672	4.189033913	3.470166115	4.041384481	4.359822519	3.762500077	4.898364446	4.396453743	5.046578222	3.584195641	5.455289969	4.734210446	4.413167247
113	AT1G01540		protein kinase family protein	10.18413979	9.749265189	10.14310861	9.845974495	9.92144039	9.928638306	9.854681267	9.865934727	10.02789589	9.817613462	9.893732662	10.07902886	10.1520475	9.918965878	9.781294458
114	AT1G01550	BPS1	BPS1 (BYPASS 1)	12.11399893	11.57713043	10.83727656	11.47129475	11.04344402	10.79437607	10.57112823	10.98900357	10.86179532	10.73530302	10.76754229	11.75504872	10.97689459	10.57497217	10.75265243
115	AT1G01560	ATMPK11	ATMPK11 (Arabidopsis thaliana MAP kinase 11); MAP kinase/ kinase	8.164438585	7.65247072	7.820589627	7.771143945	8.125508266	7.922362438	8.033038225	7.946505227	8.260756802	7.748484843	7.969392195	7.943484431	7.498858568	8.702653556	8.376865056
116	AT1G01570		fringe-related protein	4.818759826	5.389404264	3.830171057	5.148533532	3.725559872	4.350570477	3.846725789	3.673044502	4.122348486	4.451121792	3.601342801	5.004670007	4.607585549	3.70663874	4.223460178
117	AT1G01600	CYP86A4	CYP86A4 (cytochrome P450, family 86, subfamily A, polypeptide 4); oxygen binding	3.966017965	4.20886542	3.749978853	3.682493587	3.261170299	3.924647764	3.242429893	3.591346896	3.416312828	3.355648716	3.149408541	3.460771312	3.518254634	3.527328162	3.244179571
118	AT1G01610	ATGPAT4, GPAT4	ATGPAT4/GPAT4 (GLYCEROL-3-PHOSPHATE ACYLTRANSFERASE 4); 1-acylglycerol-3-phosphate O-acyltransferase/ acyltransferase	3.523059627	3.713187269	3.10940649	3.770450953	3.893386485	3.971622869	3.520692644	3.373151588	3.48887665	3.57458582	4.403856494	3.684789196	3.506575389	4.529447667	4.154719524
119	AT1G01620	PIP1;3, PIP1C, TMP-B	PIP1C (PLASMA MEMBRANE INTRINSIC PROTEIN 1;3); water channel	11.98676073	11.86836051	12.24720049	12.14392259	12.45894742	12.0561528	11.98681184	12.43453868	12.18627555	11.73842899	12.44058156	12.05491242	12.22439415	12.07714922	11.29570691
120	AT1G01630		SEC14 cytosolic factor, putative / phosphoglyceride transfer protein, putative	9.91341801	9.531713882	10.03355748	9.745995236	9.980729321	9.991628503	9.942632307	10.00332836	9.866963621	9.674992421	10.0387682	9.710491382	9.624974447	9.916099	9.932430035
121	AT1G01640		speckle-type POZ protein-related	7.122279445	7.151597407	6.569000693	6.754168323	6.380300387	5.756304323	6.021502656	6.466185236	6.742009447	5.99807927	6.615838963	6.175091126	5.848666128	5.832867072	6.065454157
122	AT1G01650		peptidase	9.384729777	10.03514402	8.809821654	9.472408087	8.841496912	8.592492093	8.570523668	8.846193901	8.859908447	8.48168032	9.269758672	8.509707148	8.966714842	8.295058322	8.494759887
123	AT1G01660		U-box domain-containing protein	4.174359399	4.21044556	4.157815574	4.574484057	4.490572875	4.273680118	4.08147017	4.552874132	4.47430585	4.165150918	3.377045514	3.326722185	4.215457325	3.805725797	2.957329618
124	AT1G01670		U-box domain-containing protein	5.878764986	5.766141883	5.790303721	4.277138458	5.758215429	5.037734979	5.598303224	5.28677981	5.242685014	5.257993779	5.705476899	4.934743969	4.92443641	6.020670026	5.859574527
125	AT1G01695		similar to unknown protein [Arabidopsis thaliana] (TAIR:AT4G00440.1); similar to unknown protein [Arabidopsis thaliana] (TAIR:AT4G00440.3); similar to unknown protein [Arabidopsis thaliana] (TAIR:AT4G00440.2); similar to unnamed protein product [Vitis vinifera] (GB:CAO39618.1); contains domain PHOSPHATIDYLINOSITOL N-ACETYLGLUCOSAMINYLTRANSFERASE SUBUNIT P (DOWN SYNDROME CRITICAL REGION PROTEIN 5)…	4.236187541	4.473243628	3.726884564	3.760986049	3.083769563	4.819310669	3.443286232	3.609703277	3.751776316	4.553808563	3.703117078	3.828296626	4.016887732	3.322482138	5.103837474
126	AT1G01700	ATROPGEF2, ROPGEF2	ATROPGEF2/ROPGEF2 (KINASE PARTNER PROTEIN-LIKE); Rho guanyl-nucleotide exchange factor/ / protein binding	2.995049981	2.983267589	3.342981517	4.711632201	3.592242291	2.957056129	3.785814679	4.024473751	3.810777999	3.68414915	4.32044809	3.683774976	3.672174025	4.547761087	3.920671383
127	AT1G01710		acyl-CoA thioesterase family protein	8.613514652	8.760778735	8.858729281	9.154237469	8.966580718	8.421342356	9.129574664	9.075630149	8.981785993	9.069390416	8.911216439	8.820212074	9.01303975	9.014674255	9.138129543
128	AT1G01720	ANAC002, ATAF1	ATAF1 (Arabidopsis NAC domain containing protein 2); transcription factor	11.8813543	11.39024535	11.40400346	11.48189965	11.44789881	11.24033934	10.60235583	11.20836968	11.05507438	10.76015148	11.42994409	11.84444373	11.27817512	10.46531235	10.85982115
129	AT1G01725		similar to unnamed protein product [Vitis vinifera] (GB:CAO39583.1)	8.113904236	7.884942901	7.532958179	8.356868577	8.20965488	8.405379187	7.815589665	8.403640912	8.517401208	8.032125916	7.810468876	7.907644747	7.587241215	7.876392916	8.157495513
130	AT1G01730		similar to unnamed protein product [Vitis vinifera] (GB:CAO39582.1)	9.896224379	8.565251855	10.19466714	9.583320006	10.51119225	10.19328263	10.17167372	10.46964432	10.41858803	10.16392025	10.46500012	9.922077287	10.11945019	10.22224998	10.21716332
131	AT1G01740		protein kinase family protein	8.948083944	7.383484262	8.108337678	6.905534066	8.087283169	8.204449879	8.404108295	8.134379914	8.626079846	8.231651896	7.473382612	8.387141425	8.053984411	7.813738175	8.142696737
132	AT1G01750		actin-depolymerizing factor, putative	11.50516572	11.40166846	11.8623129	12.03108172	12.08648082	11.71207596	11.94274851	11.95934003	11.83952702	11.61157778	11.77418092	11.7795367	11.83308877	11.83027149	11.48571606
133	AT1G01760		RNA binding / adenosine deaminase	5.49351888	5.25197705	4.98806836	5.343840841	5.083440936	5.874115843	5.534762363	5.179575926	5.961610045	5.253273491	5.257670694	5.596240181	4.524440836	6.029530502	5.841334993
134	AT1G01770		similar to hypothetical protein [Vitis vinifera] (GB:CAN74802.1); similar to unnamed protein product [Vitis vinifera] (GB:CAO39542.1); similar to hypothetical protein OsI_024980 [Oryza sativa (indica cultivar-group)] (GB:EAZ03748.1); contains InterPro domain Protein of unknown function DUF1446 (InterPro:IPR010839)	7.609773424	6.544091221	6.572566854	5.895253561	7.391568706	6.871148541	6.586724111	7.150687472	7.87304352	6.814364751	6.342125799	7.480570406	6.928757495	6.626893334	6.299591984
135	AT1G01780		LIM domain-containing protein	7.464977945	6.794300487	8.11826927	8.532542265	8.741355842	7.949741256	8.519361601	8.503305259	8.008827942	7.778484876	8.074790472	7.390111605	8.204726505	7.916349533	6.951669475
136	AT1G01790	ATKEA1, KEA1	KEA1 (K EFFLUX ANTIPORTER 1); potassium:hydrogen antiporter	7.142323514	6.828696136	7.536101391	7.155044042	7.827603459	7.678665389	7.692583333	7.565623088	7.910424413	7.490267332	7.395354384	7.101941997	7.276508233	7.342407621	7.708281885
137	AT1G01800		short-chain dehydrogenase/reductase (SDR) family protein	10.88508215	10.93964008	10.39286936	10.79162366	10.50625102	10.60873012	10.64386312	10.50347023	10.41410545	10.26143035	10.21109525	10.75260046	10.43253982	10.27717005	10.74211567
138	AT1G01820	PEX11C	PEX11C	10.3628728	9.955798563	9.920231741	9.576748159	9.858035429	10.17937172	9.977257157	9.95269971	9.935878009	9.953291189	9.88331051	10.34543146	9.753219342	10.07294924	9.833495584
139	AT1G01830		armadillo/beta-catenin repeat family protein	7.187395059	6.732402566	7.564436643	7.166213744	7.054131295	7.343110541	6.842176612	7.030759069	6.866521123	7.101014914	6.775165709	6.884433564	7.105506684	6.668323825	6.360061251
140	AT1G01840		similar to hypothetical protein MtrDRAFT_AC155886g28v2 [Medicago truncatula] (GB:ABN08250.1)	5.281134069	5.634801765	5.052203423	5.27905815	4.833351391	5.103482978	4.74019369	4.783730116	4.413225796	4.848764994	4.262817127	5.102919131	4.678114753	4.700974856	4.410429143
141	AT1G01860	PFC1	PFC1 (PALEFACE 1)	3.162723132	3.507640263	3.361798592	3.14322803	3.355624495	3.863857092	3.145021669	3.222428621	3.508448619	3.51692539	3.116927324	3.361798592	3.59244141	3.38441091	3.190620485
142	AT1G01900	ATSBT1.1	ATSBT1.1; subtilase	2.960789022	3.440474345	2.690175231	2.898296753	2.818053559	3.101016333	2.764156816	3.042532466	3.086751584	3.088883948	3.001840805	3.030538381	2.860945354	2.732844464	2.770321259
143	AT1G01910		anion-transporting ATPase, putative	9.422837808	9.688162939	9.712484334	9.356799414	9.43886324	9.463459463	9.533729419	9.513912398	9.281842493	9.594077157	9.429724081	9.393350567	9.384673663	9.189619231	9.356827166
144	AT1G01920		SET domain-containing protein	6.953714003	7.258822869	7.635232346	7.160325007	7.406948168	8.083762874	7.667709694	7.572953167	7.852978189	7.838372784	7.472997161	7.65811765	7.516938653	7.575480455	7.857637182
145	AT1G01930		zinc finger protein-related	8.132702991	8.680093136	8.160599255	8.247642829	7.721535376	7.551421232	7.859727396	8.117873411	7.665337272	8.491128	8.40868691	7.68602359	8.640300379	8.025791091	7.838865654
146	AT1G01940		peptidyl-prolyl cis-trans isomerase cyclophilin-type family protein	8.749629759	9.227967197	9.317483779	9.12673452	9.070024693	10.1185585	9.797543728	9.070008489	9.708176644	9.497135189	9.228880687	9.335509822	9.241972334	9.615440605	10.15823455
147	AT1G01950		armadillo/beta-catenin repeat family protein / kinesin motor family protein	9.455385637	9.126489027	9.146194566	9.873492002	9.701582499	9.234009914	9.787583055	9.585362485	9.093188429	9.213545475	10.03402111	9.16683416	9.066546003	10.27267588	10.24508016
148	AT1G01960	EDA10	EDA10 (embryo sac development arrest 10); guanyl-nucleotide exchange factor	9.477844304	9.378030004	9.266921612	9.005571244	8.758159938	9.142964731	9.089915098	8.855123774	9.106847471	9.179453551	8.879965657	9.247696728	9.003575752	9.09302402	9.475652889
149	AT1G01970		pentatricopeptide (PPR) repeat-containing protein	5.206899644	6.194812572	5.933311598	4.792098195	5.051946294	5.864225602	5.699270332	5.340021198	6.481494882	5.556867123	4.879808805	5.985253461	5.339895704	5.277829849	5.046370005
150	AT1G01980	SEC1A, ATSEC1A	ATSEC1A; electron carrier	3.528171615	3.528171615	3.630601996	4.002430022	3.528737471	3.904923037	3.793681795	3.657713676	3.189451111	3.528171615	3.046698671	2.993953375	3.592714534	3.574067959	3.282051162
151	AT1G01990		similar to chloroplast lumen common family protein [Arabidopsis thaliana] (TAIR:AT2G37400.1)	5.066918941	5.306624327	5.626022523	5.883187061	4.746038086	5.168717274	4.969422511	5.228177035	5.030057074	5.320892583	5.237007832	5.26280944	5.863320583	4.292448916	4.48265986
152	AT1G02000	GAE2	GAE2 (UDP-D-GLUCURONATE 4-EPIMERASE 2); catalytic	8.543293495	8.90624099	7.580102817	8.251839003	7.39665618	7.419326468	7.071616422	7.349123068	7.152146485	7.169247151	7.441103068	8.197701219	7.495293851	6.593798591	7.054144931
153	AT1G02020		nitroreductase family protein	4.142577014	4.251258314	4.021625341	3.826398121	4.176946389	4.68952588	3.80238106	4.265468011	4.179805961	4.208379719	3.990692329	4.343109371	4.180861703	3.437121377	3.812612674
154	AT1G02050		chalcone and stilbene synthase family protein	5.938060916	6.061301817	6.536401448	5.526505302	5.856192694	6.997115597	6.587425322	6.28993872	6.960644045	7.120116589	5.747873114	6.484160938	6.640951893	6.107724944	6.129026303
155	AT1G02060		pentatricopeptide (PPR) repeat-containing protein	2.783488349	3.832998171	2.777169447	3.419537551	2.643552158	3.235895347	2.802942629	3.132171834	3.005555459	2.860903844	2.408648929	3.488206282	2.923811837	2.9418529	2.856715194
156	AT1G02070		similar to zinc ion binding [Arabidopsis thaliana] (TAIR:AT3G60520.1); similar to unknown [Populus trichocarpa] (GB:ABK95332.1)	3.459919034	4.070271069	3.409141009	3.811200575	3.63574687	3.922470845	3.595937313	3.577571991	3.62370765	3.56037282	2.96739774	3.947072933	3.455575597	3.262077715	3.167541223
157	AT1G02080		transcriptional regulator-related	10.1789026	10.53327149	10.13848172	10.04260512	9.957865025	10.03540328	10.2828425	10.16955509	9.969508645	9.879625278	10.08048664	10.04101672	10.08048664	9.902814345	10.11257906
158	AT1G02090	CSN7, COP15, CSN7II, FUS5	FUS5 (FUSCA 5); MAP kinase kinase	7.237026484	8.066699573	7.265468705	7.460980263	6.831764121	7.476308088	7.479014515	7.046898734	7.438180989	7.122662997	7.44234614	7.372814905	7.164186836	6.943361279	7.077574429
159	AT1G02100		leucine carboxyl methyltransferase family protein	7.777862183	7.678238601	8.164660034	7.53113318	7.967333828	8.331753342	7.967913612	7.900141131	8.077773051	8.1431705	8.077068781	8.069706176	7.884071145	8.324828159	7.84020749
160	AT1G02110		proline-rich family protein	6.771630512	7.434136215	7.024883492	7.373495754	6.239377278	7.825634119	7.292572474	6.813623201	7.073331195	7.392571688	6.934569916	7.024883492	7.012505461	6.450340439	6.968350428
161	AT1G02120	VAD1	VAD1 (VASCULAR ASSOCIATED DEATH1)	10.35663713	10.29387684	9.907783065	10.28824859	10.23663686	10.2754494	10.18404196	9.907220386	10.13454256	10.07924272	10.09452651	10.00226129	9.973665336	10.44350566	10.15168594
162	AT1G02130	AtRab1B, Ara-5, AtRABD2a, ARA5, ATRAB1B	ATRAB1B (Arabidopsis thaliana responsive to abscisic acid 1B); GTP binding	8.930473262	8.84500591	9.058540006	8.712879665	8.780192084	9.487305988	8.98438253	8.743477051	8.95884467	9.133344493	8.874514285	9.055593878	8.888815122	9.196507935	9.115775511
163	AT1G02140	MEE63, MAGO, HAP1	HAP1/MAGO/MEE63 (MATERNAL EFFECT EMBRYO ARREST 63); protein binding	8.929798199	9.124072205	8.555279432	8.636284674	8.262302806	8.617823797	8.712594917	8.373101533	8.381301719	8.524326752	8.672849462	9.102758387	8.241400936	8.163007854	8.259101681
164	AT1G02150		pentatricopeptide (PPR) repeat-containing protein	5.382080493	5.917838046	6.47466437	5.650479516	5.8475114	6.642620728	6.226316678	6.230638869	6.24244275	6.630963271	6.220801485	5.816413105	6.430957914	6.18937578	6.440118102
165	AT1G02160		similar to unnamed protein product [Vitis vinifera] (GB:CAO70493.1); contains InterPro domain CHCH (InterPro:IPR010625)	8.35514588	8.855526293	8.562044864	8.198790795	8.521342661	9.269700586	8.678258077	8.515181567	8.87829481	8.919773524	8.306128586	8.648765014	8.59190005	8.543291369	8.447843434
166	AT1G02170	ATMCPB1, MCP1B, AMC1, ATMC1, LOL3	LOL3 (LSD ONE LIKE 3); caspase/ cysteine-type endopeptidase	9.422296013	9.947361919	9.849734953	10.02948532	10.02919534	9.559432714	9.544772387	9.983510872	9.709827323	9.736735793	10.01137245	9.351975281	10.15776214	9.128365678	9.322005506
167	AT1G02180		ferredoxin-related	6.485085664	6.930264756	6.733067036	5.405708548	5.978062996	6.902663936	6.418988232	6.032377268	6.501340274	6.658472381	5.730078758	6.695912287	6.149797227	6.110761677	5.890267591
168	AT1G02190		CER1 protein, putative	5.652543459	5.143968695	5.02252078	4.603587615	5.706800272	6.018942334	5.740034558	5.141493145	4.5720049	4.936738893	5.975112927	5.224194915	5.202835058	6.116888165	5.72976379
169	AT1G02205	CER1	CER1 (ECERIFERUM 1)	4.422140725	3.517978482	4.615424206	3.799656216	4.452377544	4.190666464	4.771800409	4.299921441	4.349860144	4.320166468	4.216338376	4.097996205	4.207245868	4.853859779	4.355903508
170	AT1G02220	ANAC003	ANAC003 (Arabidopsis NAC domain containing protein 3); transcription factor	6.351431235	9.347247098	7.168013269	7.951496418	6.131560137	4.106109798	5.113178527	6.646760968	5.131772956	6.905399744	7.469977036	5.69273831	7.007290733	5.538335959	5.464909995
171	AT1G02250	ANAC005	ANAC005 (Arabidopsis NAC domain containing protein 5); transcription factor	4.058693094	3.56516718	4.244683295	4.163152418	4.160872492	3.82439615	4.458236149	4.366952525	3.639497487	4.221035212	4.201411067	4.418162735	3.915079006	4.077511452	3.691486408
172	AT1G02260		transmembrane protein, putative	7.220163086	7.212288915	7.280528464	7.054955259	7.248564018	7.735077635	7.451459915	7.424004327	7.188394225	7.402025817	7.205155804	7.259663466	7.117117861	7.118951558	6.430091567
173	AT1G02270		endonuclease/exonuclease/phosphatase family protein / calcium-binding EF hand family protein	8.726248442	8.992355871	8.225123881	8.977341058	8.406867639	7.694763239	7.781476977	8.734754588	8.323011166	8.029683071	8.406068029	8.100428384	8.563163859	7.310536093	6.825861314
174	AT1G02280	ATTOC33, PPI1, TOC33	TOC33 (PLASTID PROTEIN IMPORT 1); GTP binding	6.508949333	7.306319491	7.305473734	7.072857339	7.130397749	6.388762167	6.985122442	7.18030131	7.27331836	7.332793806	7.377452532	7.054904835	7.435389432	7.142287701	7.885249586
175	AT1G02300		cathepsin B-like cysteine protease, putative	3.884776525	4.498785239	4.418482698	5.057072003	4.025964293	3.829658648	4.23537369	4.641653968	5.055511737	3.908716292	4.341493541	3.920876733	5.031171724	4.33187987	4.462932226
176	AT1G02305		cathepsin B-like cysteine protease, putative	11.49758515	11.39037332	11.24478513	11.20963272	11.56098682	10.92115772	10.98823706	11.34344542	11.32279936	11.27414659	11.18576488	11.52774261	11.34665136	10.9931406	10.71628381
177	AT1G02310		glycosyl hydrolase family protein 5 / cellulase family protein / (1-4)-beta-mannan endohydrolase, putative	10.53667531	9.884991376	9.180219688	11.07784993	9.159630285	9.420376331	9.240803409	9.784045985	9.71597582	9.047453329	9.018017702	9.440835023	9.656723148	8.83080298	8.626980788
178	AT1G02320		unknown protein	5.46504645	5.958310253	5.447364454	6.153187712	5.433354669	5.237600094	5.942479043	5.641046506	5.926161617	5.559968113	5.871214843	5.241972953	5.599195476	5.433354669	5.818808243
179	AT1G02330		similar to unnamed protein product [Vitis vinifera] (GB:CAO40200.1); contains InterPro domain Hepatocellular carcinoma-associated antigen 59 (InterPro:IPR010756)	9.396171746	9.494874593	9.550196063	9.373840231	9.08328952	9.395072078	9.520787941	9.176650184	9.131501585	9.455167447	9.329005963	9.472245423	9.218860344	9.501772166	9.330452723
180	AT1G02340	RSF1, FBI1, REP1, HFR1	HFR1 (LONG HYPOCOTYL IN FAR-RED); DNA binding / transcription factor	7.122162864	7.317020503	6.582116327	6.287113297	6.657559861	4.842763508	5.673975467	5.998194611	5.419153845	6.162630577	7.06731973	5.87984008	6.575523113	6.345768998	6.299008834
181	AT1G02360		chitinase, putative	12.07103232	11.60752494	10.21868094	11.30050353	11.02803833	10.2900777	9.712127449	10.67468136	10.21072831	10.49945533	10.41965305	11.54465007	10.99331779	9.173658125	11.37572061
182	AT1G02370		pentatricopeptide (PPR) repeat-containing protein	5.333388569	5.867712364	6.899223105	5.626260388	6.43728866	7.528025846	6.997736583	6.511996282	7.245923175	6.925306268	6.316895453	6.666620279	7.026147265	6.655372351	6.674010431
183	AT1G02390	ATGPAT2, GPAT2	ATGPAT2/GPAT2 (GLYCEROL-3-PHOSPHATE ACYLTRANSFERASE 2); acyltransferase	8.837646903	8.932887607	6.532747902	8.514532825	7.152588435	7.303187765	6.360144184	6.949587255	7.619289723	6.041245243	7.009895884	8.00869571	6.675892372	6.590039534	7.97186705
184	AT1G02400	ATGA2OX6, DTA1	ATGA2OX6/DTA1 (GIBBERELLIN 2-OXIDASE 6); gibberellin 2-beta-dioxygenase	8.835405889	8.123800808	7.841825323	8.717470387	8.965402419	7.835004054	7.788727656	8.61616356	7.526876743	7.808795653	8.021984862	8.886535946	8.779703491	7.146464401	7.669685486
185	AT1G02410		cytochrome c oxidase assembly protein CtaG / Cox11 family	9.180246263	9.643614801	9.053204602	8.51663346	8.482615514	8.737262017	8.733756986	8.800170045	8.812194765	8.825799771	8.370537972	9.611386634	8.812194765	8.386001038	8.761551387
186	AT1G02420		pentatricopeptide (PPR) repeat-containing protein	6.661017227	6.615830056	7.400945262	6.440278231	6.839333987	6.710551511	6.791092602	6.939037977	7.665741793	6.504201074	6.86094894	6.691002101	7.028510866	7.097862904	7.406629545
187	AT1G02450	NIMIN1, NIMIN-1	NIMIN-1/NIMIN1; protein binding	8.995706858	8.193056086	7.403893409	8.804020674	7.241314512	8.13308025	7.135967712	7.125716637	6.564764075	6.465564542	6.806440538	9.768042607	7.437101339	7.279704453	8.316979929
188	AT1G02460		glycoside hydrolase family 28 protein / polygalacturonase (pectinase) family protein	4.815466988	3.648021661	4.451582045	3.520550607	4.52625994	4.374199916	5.512053026	4.627877985	3.453026081	3.778142154	5.411071859	4.560534573	5.098030876	6.213082745	5.219774813
189	AT1G02470		similar to unknown protein [Arabidopsis thaliana] (TAIR:AT1G02475.1); similar to unnamed protein product [Vitis vinifera] (GB:CAO40177.1); contains InterPro domain Streptomyces cyclase/dehydrase (InterPro:IPR005031)	3.350491991	3.56821113	3.759758277	3.713592852	3.789645233	3.450307374	3.994335593	3.803503007	4.463816366	3.400793841	4.100080796	3.456381034	4.146673901	4.28145659	4.138269534
190	AT1G02475		similar to unknown protein [Arabidopsis thaliana] (TAIR:AT4G01883.1); similar to unnamed protein product [Vitis vinifera] (GB:CAO40177.1); contains InterPro domain Streptomyces cyclase/dehydrase (InterPro:IPR005031)	4.942279165	4.44073157	5.190436719	4.206299495	4.398771893	4.894460497	5.098534117	5.226303207	4.947657242	4.637624767	5.228993089	4.796386962	5.368581945	4.732975758	5.119226768
191	AT1G02490		unknown protein	5.035248777	4.802840246	5.778963451	6.824928802	4.762766253	4.611936975	6.331081432	5.406092816	5.582250742	5.68415052	6.117192516	4.828715187	5.945991845	6.37944026	6.765810037
192	AT1G02500	SAM-1, MAT1, SAM1	SAM1 (S-adenosylmethionine synthetase 1); methionine adenosyltransferase	10.52454583	10.24472709	10.55536533	10.24085905	10.38292713	10.68950521	10.27415732	10.33676802	10.2287597	10.36973952	10.54361329	10.38292713	10.40625914	10.40855755	10.34195855
193	AT1G02540		unknown protein	2.809488406	2.91258271	3.042896752	3.044040952	2.875387033	3.19735367	2.597915553	2.987220437	3.046870556	2.94659632	2.968040851	3.208728159	3.881485942	3.055247227	2.965900164
194	AT1G02550		invertase/pectin methylesterase inhibitor family protein	5.264218874	4.992779703	5.508030622	5.264218874	5.107652148	5.48321552	5.328495415	4.616292639	6.285234196	5.358779395	4.229402995	4.764850443	5.264218874	6.795619985	5.265719598
195	AT1G02560	NCLPP1, NCLPP5, CLPP5	CLPP5 (NUCLEAR ENCODED CLP PROTEASE 1); endopeptidase Clp	9.628119533	9.668161967	9.929670298	9.297261364	9.455668666	10.08217831	10.13930598	9.805057738	10.09464868	10.12442904	9.74869324	10.12017871	9.799851529	10.11459409	9.972316779
196	AT1G02570		similar to unknown protein [Arabidopsis thaliana] (TAIR:AT2G47360.1); similar to unnamed protein product [Vitis vinifera] (GB:CAO40120.1)	5.249370074	4.214155803	5.640117594	5.219717988	6.278754076	5.437578704	5.577623938	5.859647284	5.141999998	5.640117594	5.823606651	5.371987294	6.159373426	5.855978083	5.640117594
197	AT1G02580	EMB173, FIS1, MEA	MEA (MEDEA); transcription factor	5.805383531	4.665652203	6.676500297	4.936719513	6.880040261	5.212834588	6.448637545	6.602680605	6.915743911	6.6731505	6.5286726	6.304031925	7.121744151	6.394022268	6.829520111
198	AT1G02620		GTP-binding protein (SAR1A)	4.471304418	3.647714049	4.2347872	4.019259577	5.230030227	3.166410848	5.558994897	4.996810984	3.343239572	3.830117278	5.807395091	4.468066258	3.888707987	5.780925528	5.986142888
199	AT1G02640	ATBXL2, BXL2	BXL2 (BETA-XYLOSIDASE 2); hydrolase, hydrolyzing O-glycosyl compounds	3.30514885	3.728938763	3.310393001	4.093507391	3.410550251	3.811001332	3.184433276	3.748606891	3.15499214	3.503248535	2.787493389	3.585644578	3.009815787	3.343412227	3.472443644
200	AT1G02660		lipase class 3 family protein	8.269343325	7.669411244	7.343508503	7.448363636	7.911253046	7.217138487	6.671166139	7.595003863	7.102808678	7.373099903	7.422461647	7.614271152	7.92100455	6.456242394	6.806951421
201	AT1G02670		DNA repair protein, putative	4.691435293	4.976531007	5.389164599	5.227838166	4.95772846	5.089097084	5.164831749	5.402937672	5.215404844	5.596111534	5.225779289	5.050285802	5.427220918	4.692386741	4.239900646
202	AT1G02680	TAF13	TAF13 (TBP-ASSOCIATED FACTOR 13); RNA polymerase II transcription factor	9.113344703	9.003983554	9.046136774	8.426733063	9.056189906	9.430229803	9.497288548	9.155087716	9.415093548	9.169106653	9.35923565	9.330114562	9.077948863	9.741340822	9.975509734
203	AT1G02690		importin alpha-2 subunit, putative	7.512348201	7.370957729	8.710817027	7.791712006	8.655543418	9.139082623	8.877267877	8.290518418	8.854546755	9.066383909	8.791074806	8.275304049	8.714616839	9.377144057	9.099809876
204	AT1G02700		similar to unknown protein [Arabidopsis thaliana] (TAIR:AT4G02140.1); similar to hypothetical protein [Vitis vinifera] (GB:CAN70483.1); similar to unnamed protein product [Vitis vinifera] (GB:CAO40074.1)	4.114531626	3.796087327	4.51678284	4.210798431	3.831006594	4.273190441	3.690744129	3.622220612	3.9314234	3.900752324	3.823597438	3.785998713	3.899849587	4.021363494	3.765510747
205	AT1G02710		glycine-rich protein	5.095240334	5.512694316	5.167840071	5.770159099	5.267505172	5.638630613	4.772052649	5.341653544	4.86297019	5.706537554	4.845391866	4.759935096	5.929565585	4.914515035	4.516388241
206	AT1G02720	GATL5	GATL5; polygalacturonate 4-alpha-galacturonosyltransferase/ transferase, transferring glycosyl groups / transferase, transferring hexosyl groups	6.593162671	6.651468377	6.133869334	6.460549585	5.745983771	5.909313333	5.448718953	5.984289296	5.988037637	5.568911393	5.804884289	6.607784914	5.718794138	5.441579443	5.874460307
207	AT1G02730	CSLD5, ATCSLD5	ATCSLD5 (CELLULOSE SYNTHASE-LIKE D5); 1,4-beta-D-xylan synthase/ cellulose synthase	5.849689159	6.280908233	6.773423194	6.307051552	6.457036767	7.025613605	7.030719601	6.502467874	7.194766793	7.112710653	6.573543348	7.045076285	6.656646353	7.044822508	7.419489715
208	AT1G02740		chromatin binding	5.541501204	5.939743319	5.218154483	6.689594668	5.893603186	5.977037056	6.39398944	5.813771184	5.955244816	5.478721639	6.152109172	6.108906802	5.518500146	5.989413091	6.750787402
209	AT1G02750		zinc ion binding	8.385790393	8.791685024	7.799865726	8.221156199	7.946757442	7.768536005	7.310627307	7.990232835	7.486411444	7.605886245	7.629020686	8.002795753	7.957980679	7.471810464	7.569574946
210	AT1G02780	EMB2386	EMB2386 (EMBRYO DEFECTIVE 2386); structural constituent of ribosome	12.12749864	12.06108158	12.57411726	11.74519069	12.2560248	12.74980318	12.51590143	12.22263888	12.46367038	12.30722523	12.47122979	12.5521748	12.38842634	12.64523194	12.67354257
211	AT1G02790	PGA4	PGA4 (POLYGALACTURONASE 4); polygalacturonase	4.264486976	4.062532404	4.131859632	4.636041127	4.245761117	4.162788755	5.168839033	3.958094556	4.381340679	4.136342365	5.612926835	4.433060961	4.878832145	5.295247428	6.302093432
212	AT1G02800	CEL2, ATCEL2	ATCEL2 (Arabidopsis thaliana Cellulase 2); hydrolase, hydrolyzing O-glycosyl compounds	3.210362242	3.157599054	2.756281241	3.655824852	2.901592497	3.258672111	3.255982376	2.949879144	3.039092335	3.20322169	2.947181523	3.133719062	3.304505005	3.296829775	3.125165912
213	AT1G02810		pectinesterase family protein	11.5407743	11.58870342	11.3568448	11.76867849	11.72211385	11.70676432	11.40847265	11.64598411	11.58078651	11.42197253	11.47154678	11.80100274	11.64015294	11.46091386	11.89717006
214	AT1G02813		similar to unknown protein [Arabidopsis thaliana] (TAIR:AT4G02360.1); similar to hypothetical protein [Vitis vinifera] (GB:CAN74021.1); contains InterPro domain Protein of unknown function DUF538 (InterPro:IPR007493)	5.687270678	4.663090849	4.659706337	4.955965228	4.124717223	4.662341943	4.840318108	4.444825763	4.518016395	4.401564512	4.705117488	4.662341943	4.627825808	4.662341943	5.735077789
215	AT1G02816		similar to unknown protein [Arabidopsis thaliana] (TAIR:AT4G02370.1); similar to unnamed protein product [Vitis vinifera] (GB:CAO40037.1); contains InterPro domain Protein of unknown function DUF538 (InterPro:IPR007493)	10.07928168	10.55217848	9.810520006	9.8811365	9.880098203	9.14606429	9.097999638	9.964802639	8.988625095	9.464006068	9.843291536	10.29465327	9.860313541	9.100688176	9.148010809
216	AT1G02820		late embryogenesis abundant 3 family protein / LEA3 family protein	6.137273237	6.164858082	5.694595342	5.18814897	5.327261023	5.652348417	5.608063449	5.355006657	5.204067314	5.091816953	6.118912714	5.669506224	5.635969377	5.70476393	6.012528114
217	AT1G02830		60S ribosomal protein L22 (RPL22A)	4.517091079	4.078502556	4.2874137	4.315310251	4.447069331	4.523990106	4.237862555	3.839956657	3.895444825	4.264883306	4.110416684	4.264883306	4.133640969	4.660776039	4.954176914
218	AT1G02840	ATSRP34, SRP34, SR1	SR1 (splicing factor 2); RNA binding	7.989572828	8.02276621	8.368947578	7.721917875	8.15042241	8.836733369	8.224666813	8.227878924	8.216363006	8.525973105	8.409365943	8.259264669	8.114272922	8.29691688	8.062544367
219	AT1G02850		glycosyl hydrolase family 1 protein	4.466931931	4.63578212	5.011529422	4.625196582	4.050045447	4.36853779	3.819729807	5.396869334	4.007557007	5.61747196	4.800982415	4.596796357	4.35021391	3.619149758	3.28901112
220	AT1G02860	NLA	NLA (NITROGEN LIMITATION ADAPTATION); protein binding / zinc ion binding	8.306891635	8.761554823	7.035586825	8.110190085	6.76048449	6.918074158	6.021315164	7.384304982	6.970475861	6.875600219	7.026218096	7.823811273	6.90394294	5.971459644	5.381092202
221	AT1G02870		similar to unnamed protein product [Vitis vinifera] (GB:CAO39998.1); contains domain PD099709 (PD099709)	8.082415477	8.363685485	9.072215717	8.07387637	8.696222735	9.516151569	9.261470832	8.622646842	9.22245133	9.020377726	8.72516417	9.253336755	8.680236875	9.283626202	9.362278734
222	AT1G02890		AAA-type ATPase family protein	9.932372788	10.42686692	9.785326939	10.37088465	9.734457097	9.012052887	9.412730717	9.817527232	9.767366237	9.44737466	10.23226166	9.59762621	9.922806414	9.26567478	9.511159408
223	AT1G02900	RALFL1	RALFL1 (RALF-LIKE 1)	6.817021301	7.157256072	6.752209523	8.537789378	8.398651354	7.080069729	7.670599751	7.597300925	7.709658026	7.671628686	7.089059867	7.489707628	7.812009823	6.628163627	6.639212211
224	AT1G02910	LPA1	LPA1 (LOW PSII ACCUMULATION1); binding	7.317805885	7.564495746	7.210486913	7.110844514	7.203947939	7.39915655	6.962135339	7.241430486	7.123861575	7.103172765	6.801914579	7.111381047	7.30231064	7.062636977	6.980912819
225	AT1G02940	ATGSTF5	ATGSTF5 (Arabidopsis thaliana Glutathione S-transferase (class phi) 5); glutathione transferase	3.08412797	3.056266354	3.005555459	2.973491342	3.000340833	2.995509897	3.356305419	2.973295018	2.96754747	2.847943368	3.562632722	3.198592522	3.123618583	3.561495353	3.526366056
226	AT1G02950	GST31, ATGSTF4	ATGSTF4 (GLUTATHIONE S-TRANSFERASE 31); glutathione transferase	3.761100797	3.69367147	3.411080399	3.778483307	3.678973955	3.929057468	3.831980399	3.745810903	3.762834103	3.887151578	3.812500292	3.448340584	3.866833411	3.640000465	3.32340466
227	AT1G02960		similar to unknown protein [Arabidopsis thaliana] (TAIR:AT1G02965.1); similar to hypothetical protein [Vitis vinifera] (GB:CAN80011.1)	7.49380064	7.663186116	7.631924216	7.401836707	7.720723965	8.380782626	8.05993736	7.785269101	8.045449389	8.165801765	7.320640969	7.197844048	7.546792104	7.496555623	7.284651603
228	AT1G02970	WEE1	WEE1 (ARABIDOPSIS WEE1 KINASE HOMOLOG); kinase/ protein kinase	5.832889905	5.921277534	5.988037637	6.24767455	6.041714996	6.374079016	6.730568714	6.218233435	6.065317083	6.376426477	6.408511078	6.245952024	6.241380578	6.42868786	6.408174098
229	AT1G02980	ATCUL2, CUL2	CUL2 (cullin 2); ubiquitin protein ligase binding	6.006886633	5.220247094	5.791904607	6.60314582	5.052511279	4.514865455	5.257232862	5.055892933	6.012592078	5.596825987	5.987291201	5.443500227	6.44832817	5.617567571	6.018389378
230	AT1G03000	PEX6	PEX6 (PEROXIN6); ATPase	7.092705021	7.006866428	7.379018062	7.00141761	7.065824789	7.719234609	7.863331533	7.411071551	7.644953911	7.473485551	7.440902868	7.156693067	7.33499302	7.458292194	7.967006169
231	AT1G03010		phototropic-responsive NPH3 family protein	2.807030353	2.806524131	3.061355217	3.280366378	2.743088054	2.683102647	2.825882046	2.899209353	2.791353281	3.500980469	3.333814148	3.020057449	3.172317004	3.159221887	3.084623767
232	AT1G03020		glutaredoxin family protein	3.13420126	3.228304624	2.995786651	2.933273013	2.790115797	2.778486504	3.011230566	2.949879144	2.821174776	3.312461616	3.316228386	2.74459471	3.440154959	3.250054517	2.835673912
233	AT1G03030		phosphoribulokinase/uridine kinase family protein	7.151091283	7.318301498	7.116922346	6.749100967	6.948561509	6.857693585	7.18122361	7.045481165	6.9759111	6.852419946	7.11211064	7.086260431	6.729747963	6.807110332	7.268696547
234	AT1G03040		basic helix-loop-helix (bHLH) family protein	6.962136553	7.130328511	6.690395076	6.802398835	6.421773121	6.000243455	6.42648644	6.452822294	6.072843663	6.636503734	6.668834879	6.297986075	6.314900997	6.295097008	6.078316238
235	AT1G03050		epsin N-terminal homology (ENTH) domain-containing protein / clathrin assembly protein-related	3.656679822	3.548933717	3.440829185	3.502195656	3.606479772	3.337652859	3.783710898	3.075518891	3.005555459	3.511335315	3.777615763	3.765738465	3.503923314	3.945142647	3.776430937
236	AT1G03055		similar to unknown protein [Arabidopsis thaliana] (TAIR:AT1G64680.1); similar to hypothetical protein LOC_Os11g37650 [Oryza sativa (japonica cultivar-group)] (GB:ABA94460.1)	3.906160172	3.38337613	3.25462598	3.405565705	2.970027692	3.38337613	3.791910824	3.1163095	3.299201088	3.283191696	4.040309015	3.606977738	3.004216491	3.894077599	3.910112191
237	AT1G03060		WD-40 repeat family protein / beige-related	6.898623686	7.37504675	7.443356258	7.744743909	7.440217119	6.577183992	6.942447892	7.193064168	6.730705873	6.960860284	7.439808739	6.819541517	7.368165464	6.775349011	6.219542115
238	AT1G03070		glutamate binding /	8.823736937	8.921119949	7.303789972	9.252683585	7.858940455	8.064138368	7.656186259	8.089891709	8.58467753	7.619034873	7.662809946	8.861301657	7.437781765	7.38647902	8.134728202
239	AT1G03080		kinase interacting family protein	9.397599321	9.678772093	9.003657516	9.770248315	8.965481779	9.064995877	8.828291608	9.272229116	8.980944229	8.750606814	9.117938271	8.445922604	8.836072798	8.605335077	8.432642503
240	AT1G03090	MCCA	MCCA (3-methylcrotonyl-CoA carboxylase 1)	9.420115663	9.55432957	8.516489413	8.439831975	9.139815145	9.150286591	9.058598341	8.970862826	8.833099226	9.147119202	9.050858553	8.801958881	8.824780684	8.514061865	9.083198363
241	AT1G03100		pentatricopeptide (PPR) repeat-containing protein	6.648170772	6.561924005	7.739382148	7.447270366	7.564678736	7.919760631	8.201442779	7.516557011	7.984405305	7.633813158	8.007289674	7.701074771	7.49096551	8.343249737	8.298843542
242	AT1G03110		transducin family protein / WD-40 repeat family protein	5.706865424	6.087045138	6.911621496	6.276824713	6.402852674	7.214467372	6.703502647	6.567922978	7.059855767	7.043921727	6.383945108	6.680757794	6.644530929	6.74704301	6.456174831
243	AT1G03130	PSAD-2	PSAD-2 (photosystem I subunit D-2)	6.646849589	6.960314376	6.366170324	6.014246606	5.556031517	6.301284785	5.305114341	5.835991049	5.712914317	5.644774682	5.997521582	5.854917666	6.234645464	5.622588743	5.874287464
244	AT1G03150		GCN5-related N-acetyltransferase (GNAT) family protein	8.027448371	8.511220399	8.245139901	8.401860264	7.882981906	8.537197851	8.226147105	8.110774159	8.486582354	8.145245009	7.909670581	8.300170442	8.065738347	8.190686954	7.955527041
245	AT1G03160	FZL	FZL (FZO-LIKE); GTP binding / GTPase/ thiamin-phosphate diphosphorylase	4.100792984	4.408587587	3.627517938	4.11909265	3.605382854	4.066306465	4.037007655	4.00950906	3.539001924	4.071679286	4.115234504	4.084932688	4.147151322	4.235125432	4.35673819
246	AT1G03170		similar to unknown protein [Arabidopsis thaliana] (TAIR:AT4G02810.1); similar to unnamed protein product [Vitis vinifera] (GB:CAO22484.1)	3.960341941	4.13339425	3.741477537	3.832094426	3.717858525	4.363075484	3.56463654	3.838677946	3.755551687	3.806293099	3.687364952	3.703515551	3.653046494	3.971210562	3.806293099
247	AT1G03180		similar to unnamed protein product [Vitis vinifera] (GB:CAO22520.1); contains InterPro domain Prefoldin (InterPro:IPR009053)	8.261761306	8.548941546	8.024263442	7.512136622	7.657270047	8.247654343	8.19283365	8.211089005	7.789430762	8.139941108	7.875934059	8.209694673	8.172212751	7.74789943	7.925041247
248	AT1G03190	ATXPD, UVH6	ATXPD/UVH6 (ULTRAVIOLET HYPERSENSITIVE 6); ATP binding / ATP-dependent DNA helicase/ ATP-dependent helicase/ DNA binding / hydrolase, acting on acid anhydrides, in phosphorus-containing anhydrides / nucleic acid binding	8.101304267	8.840537064	8.621480251	8.985321079	8.238033372	8.484499606	8.789866441	8.501848556	8.727998603	8.581535774	9.081494997	8.161239136	8.659448841	8.952802411	8.816980106
249	AT1G03210		phenazine biosynthesis PhzC/PhzF family protein	9.433826116	9.314048124	9.345234311	8.566967916	9.145561076	10.15856038	9.771399637	9.287837689	9.453136515	9.386695324	9.308338584	9.399663292	9.273770204	9.721598311	9.243614201
250	AT1G03250		similar to unknown [Populus trichocarpa] (GB:ABK96006.1); contains domain R3H domain (SSF82708)	8.660038434	8.72975973	8.427498658	8.785223069	8.546485543	8.326607034	8.557422697	8.337412382	8.754766114	8.540595836	8.546485543	8.546485543	8.30020743	8.446482649	8.43155572
251	AT1G03260		similar to unknown protein [Arabidopsis thaliana] (TAIR:AT5G19070.1); similar to unnamed protein product [Vitis vinifera] (GB:CAO71095.1); similar to Os07g0655900 [Oryza sativa (japonica cultivar-group)] (GB:NP_001060500.1); contains InterPro domain SNARE associated Golgi protein (InterPro:IPR015414)	9.451219605	10.22423582	9.565619594	9.751963962	9.653982269	9.537536159	9.738612532	9.718319643	9.574211085	9.502846115	9.720534224	9.56300031	9.729529377	9.509243796	9.565131359
252	AT1G03270		similar to unknown protein [Arabidopsis thaliana] (TAIR:AT4G14240.1); similar to unnamed protein product [Vitis vinifera] (GB:CAO22502.1); contains InterPro domain Cystathionine beta-synthase, core (InterPro:IPR000644); contains InterPro domain Protein of unknown function DUF21 (InterPro:IPR002550)	4.204662648	5.653460291	4.770295407	5.417475889	4.342386629	5.585341413	4.914298069	4.561775589	5.242472016	5.392596279	4.253202396	5.356934685	4.578614919	4.83825211	4.877247737
253	AT1G03280		transcription initiation factor IIE (TFIIE) alpha subunit family protein / general transcription factor TFIIE family protein	7.377697734	7.102723609	7.654569476	7.587451074	7.441894708	7.695790105	7.366744033	7.421003836	7.43683583	7.648000728	7.435317088	7.348737743	7.354295009	7.253902188	7.541876515
254	AT1G03290		similar to unknown protein [Arabidopsis thaliana] (TAIR:AT4G02880.1); similar to unnamed protein product [Vitis vinifera] (GB:CAO22500.1); contains InterPro domain UBA-like (InterPro:IPR009060)	10.05717619	10.47291638	9.760107432	10.0790034	9.792568578	9.86663922	9.772390899	9.896962036	9.883820264	9.711064438	9.883820264	9.730583158	9.979064555	9.543615965	9.949541244
255	AT1G03300		agenet domain-containing protein	4.748565077	6.176984772	5.78368793	5.00900979	4.558792923	5.275086838	4.909767012	5.425847198	5.658919996	5.241391192	5.241391192	4.995983472	5.566579694	5.093105951	5.641350116
256	AT1G03310	ATISA2, ISA2, DBE1, BE2	ATISA2/BE2/DBE1/ISA2 (DEBRANCHING ENZYME 1); alpha-amylase/ isoamylase	5.922495472	6.160534552	5.658661531	5.784300313	5.805201424	6.167419886	5.985277593	5.433179727	5.956701264	6.39566938	5.269304009	6.014577522	5.951568952	5.898905265	5.927050842
257	AT1G03320		unknown protein	3.210625899	3.38541667	2.876952854	3.024730648	2.875387033	3.218767989	3.080625328	2.878766342	2.941032446	3.080625328	3.363669575	3.080625328	2.93048419	3.521356647	3.123607015
258	AT1G03330		small nuclear ribonucleoprotein D, putative / snRNP core SM-like protein, putative / U6 snRNA-associated Sm-like protein, putative	9.533034263	9.806497563	9.994534534	9.835922934	9.800912908	10.31372007	10.16674556	9.76677894	10.09712935	10.01267333	9.830438508	10.05368205	9.799582625	10.28995299	10.29566376
259	AT1G03350		BSD domain-containing protein	9.780438923	9.60297286	9.867526503	10.20463045	9.717128327	9.825282109	9.727841128	9.643107858	9.747982046	9.889519565	9.733734123	9.630859971	9.902501533	9.744580174	9.610792659
260	AT1G03360	ATRRP4	ATRRP4; exonuclease	7.446805046	7.917193472	8.721794613	7.899676773	8.440939215	8.971783832	8.638105154	8.349494496	8.900944656	8.621321462	8.561688783	8.48232025	8.224190899	8.78584586	9.088099892
261	AT1G03370		C2 domain-containing protein / GRAM domain-containing protein	9.143254439	9.066102734	8.761383609	9.259650915	8.754366901	8.069304342	8.461416078	8.604969105	8.602479144	8.236503565	8.736716906	8.840324016	8.664959074	8.495474863	8.4764449
262	AT1G03380	AtATG18g	AtATG18g (Arabidopsis thaliana homolog of yeast autophagy 18 (ATG18) g)	5.817906892	6.107487552	6.140673951	6.298585286	5.81885577	6.043516032	5.570183438	5.652220006	5.703431624	5.893709036	5.922917844	5.63630964	5.89120644	5.239000598	5.390334934
263	AT1G03390		transferase family protein	3.112654235	2.560324852	2.96356733	3.311660655	3.85285994	3.112654235	3.619613344	2.86342193	2.940747295	2.736760467	3.326058467	3.009416407	3.112654235	3.725635653	4.021664957
264	AT1G03400		2-oxoglutarate-dependent dioxygenase, putative	6.806938546	6.248908418	5.709001791	6.842949658	5.236564512	7.026778196	5.735836032	5.692427411	5.211889682	5.276902754	5.724839539	6.166585648	5.362303561	5.833845275	5.833845275
265	AT1G03410	2A6	2A6	8.172365869	7.746139253	6.655193668	7.503749778	6.568408724	8.163087595	7.133117851	6.688381436	6.985207993	6.770402056	6.447165563	7.01448379	6.533426848	7.378843908	7.485840778
266	AT1G03420	SADHU4-2	transposable element gene	8.172679379	7.353626265	8.193015715	6.982292472	8.181838733	8.808545827	8.404918767	8.009189647	8.290642936	8.043562471	8.074682081	8.891941834	7.907496771	8.757609087	8.688304947
267	AT1G03430	AHP5	AHP5 (HISTIDINE-CONTAINING PHOSPHOTRANSFER FACTOR 5); histidine phosphotransfer kinase	7.58095705	7.756315278	7.47796175	7.501716996	6.839254534	7.594916504	7.818850532	7.301596872	7.857945798	7.35497817	7.425316476	7.877250109	7.238879448	7.663797596	8.390952248
268	AT1G03440		leucine-rich repeat family protein	3.282302148	3.575075861	3.45847739	3.484808415	3.305706928	3.840246979	3.212053585	3.138024026	3.220079177	3.915610148	3.514379782	3.316515227	3.467542407	3.364837545	3.596948334
269	AT1G03445	BSU1	BSU1 (BRI1 SUPPRESSOR 1); protein serine/threonine phosphatase	3.865745522	4.273032342	5.126021866	5.058863325	4.636425045	3.963449917	4.629402546	4.599567399	5.623464125	4.402934341	4.771932716	4.356437919	5.665616234	5.722284258	4.571630885
270	AT1G03457		RNA-binding protein, putative	7.943237291	7.563700735	7.315889459	7.232584766	7.552624638	7.424927566	7.694175632	7.731133746	7.493448182	7.138970643	7.688527348	7.601442969	7.581465119	7.016475954	7.157446682
271	AT1G03470		kinase interacting family protein	7.268735789	7.314812542	6.41855934	6.659050751	6.578143959	6.106128542	5.591339698	6.198803747	6.623780842	6.39724846	5.952955037	7.309421661	5.884787009	5.927534399	6.708293465
272	AT1G03475	HEMF1, ATCPO-I, LIN2	LIN2 (LESION INITIATION 2); coproporphyrinogen oxidase	5.997457876	6.17284651	5.854224064	5.540755811	5.851813326	6.429796267	5.536584003	5.632617174	5.822046918	5.681673096	5.885733062	6.078615284	5.790880272	5.703319499	5.609643372
273	AT1G03490	ANAC006	ANAC006 (Arabidopsis NAC domain containing protein 6); transcription factor	3.442335606	3.035924508	3.056578378	3.168794608	3.030489229	3.11047464	3.673367967	3.452007889	2.750634287	2.823422975	3.320698711	3.44743235	3.168794608	3.773705037	3.796553691
274	AT1G03510		pentatricopeptide (PPR) repeat-containing protein	2.699572822	3.294717799	3.16086012	2.980020006	3.266981429	3.836974204	2.771612075	3.413416355	3.446081473	3.394194998	3.639653688	3.071133209	3.705885461	2.856438086	2.797582066
275	AT1G03520		glycosyltransferase family 14 protein / core-2/I-branching enzyme family protein	8.051706635	8.603077624	8.116941319	8.625467178	8.249767003	7.953946191	7.385355444	8.368951212	7.713630411	7.806233046	7.948338856	7.775500505	7.885170197	7.608319615	7.539217524
276	AT1G03530	ATNAF1, NAF1	ATNAF1/NAF1	8.152555552	7.846207101	9.03991435	8.303511389	8.224019653	9.397278746	8.88565029	8.266072866	9.036995172	9.224711548	8.430217676	8.65014039	8.652634109	8.710979916	8.657949829
277	AT1G03540		pentatricopeptide (PPR) repeat-containing protein	6.083773834	5.596113616	6.131715765	5.245672587	6.367430627	5.908375417	5.298522743	5.943998594	5.896727489	6.240438547	5.157429668	5.589535314	6.115424082	6.897918917	6.224181323
278	AT1G03550		secretory carrier membrane protein (SCAMP) family protein	10.41729574	10.59555094	10.73868831	10.83373463	11.06181562	10.84332768	10.83907691	10.82693042	10.71088026	10.39986546	10.65391039	10.48369967	10.6849646	10.79249986	10.3024791
279	AT1G03560		pentatricopeptide (PPR) repeat-containing protein	5.800743717	6.127851994	5.749740461	5.179752622	5.63477937	5.800743717	5.989751257	5.87172916	5.741514013	5.72437015	5.701896584	6.067235506	5.840774279	5.51720077	5.882558402
280	AT1G03590		protein phosphatase 2C family protein / PP2C family protein	8.831256976	8.951984303	8.776870137	9.033475237	8.706406582	8.354015311	8.338497486	8.823879305	8.187971138	8.395375057	8.52521143	8.533198228	8.666485134	8.081799316	8.092184697
281	AT1G03600		photosystem II family protein	6.568961728	7.530027409	5.679181225	6.48752411	5.548051307	6.793814302	5.05222909	5.106880866	5.944910174	6.545987062	5.998942741	6.432566159	5.761952185	4.864469514	5.253993334
282	AT1G03610		similar to unknown protein [Arabidopsis thaliana] (TAIR:AT4G03420.1); similar to unnamed protein product [Vitis vinifera] (GB:CAO24103.1); contains InterPro domain Protein of unknown function DUF789 (InterPro:IPR008507)	8.586831625	9.198707778	7.670818585	8.084641194	7.58426861	7.706970559	7.26316912	7.734232977	7.57611586	7.619780116	7.449250172	8.305628871	7.34646725	6.965085757	7.53937902
283	AT1G03620		phagocytosis and cell motility protein ELMO1-related	3.825688754	3.662446142	4.141646418	3.820764415	4.067318721	3.868847915	4.292265364	3.846288253	4.029656133	3.775191929	4.163235352	3.701071507	4.292713502	4.605518717	5.148533059
284	AT1G03630	PORC, POR C	POR C (PROTOCHLOROPHYLLIDE OXIDOREDUCTASE); NADPH dehydrogenase/ oxidoreductase/ protochlorophyllide reductase	2.997546307	3.108631149	2.849501964	3.503356754	2.850034327	3.071776798	2.873446584	3.129284266	2.898712176	3.246599509	3.371112313	2.875274617	3.399354408	3.155893468	3.21050652
285	AT1G03660		similar to ankyrin repeat family protein [Arabidopsis thaliana] (TAIR:AT1G03670.1); similar to unnamed protein product [Vitis vinifera] (GB:CAO23951.1); contains domain ANK REPEAT-CONTAINING (PTHR18958:SF80); contains domain ANKYRIN REPEAT-CONTAINING (PTHR18958)	6.111556575	6.171586233	5.783606745	6.224760566	6.817348091	5.436239661	5.713660407	6.197446851	6.282577441	6.921557761	5.921520586	6.231862065	6.901651507	6.029734273	6.737249931
286	AT1G03680	ATM1, TRX-M1, ATHM1	ATHM1 (Arabidopsis thioredoxin M-type 1); thiol-disulfide exchange intermediate	7.689872018	8.47444123	7.601263158	7.529243521	7.071054834	7.921876885	7.689872018	7.689872018	7.630568963	7.784318169	7.494073254	7.986725315	7.622369094	7.705247657	8.089729445
287	AT1G03687		similar to unnamed protein product [Vitis vinifera] (GB:CAO69730.1); contains InterPro domain DTW (InterPro:IPR005636)	8.127159302	8.547083733	8.475032838	7.87966061	8.147339967	8.605927656	8.340378401	8.152521654	8.509941856	8.679178659	8.189640003	8.464819613	8.398590897	8.018753197	8.464114405
288	AT1G03700		integral membrane family protein	3.219573327	3.33916205	2.906217784	3.295426284	4.042259687	3.15301019	3.600053513	3.405013406	2.721221367	2.935742024	4.066451705	3.359312659	2.879778468	5.098679581	4.251458707
289	AT1G03710		cysteine protease inhibitor	5.965248893	5.370494174	5.005163828	5.605473153	6.628871519	5.191452219	6.731177031	5.657860084	5.702756249	5.090599184	6.957772039	6.013037928	5.500902916	7.846719792	7.340246876
290	AT1G03720		cathepsin-related	5.939697882	6.022432658	5.749067749	5.498213392	5.964613478	4.074788761	6.632550855	5.870697035	6.810982529	5.759124494	7.159123766	5.71866694	6.141734683	7.742092421	7.865472131
291	AT1G03730		similar to unknown protein [Arabidopsis thaliana] (TAIR:AT4G03600.1); similar to unnamed protein product [Vitis vinifera] (GB:CAO69749.1); similar to hypothetical protein [Vitis vinifera] (GB:CAN70485.1)	9.177388825	9.123482498	7.866611502	8.830972547	8.017723455	7.826161374	7.353304702	7.858940455	7.507191555	7.522890189	7.653582313	8.280570718	7.861715466	7.231971509	8.001915379
292	AT1G03740		protein kinase family protein	7.813358283	8.053583523	5.929351686	6.947084684	5.498650909	5.309173769	5.036997078	5.790680147	5.2565616	5.782982655	5.785687419	6.714775491	5.363889018	4.489383107	5.280519686
293	AT1G03750	SWI2, SNF2, CHR9	CHR9/SNF2/SWI2 (chromatin remodeling 9); helicase	7.18179683	7.746793754	7.414008868	7.116405093	7.131825757	6.797753185	7.031137142	7.285238871	6.787348073	7.051486939	6.618431251	6.929736388	7.115788046	6.419377321	7.122706082
294	AT1G03760		prefoldin subunit family protein	7.286208466	8.171498796	7.853336096	7.012336307	7.423271666	7.910344452	7.630480768	7.351925658	7.554752424	7.473199813	7.765384263	8.262068243	7.630480768	7.627792681	8.108097126
295	AT1G03770		protein binding / zinc ion binding	5.799237634	5.924826589	6.418529464	5.385926536	5.726197368	5.902692879	5.986870369	6.03540314	6.076770609	6.224165005	6.363178949	5.974926499	5.602203474	6.084044378	5.79048879
296	AT1G03780		targeting protein-related	7.789358989	8.010886208	8.478854579	8.062292519	8.226447277	9.150092195	8.660767732	8.505403923	8.886195257	8.682245581	8.547575109	8.259314951	8.478854579	8.979972947	9.494340372
297	AT1G03790		zinc finger (CCCH-type) family protein	3.871922233	4.387651956	3.143591534	3.332485042	2.882818912	3.185124221	2.67876021	2.803041644	2.765873627	2.721546016	3.445182408	3.431726666	2.96363137	2.563027904	2.772802974
298	AT1G03820		similar to E6-4 [Gossypium hirsutum] (GB:AAY43793.1); similar to E6-3 [Gossypium hirsutum] (GB:AAY43792.1); similar to E6 (GB:AAB03081.1)	4.51769325	4.292606141	4.565144133	4.548095151	5.183097847	4.712188238	4.245383802	4.788731272	3.955589586	4.51769325	4.268338696	4.51769325	4.347655213	4.57543418	6.884526316
299	AT1G03830		guanylate-binding family protein	6.477529521	6.739217846	7.493136485	6.876529366	6.475898949	7.45248848	7.731018714	7.26101591	7.630480768	7.779804623	6.793841249	7.087230443	6.875842938	7.402107374	7.707342633
300	AT1G03840	MGP	MGP (MAGPIE); nucleic acid binding / protein binding / transcription factor/ zinc ion binding	4.910280976	4.608119804	4.885538558	4.702340111	5.100468095	5.077173872	4.740303954	5.426797202	4.575242932	4.639543712	5.16539333	4.589151041	5.391788767	6.759384692	5.395996949
301	AT1G03850		glutaredoxin family protein	9.372542473	10.59890908	9.864751157	10.13785906	10.47506069	8.519799529	8.909016022	10.05204172	9.04538006	9.47291509	10.16310002	8.926298984	10.42865262	8.846830734	7.946424862
302	AT1G03860	ATPHB2	ATPHB2 (PROHIBITIN 2)	9.462110038	9.490855924	10.04430886	8.897959397	9.663556942	10.00551998	9.917512105	9.77713953	9.788036173	9.812208762	10.04557225	9.917309167	9.860716123	10.17404072	10.28371381
303	AT1G03870	FLA9	FLA9	10.90277116	10.46838071	11.1933506	10.96968469	11.67031249	11.15181025	11.33435936	11.57490494	11.12656395	11.03912906	11.32683324	11.24549886	11.28785331	11.10019397	10.42196107
304	AT1G03880	CRB, CRU2	CRU2 (CRUCIFERIN 2); nutrient reservoir	3.892826657	4.14334037	3.068246535	4.944947919	4.258600593	5.170518775	3.538061356	3.46746688	3.772387987	3.659575388	3.431321956	3.352046412	4.740101666	3.856204256	3.463429582
305	AT1G03890		cupin family protein	3.480255573	3.097049888	2.943801516	3.701360076	3.396824929	3.046571812	3.0407236	3.010782532	3.005555459	3.039797454	3.094748898	3.199138495	2.88135867	3.101536209	3.254864838
306	AT1G03900	ATNAP4	ATNAP4 (ARABIDOPSIS THALIANA NON-INTRINSIC ABC PROTEIN 4)	10.09435856	10.03259513	10.29827624	10.32069639	10.51393465	10.01657002	10.12398042	10.31132647	10.00239054	10.10588547	10.55169681	10.2881213	10.29583951	10.195234	9.966206197
307	AT1G03905		ABC transporter family protein	8.328143464	8.289089281	7.786864272	8.407811569	8.244257619	7.34389093	7.466832435	8.393700742	7.436142715	7.86299003	7.997499392	7.757444586	8.302719494	7.007099506	6.269986299
308	AT1G03910		similar to unnamed protein product [Vitis vinifera] (GB:CAO62957.1); similar to unknown protein [Oryza sativa (japonica cultivar-group)] (GB:AAO37540.1); similar to hypothetical protein [Vitis vinifera] (GB:CAN74141.1); contains domain PTHR21737 (PTHR21737); contains domain PTHR21737:SF4 (PTHR21737:SF4)	9.672617674	9.875450713	9.712617108	9.735942724	9.526511052	9.960287709	10.02792833	9.96094199	9.722857242	9.679254115	9.704545732	9.238884781	9.452208239	9.590251835	10.0205126
309	AT1G03920		protein kinase, putative	7.797733564	7.6377986	8.522997185	8.283007265	8.596046823	8.633063474	8.807688028	8.845207401	8.622491385	8.683693239	8.288109492	8.070495292	8.552346881	9.032224072	8.51150789
310	AT1G03950	VPS2.3	VPS2.3	8.096678874	8.561922702	8.172407119	8.847610551	8.329122821	7.203074164	7.548417263	8.302537511	7.741359506	8.176451882	8.383628402	7.412435407	8.392412152	7.820774448	7.373970255
311	AT1G03960		calcium-binding EF hand family protein	5.262890568	4.934098428	5.308499928	6.165950846	5.596582164	5.454611346	5.586541971	5.51101638	4.978734988	5.163610666	5.503905301	5.087886343	5.721683822	5.500507691	5.868001619
312	AT1G03970	GBF4	GBF4 (G-box binding factor 4); transcription factor	8.772405032	8.826156985	8.457193463	8.89514407	8.637919332	8.335423816	7.977648325	8.804435482	8.370640018	8.209346495	8.616610921	8.522982836	8.255337076	7.951259752	8.12694584
313	AT1G03980	ATPCS2	ATPCS2 (PHYTOCHELATIN SYNTHASE 2); glutathione gamma-glutamylcysteinyltransferase	5.225938282	5.09198216	5.519614636	5.488710099	6.125605786	5.835562141	5.145773188	6.137216802	6.041955835	5.126488273	5.419520084	5.897106715	6.178090864	5.497730016	5.732627255
314	AT1G03990		alcohol oxidase-related	4.242300521	4.016936893	3.076548914	3.749153562	3.070195595	3.300716522	3.181296141	3.343408211	3.134252534	3.190519855	3.058016389	3.446454925	3.333105944	3.259280118	2.878260753
315	AT1G04000		similar to unknown protein [Arabidopsis thaliana] (TAIR:AT5G44060.1); similar to unnamed protein product [Vitis vinifera] (GB:CAO40594.1); contains InterPro domain Ankyrin (InterPro:IPR002110)	9.367760682	9.199512139	7.970758683	8.592891057	7.873252454	7.651605632	7.242086802	8.051652999	7.411674077	7.592274428	7.873252454	8.759500467	7.986644209	7.378264323	7.256517024
316	AT1G04010		phosphatidylcholine-sterol O-acyltransferase	5.482660338	5.691313917	5.373819961	5.429978689	4.971501066	5.327175461	4.748291131	5.022832265	5.005337932	5.059710257	5.131489464	5.209293215	5.250885617	4.796224256	4.956297584
317	AT1G04020	ATBARD1, BARD1	ATBARD1/BARD1 (BREAST CANCER ASSOCIATED RING 1); transcription coactivator	8.373229866	8.455495757	8.982768335	8.557860436	8.669707071	9.456731675	9.877643567	8.704427572	9.178102998	8.996245534	8.949440603	8.866521946	8.986885839	9.406154579	9.632558875
318	AT1G04030		similar to unknown protein [Arabidopsis thaliana] (TAIR:AT5G44040.1); similar to unnamed protein product [Vitis vinifera] (GB:CAO40580.1)	5.7753239	5.796051084	6.044267069	4.383992745	5.778161616	5.985546945	5.566762673	5.340315296	5.792890407	5.882575033	5.379421586	5.67228443	6.084730701	5.24119497	6.042724915
319	AT1G04040		acid phosphatase class B family protein	11.87435167	11.57716016	12.22389005	11.9020776	12.22949008	12.04026737	12.0323974	12.23668822	11.97386752	11.89409968	12.03426794	12.03289204	12.06419903	12.16767995	11.94685722
320	AT1G04050	SUVR1	SUVR1 (Arabidopsis homolog of SU(VAR)3-9 1); histone-lysine N-methyltransferase/ zinc ion binding	6.165188955	5.466035495	6.758222784	6.141775994	7.022925863	5.47178538	7.192679812	6.728104607	6.868551246	5.900774878	7.23096907	6.530913527	6.713532133	7.429377428	7.926079741
321	AT1G04070	ATTOM22-I, TOM22, TOM22-I	TOM22-I (translocase of the outer mitochondrial membrane 22-I)	8.576634535	8.880651534	8.787464177	8.667598814	8.217093292	9.162641201	8.901047274	8.574520808	9.225563329	8.812103811	8.294693319	8.802926455	8.639742276	8.707556218	8.640643091
322	AT1G04080	PRP39	PRP39; binding	9.164566807	9.978180471	9.537518212	9.43764199	9.246194512	9.765371432	9.568973702	9.564930964	9.555188902	9.739899184	9.353884003	9.386544654	9.417327582	9.559180253	9.787518035
323	AT1G04090		similar to unknown protein [Arabidopsis thaliana] (TAIR:AT5G18490.1); similar to unknown protein [Arabidopsis thaliana] (TAIR:AT5G43950.1); similar to unknown protein [Arabidopsis thaliana] (TAIR:AT3G04350.1); similar to hypothetical protein [Vitis vinifera] (GB:CAN77840.1); similar to hypothetical protein [Vitis vinifera] (GB:CAN61465.1); similar to unnamed protein product [Vitis vinifera] (GB:C…	4.344723521	4.941212588	4.344723521	3.946595367	4.042259687	4.088210817	4.586091048	4.344723521	4.152314781	4.967454864	4.540626121	4.27552093	4.128828413	4.423453523	4.357064433
324	AT1G04100	IAA10	IAA10 (indoleacetic acid-induced protein 10); transcription factor	8.593205148	9.52117507	7.019571288	9.262262985	7.838373929	5.920799766	7.234434233	7.791959645	7.63433615	7.181628769	7.788923578	8.088572129	7.649692384	7.132294236	7.800579789
325	AT1G04110	SDD1	SDD1 (STOMATAL DENSITY AND DISTRIBUTION); subtilase	2.87511869	2.995786651	2.947268718	2.873542201	2.683406426	3.401640452	2.676947937	2.716390842	2.760483567	2.767009111	2.99121731	2.869706717	2.597790308	2.757069563	2.617883726
326	AT1G04120	MRP5, ATMRP5	ATMRP5 (Arabidopsis thaliana multidrug resistance-associated protein 5)	10.77509044	10.98589688	11.19313462	11.09938473	10.84129772	10.70558577	10.62891114	10.80991518	10.7014706	10.63953823	10.92610962	10.80321816	10.86046709	10.66604598	10.76030858
327	AT1G04130		tetratricopeptide repeat (TPR)-containing protein	4.275804529	4.7366151	4.974928172	4.159348912	4.318339931	5.150966431	4.796041444	4.811097251	5.031235802	4.631310151	4.373358929	4.632109418	4.630036468	4.720536555	4.426518525
328	AT1G04140		transducin family protein / WD-40 repeat family protein	7.5885723	7.598382641	7.741514749	7.933988139	7.694460602	7.294718845	7.57778449	7.558653521	7.546920539	7.581374503	7.776812487	7.534039542	7.796500466	7.114947428	7.305818382
329	AT1G04150		C2 domain-containing protein	4.321657307	4.06533098	3.833430226	4.605568285	3.958329024	4.092653931	5.235819178	3.844225178	4.083717977	3.915610148	5.192799747	5.211695715	3.826594937	6.537762469	5.679329651
330	AT1G04160	ATXIB, XIB	XIB (Myosin-like protein XIB)	9.479399058	9.300672749	9.753713551	10.2270192	10.04095172	9.4128281	9.676430649	9.907552088	9.591866703	9.402302469	9.755862042	9.019078336	9.8326882	9.294756329	8.596729385
331	AT1G04170	EIF2 GAMMA	EIF2 GAMMA (eukaryotic translation initiation factor 2 gamma subunit); translation factor, nucleic acid binding	9.259622772	8.962775554	10.22202406	9.072406394	9.888770564	10.23605897	10.1189315	9.837391384	9.88551005	9.998021349	9.946107349	9.810780165	10.04756663	10.15112961	10.09310134
332	AT1G04180		flavin-containing monooxygenase family protein / FMO family protein	8.221817526	7.878844099	7.403957393	8.68797964	7.769558031	7.754300114	7.05948158	7.621174105	7.391035574	7.450771223	8.055596173	8.663745048	7.692597225	7.373914572	7.592228806
333	AT1G04190		tetratricopeptide repeat (TPR)-containing protein	9.796403631	10.32396504	10.66703556	10.03118547	10.40709177	11.00943496	10.95814438	10.65056657	10.95119699	10.79005742	10.60471293	10.73012923	10.53215602	11.15250688	11.161307
334	AT1G04200		similar to hypothetical protein OsJ_003532 [Oryza sativa (japonica cultivar-group)] (GB:EAZ13707.1); similar to unnamed protein product [Vitis vinifera] (GB:CAO71227.1); similar to Os01g0773100 [Oryza sativa (japonica cultivar-group)] (GB:NP_001044398.1); contains domain PTHR12895:SF1 (PTHR12895:SF1); contains domain PTHR12895 (PTHR12895)	9.564242567	9.739417552	9.769482949	9.758516231	9.721419954	9.356045662	9.557629233	9.755192527	9.511966282	9.47741329	9.597357327	9.202354441	9.730296676	9.447989717	9.432161571
335	AT1G04220		beta-ketoacyl-CoA synthase, putative	5.488742402	4.414653194	4.368473096	4.667953131	4.900509736	5.184500654	5.346004353	4.242790844	4.898867338	4.631310151	5.542271825	5.217059447	4.432472927	6.437584665	5.723020996
336	AT1G04230		similar to unknown protein [Arabidopsis thaliana] (TAIR:AT5G43720.1); similar to hypothetical protein [Vitis vinifera] (GB:CAN74699.1); contains domain PD033977 (PD033977)	8.019992513	7.649349492	7.84645375	7.945214049	7.812636504	7.269357543	7.790382066	7.720097768	8.380668741	8.146442093	8.535054393	7.407328779	7.919801843	8.615231234	7.712453963
337	AT1G04240	IAA3, SHY2	SHY2 (SHORT HYPOCOTYL 2); transcription factor	4.15855916	4.721909651	4.410454846	6.253428143	4.493640328	4.114890998	4.808405897	4.560700231	5.331828335	4.387032336	4.63578212	3.98774693	5.24734127	4.63578212	4.560970411
338	AT1G04250	IAA17, AXR3	AXR3 (AUXIN RESISTANT 3); transcription factor	10.94104037	10.68684888	11.04760634	11.12746825	11.34648253	10.7084066	10.74089557	11.09439389	11.03208527	10.5484546	11.42353159	11.14985177	11.11283449	10.70986424	10.69994047
339	AT1G04260	MPIP7, MPI7	MPI7 (CAMV MOVEMENT PROTEIN INTERACTING PROTEIN 7)	7.812934079	7.815684392	8.11034898	7.448229769	8.060850696	8.49787644	8.135591458	8.073032498	8.067703141	8.157138434	7.909783443	8.257522077	7.786180613	8.215359926	8.067703141
340	AT1G04270	RPS15	RPS15 (CYTOSOLIC RIBOSOMAL PROTEIN S15); structural constituent of ribosome	11.84632386	11.83761712	12.17390735	11.48958437	12.02773712	12.46899462	12.40248071	12.05276652	12.3563567	11.92781033	12.05663182	12.21341056	11.97567269	12.47459805	12.44200661
341	AT1G04290		thioesterase family protein	8.450379134	8.144379491	8.317706426	7.977778167	8.760103871	8.299527408	8.642607402	8.761772379	8.207667921	7.970820391	8.49391437	8.255590711	8.287899914	8.573346313	8.807882813
342	AT1G04300		similar to meprin and TRAF homology domain-containing protein / MATH domain-containing protein [Arabidopsis thaliana] (TAIR:AT5G43560.1); similar to meprin and TRAF homology domain-containing protein / MATH domain-containing protein [Arabidopsis thaliana] (TAIR:AT5G43560.2); similar to unnamed protein product [Vitis vinifera] (GB:CAO71320.1); contains InterPro domain MATH (InterPro:IPR002083); co…	9.373646327	9.680783233	9.813740224	10.12080461	9.852469899	9.95838265	9.328964336	9.625904065	9.399345278	9.726951044	10.00548455	9.216344131	10.10907197	9.761856596	9.479135581
343	AT1G04310	ERS2	ERS2 (ETHYLENE RESPONSE SENSOR 2); receptor	5.751427742	5.907793621	5.585384423	5.323858399	5.455061652	5.726829154	5.956083953	5.368443147	6.560647802	6.135284105	5.978798625	6.132116576	5.495849084	5.751427742	5.424800726
344	AT1G04330		similar to unknown protein [Arabidopsis thaliana] (TAIR:AT3G23170.1); similar to At1g04330-like protein [Arabidopsis lyrata] (GB:ABY68375.1)	4.414839914	4.174544352	4.201289126	4.264649972	4.519357175	4.178221352	4.710689894	4.104262867	4.124744003	4.279209349	4.099976419	5.224790489	4.289663047	6.222832587	4.528152778
345	AT1G04340		lesion inducing protein-related	9.175575201	9.197278723	9.244088385	8.306074675	8.55859689	9.433909662	9.260262603	8.642965944	9.137593902	9.254312327	8.80952534	9.385521276	8.965001334	9.011917196	9.235879577
346	AT1G04350		2-oxoglutarate-dependent dioxygenase, putative	4.461111504	4.689446874	5.29418386	5.607631769	6.195937293	4.344091714	5.888853076	5.456598015	5.792187218	5.227329843	6.476053433	5.202877821	5.732485461	6.200730656	5.687188714
347	AT1G04360		zinc finger (C3HC4-type RING finger) family protein	6.277928135	6.206980878	5.90725281	5.572595034	5.555959102	6.402027147	5.810261587	5.669469382	5.500499876	6.415113657	5.759875557	6.993987647	5.638132256	6.085375588	6.218727792
348	AT1G04380		2-oxoglutarate-dependent dioxygenase, putative	3.565235254	3.501834983	3.886349896	3.702681648	4.003119558	3.46648761	4.311270727	3.597374206	4.279070054	3.913081663	3.880687514	3.730418907	3.655565119	3.967487419	3.475926754
349	AT1G04390		binding / protein binding	6.606666262	6.894925011	6.350189779	6.548352514	6.421129097	6.380779617	5.995500407	6.296592083	6.584446083	6.362866317	6.350189779	6.206504055	6.372632774	5.835005021	6.016724683
350	AT1G04400	FHA, AT-PHH1, PHH1, CRY2	CRY2 (CRYPTOCHROME 2)	8.436848229	8.249571743	8.0153047	7.595677975	7.951572314	7.868620935	8.078230022	8.308908663	7.800515038	7.710097521	7.981754431	8.00822264	8.181490121	7.816154925	7.924885845
351	AT1G04410		malate dehydrogenase, cytosolic, putative	11.63896521	11.6760486	11.87208653	11.70978117	11.76703995	11.70772711	11.65264692	11.64690599	11.48350093	11.64981844	11.87362526	11.92065346	11.68488144	11.72057929	11.80109467
352	AT1G04420		aldo/keto reductase family protein	5.936952916	6.783199002	6.75755759	7.714018499	6.225666878	7.154264812	6.691363564	6.461521305	6.757832129	6.691775778	6.536315637	6.412736857	6.273502025	7.424560272	7.067401869
353	AT1G04430		dehydration-responsive protein-related	9.762999697	9.990006276	9.737570779	9.346115362	9.326791257	9.847095483	10.07650833	9.388926028	9.7162839	9.364747092	9.502408088	9.865183215	9.59927505	9.722926922	9.967467356
354	AT1G04440	CKL13	CKL13 (CASEIN KINASE LIKE 13); casein kinase I/ kinase	10.65995774	10.80935603	9.98200985	10.16123904	10.20912964	9.7699689	9.644716052	10.15254232	9.851198136	9.734772264	10.02592121	10.40875053	10.02657596	9.514109899	9.370351898
355	AT1G04470		similar to unknown protein [Arabidopsis thaliana] (TAIR:AT2G25800.1); similar to unknown protein [Arabidopsis thaliana] (TAIR:AT2G33420.1); similar to unnamed protein product [Vitis vinifera] (GB:CAO71451.1); similar to hypothetical protein LOC_Os03g04560 [Oryza sativa (japonica cultivar-group)] (GB:ABF93881.1); similar to hypothetical protein [Vitis vinifera] (GB:CAN63332.1); contains InterPro d…	3.659694443	3.486416557	3.993497464	3.910717633	3.230963789	4.057808818	3.592816384	3.436056998	4.379304327	4.210613931	3.084261962	4.002813002	3.078657135	3.991928181	4.565215883
356	AT1G04480		60S ribosomal protein L23 (RPL23A)	11.30363451	11.56379638	11.8806975	11.242133	11.60489495	12.17841046	12.1119532	11.59206456	11.92651868	11.85732301	11.77573791	11.78277147	11.90049257	12.15283546	12.2294897
357	AT1G04490		similar to unknown protein [Arabidopsis thaliana] (TAIR:AT2G33360.2); similar to hypothetical protein [Vitis vinifera] (GB:CAN83005.1)	6.589252008	6.978543186	6.470634809	7.318475953	7.258237529	6.342151318	6.486093313	6.951789017	6.420714013	6.832539135	6.685846849	6.921593078	6.915098872	6.037949304	6.134621455
358	AT1G04500		zinc finger CONSTANS-related	4.547273845	3.556544333	3.452227083	3.095631816	5.627985349	3.642129903	4.315317514	4.545882995	3.666350546	3.655695094	4.94980224	3.640996542	3.314795681	5.952966935	5.330664866
359	AT1G04510		transducin family protein / WD-40 repeat family protein	9.042547115	9.470788037	9.590823177	9.283976044	9.521988546	9.955972305	10.24716559	9.662818875	10.0641564	9.928336461	9.387675875	9.569799289	9.453285056	10.05365216	10.37441252
360	AT1G04520		33 kDa secretory protein-related	4.751794545	4.121619078	5.091420202	4.264977486	4.879808805	4.709386214	4.98221798	5.214699114	4.591923372	4.62276846	5.104946958	5.107770779	5.026042822	5.373488282	5.620386531
361	AT1G04530		binding	6.715280272	7.040368526	6.401552282	6.654221537	6.339900988	6.303011915	6.35055293	6.749532374	6.402395173	6.505172015	6.475185891	6.61472306	6.495371201	6.075241985	6.455374422
362	AT1G04540		C2 domain-containing protein	5.494823711	5.002919599	4.837697073	5.401601061	5.841697126	5.680866716	5.932610202	4.715481607	5.134476205	4.858507488	6.246212293	5.099758615	4.778352204	5.947556461	6.220028477
363	AT1G04550	BDL, IAA12	IAA12 (AUXIN-INDUCED PROTEIN 12); transcription factor	3.286196468	3.480151687	3.005555459	4.255936541	3.458284143	3.525954879	3.579385157	3.486576745	3.799083807	3.677533053	3.800485644	3.375718212	3.115180018	3.886765886	4.067358783
364	AT1G04560		AWPM-19-like membrane family protein	4.911102062	3.539058393	5.549520137	5.149054622	5.031468117	4.853624208	5.15715857	4.713905002	3.681703411	3.793662561	4.827955482	4.791495354	4.514926407	5.882529746	5.201205524
365	AT1G04590		similar to EMB1417 (EMBRYO DEFECTIVE 1417) [Arabidopsis thaliana] (TAIR:AT4G21190.1); similar to pentatricopeptide (PPR) repeat-containing protein [Arabidopsis thaliana] (TAIR:AT4G18975.3); similar to pentatricopeptide (PPR) repeat-containing protein [Arabidopsis thaliana] (TAIR:AT4G18975.2); similar to unnamed protein product [Vitis vinifera] (GB:CAO45303.1); contains domain TPR-like (SSF48452)	8.106440645	8.216863281	9.459926109	8.555451928	8.833667672	9.32093758	9.548687357	9.130674091	9.498661639	9.298278434	9.34295215	8.898282996	9.471692182	9.507125774	9.665252202
366	AT1G04600	ATXIA, XIA	XIA (Myosin-like protein XIA); motor/ protein binding	3.879686636	4.289458808	4.076348966	3.916405066	3.750549326	4.313953063	4.380144265	4.02552427	4.233158418	4.423471415	3.45178915	3.781761264	4.051687629	3.807625323	4.015860876
367	AT1G04610		flavin-containing monooxygenase / FMO (YUCCA3)	8.549276121	7.611157557	8.380011365	8.49951591	9.136379396	8.373840896	8.477704948	8.76393498	9.002605651	8.648121487	8.714455056	9.622078078	8.638848789	8.775557545	8.334801375
368	AT1G04620		coenzyme F420 hydrogenase family / dehydrogenase, beta subunit family	4.359739223	3.842224826	4.291013667	3.66879669	4.575101021	4.609781921	3.840870589	4.511571076	4.482815004	4.302058385	5.017222324	3.735832755	3.977092811	4.430033999	4.319449709
369	AT1G04625		pseudogene, similar to Unknown protein, blastp match of 31% identity and 4.0e-06 P-value to G	5.386992578	3.637032384	5.499657639	4.826939388	5.547337024	4.002863263	6.077562323	5.646235442	4.311988964	4.44842284	5.422709411	4.832656009	4.992779703	6.424834202	5.812141665
370	AT1G04640	LIP2	LIP2 (LIPOYLTRANSFERASE 2)	5.70981555	6.233147133	6.229199818	5.706729056	5.809576728	7.083399537	6.229673588	6.29619976	6.339993845	6.674168365	5.736632114	6.767386892	6.229673588	6.222148059	6.350327468
371	AT1G04645		self-incompatibility protein-related	3.961966557	3.218007007	3.261768475	4.058677868	3.223671619	3.280470239	3.780975871	3.972608902	3.02615889	2.792566459	4.44964355	3.739882678	3.506433947	4.53223972	5.228425899
372	AT1G04650		similar to unnamed protein product [Vitis vinifera] (GB:CAO71563.1); similar to hypothetical protein [Vitis vinifera] (GB:CAN72207.1)	3.432874934	4.336528736	3.864695276	3.423125093	3.290670001	3.531095159	3.934777779	3.540610613	4.434741355	4.457480834	3.337370561	3.404912727	3.591433644	4.264649972	3.627576435
373	AT1G04660		glycine-rich protein	6.021614298	5.850807864	5.82535809	6.125374461	5.726175752	6.181189349	5.549891347	5.725350753	5.675773388	5.670342735	5.136337579	5.752400897	5.88160226	5.61898036	5.112930459
374	AT1G04670		similar to pollen-preferential protein [Brassica rapa subsp. chinensis] (GB:ABH09777.1)	3.669417565	4.189587067	3.622877921	3.885554335	3.842364013	3.669417565	3.464750095	3.669417565	3.482950158	3.48443908	3.557017331	3.814565971	3.669417565	3.417577614	3.771440745
375	AT1G04680		pectate lyase family protein	9.269812346	8.75050418	9.236127222	8.889790081	9.15801665	9.510443276	9.464639676	8.700119986	9.3764896	9.576490957	8.89261137	9.365002463	9.259423102	9.227556402	9.155583542
376	AT1G04690	KV-BETA1, KAB1	KAB1 (POTASSIUM CHANNEL BETA SUBUNIT); potassium channel	8.967840767	8.766663537	9.39086581	8.47073724	9.188249792	9.463639281	9.281886013	9.148639056	8.982291844	9.180936171	9.302513976	9.169437811	9.207969949	9.669011674	9.7732509
377	AT1G04700		protein kinase family protein	8.769087408	8.903854752	9.542609526	10.23292025	10.22338329	8.482609045	9.184335792	9.72553577	9.648199576	9.599031399	10.11156871	8.726487875	9.928029974	8.987285825	8.177998034
378	AT1G04710		acetyl-CoA C-acyltransferase, putative / 3-ketoacyl-CoA thiolase, putative	6.469625986	6.115351519	7.171940823	6.252784702	6.72420972	7.173215012	7.576555529	7.085461656	7.190779522	7.310585542	7.211553074	6.970921954	7.074419348	7.142265352	6.810831048
379	AT1G04730		AAA-type ATPase family protein	5.359063232	5.437291159	5.927731899	5.451591215	5.445295715	6.475599102	5.981015306	5.443652898	6.201899486	6.068746818	5.975534479	5.722824536	6.166107323	5.974033693	6.04695578
380	AT1G04750	VAMP721, ATVAMP721, AT VAMP7B, VAMP7B	VAMP7B (VESICLE-ASSOCIATED MEMBRANE PROTEIN 7B)	10.86056325	11.05500009	11.03575749	10.85291641	11.00966034	11.02122361	11.04989609	10.90394405	10.86943509	10.90389905	10.8942253	11.07933074	11.08064438	11.07106019	11.10157213
381	AT1G04760	VAMP726, ATVAMP726	ATVAMP726 (VESICLE-ASSOCIATED MEMBRANE PROTEIN)	4.481846817	4.41803343	4.771977109	4.97392011	5.618823338	4.941229339	4.996154885	4.815785053	5.019440338	4.569760397	4.388804502	4.915511489	3.464622848	5.047030709	5.386569612
382	AT1G04770		male sterility MS5 family protein	10.13349086	10.27632796	10.23421268	10.78716102	10.4756858	9.743681574	9.30676354	10.66043734	10.02739205	9.785541562	10.69988415	9.384510238	10.3499509	9.453821766	9.02854009
383	AT1G04780		ankyrin repeat family protein	8.370727979	8.742965751	8.010756449	8.626881305	8.066683689	7.952632358	7.814379664	8.221826772	7.978847736	8.140917428	7.995566547	8.134008917	8.243491179	7.908551357	8.180391016
384	AT1G04790		zinc finger (C3HC4-type RING finger) family protein	5.885823574	6.373420278	6.253701709	6.268979568	6.326690203	6.632657453	6.213182028	6.14020099	6.426406434	6.245359981	6.148583732	5.81991604	6.322738556	6.136421674	6.106686916
385	AT1G04800		glycine-rich protein	5.671929389	5.462368113	5.347258405	5.369052056	5.436570143	6.120080673	5.506612273	5.141117635	5.552195974	5.634164649	4.937119754	5.168795717	5.687782184	5.545247429	4.784324757
386	AT1G04810		26S proteasome regulatory subunit, putative	8.594950351	8.80611244	8.623442645	8.485084374	8.594950351	8.666428006	8.594950351	8.594950351	8.696796749	8.682808012	8.651557071	8.062784524	8.6112884	8.466501828	8.543982185
387	AT1G04820	TUA4	TUA4 (tubulin alpha-4 chain)	11.25293129	11.19385267	11.74026572	11.26046567	11.57677095	11.62100138	11.81976663	11.6344751	11.60019194	11.37886628	11.67774444	11.46114004	11.58164907	11.63621544	11.86221999
388	AT1G04830		RabGAP/TBC domain-containing protein	8.617765229	9.340429934	8.460528871	9.119155852	8.056251658	8.221229042	8.032632324	8.773190434	8.776443149	8.551173458	8.940465536	8.02215408	8.300880653	7.871749446	7.478038215
389	AT1G04840		pentatricopeptide (PPR) repeat-containing protein	3.434800492	3.874975255	3.493422387	3.528171615	3.361669785	3.827875165	3.402563912	3.201108929	3.448788812	3.75048371	3.448788812	3.56325983	3.345631986	3.670439378	3.474247632
390	AT1G04850		ubiquitin-associated (UBA)/TS-N domain-containing protein	10.98907185	10.73522498	11.27540087	10.91738472	11.05458794	11.19641014	11.15043549	11.1166033	11.02538002	11.17567185	11.1414292	10.91867017	11.07207949	11.23823503	11.20123456
391	AT1G04860	UBP2	UBP2 (UBIQUITIN-SPECIFIC PROTEASE 2); ubiquitin-specific protease	6.302538911	6.482339168	6.400121221	6.155032262	6.587114218	6.549482461	6.436213301	5.926722036	6.624517919	6.588909144	5.985832042	6.262296565	6.049155276	5.903640487	5.940243045
392	AT1G04870		protein arginine N-methyltransferase family protein	9.413131531	9.523295168	10.69333225	9.758762098	10.32498685	11.17548557	10.84246903	10.24538754	10.80518056	10.64073064	10.60174966	10.30844044	10.33527789	10.98533728	10.92923979
393	AT1G04880		high mobility group (HMG1/2) family protein / ARID/BRIGHT DNA-binding domain-containing protein	4.011204961	3.81887946	3.805426837	3.182673224	3.596948334	4.057749158	3.559631596	3.938616702	3.731181289	4.148806664	3.593174786	3.453817885	3.922341908	4.307298251	3.805426837
394	AT1G04900		similar to hypothetical protein OsJ_004408 [Oryza sativa (japonica cultivar-group)] (GB:EAZ14583.1); contains InterPro domain Protein of unknown function DUF185 (InterPro:IPR003788)	6.282673647	6.278256061	7.368850414	6.672571683	6.834039243	7.287511002	7.754051479	7.094632459	7.341132893	7.511963598	7.250129109	6.896185667	7.466795841	7.272576463	7.261492349
395	AT1G04910		Identical to DUF246 domain-containing protein At1g04910 [Arabidopsis Thaliana] (GB:Q8W486;GB:Q56ZD6;GB:Q9MAT9); similar to unknown protein [Arabidopsis thaliana] (TAIR:AT1G22460.1); similar to unnamed protein product [Vitis vinifera] (GB:CAO65766.1); similar to Plant protein family protein, expressed [Oryza sativa (japonica cultivar-group)] (GB:ABA93715.2); similar to unnamed protein product [Vit…	8.316159635	8.29142693	8.681029756	8.258297968	8.177050422	8.369149098	8.29142693	8.141247501	8.118532225	8.336674693	8.170452786	8.279011486	8.46178023	8.029718561	8.498106882
396	AT1G04920	ATSPS3F	ATSPS3F (sucrose phosphate synthase 3F); sucrose-phosphate synthase/ transferase, transferring glycosyl groups	4.102090124	4.433872293	2.981754917	3.605564616	3.334579144	3.430636101	3.006012412	3.571771335	3.69560209	3.883179557	3.030428429	3.240704697	3.244079921	2.884259461	2.961339669
397	AT1G04930		hydroxyproline-rich glycoprotein family protein	6.105768253	7.371274822	5.712190965	6.248189008	4.987962097	6.255771497	4.985723554	5.752475611	5.656079577	5.724292804	5.805894962	6.239612405	5.798414738	4.924809822	5.137718603
398	AT1G04945		similar to hypothetical protein [Vitis vinifera] (GB:CAN60314.1); contains InterPro domain Zinc finger, HIT-type (InterPro:IPR007529)	5.71174064	5.880876259	6.579367558	5.563356745	6.030479075	7.328186791	6.375424676	6.507033678	6.849402476	6.920661371	6.161523751	6.185451188	7.114426782	6.843427213	6.799655622
399	AT1G04950	TAF6, TAFII59	TAFII59 (TBP-ASSOCIATED FACTOR 6); transcription initiation factor	7.575437653	7.607927	7.926472013	7.643646072	7.419275831	7.922339954	7.867459506	7.858880131	7.874202623	8.125428512	7.359337051	7.519769495	7.525180351	7.78804313	7.99009005
400	AT1G04960		similar to bZIP family transcription factor [Arabidopsis thaliana] (TAIR:AT1G27000.1); similar to hypothetical protein [Vitis vinifera] (GB:CAN73938.1); contains InterPro domain Protein of unknown function DUF1664 (InterPro:IPR012458)	9.566301968	9.957580078	9.572390067	9.973341957	9.681532707	9.331693555	9.492201095	9.816180254	9.699458763	9.423328676	9.375661937	9.479844544	9.86769546	9.551493298	9.269643355
401	AT1G04970		lipid-binding serum glycoprotein family protein	10.03723748	10.48201222	9.54972283	9.998225068	9.691431238	9.047053309	9.233945455	9.580955453	9.312435729	9.495137519	9.213614089	9.687840872	9.487004599	8.605335077	8.642508167
402	AT1G04980	ATPDIL2-2	ATPDIL2-2 (PDI-LIKE 2-2); thiol-disulfide exchange intermediate	9.158376699	9.221759448	9.659035327	9.108348416	9.309076896	9.454993591	9.337422958	9.265352766	9.156992377	9.116578885	9.068358584	9.307912796	9.404891573	9.399079459	9.375838225
403	AT1G04985		similar to unnamed protein product [Vitis vinifera] (GB:CAO24071.1)	9.420865456	9.936433931	9.42186182	9.493195657	9.539956078	9.113380391	9.375301709	9.464895163	9.311071028	9.345672579	9.500907715	9.588764011	9.389389765	9.334898976	9.639388448
404	AT1G04990		zinc finger (CCCH-type) family protein	8.125572478	8.004592248	7.805404164	7.042966664	8.245006462	6.98095573	7.087561253	7.95691147	7.069776991	7.528705681	8.312682695	8.288638814	8.039346607	6.857953806	6.796409033
405	AT1G05000		tyrosine specific protein phosphatase family protein	4.417065445	4.652979807	4.786099075	5.690971805	5.347264882	4.252193375	4.367461666	5.467260548	4.412986387	5.464013561	5.152485185	4.9201138	5.563970768	4.75143647	4.332559757
406	AT1G05010	ACO4, EAT1, EFE	EFE (ETHYLENE FORMING ENZYME)	9.881040441	10.2732232	8.813114332	9.693384172	9.101211345	8.725581811	8.773927741	9.233942181	9.057578971	9.175216203	9.590176835	9.636880163	8.630918814	8.830391635	8.584237864
407	AT1G05020		epsin N-terminal homology (ENTH) domain-containing protein / clathrin assembly protein-related	5.933560706	5.992418671	6.535170315	7.610939014	7.487740979	6.761066588	7.270157028	7.073116927	6.991516955	6.734036894	6.269738686	6.121529406	7.404137604	5.174687418	5.204666078
408	AT1G05030		hexose transporter, putative	8.442339513	9.010055303	8.445588278	9.216513486	9.15895551	8.586466721	8.500208203	8.844947007	8.895356171	8.686203836	8.781799583	8.216246286	9.075871713	8.481861943	8.037900198
409	AT1G05040		contains InterPro domain UBA-like (InterPro:IPR009060)	3.708044375	3.960976567	3.748450296	3.459193832	4.129872173	3.346402429	4.286310136	3.994308764	3.620379305	3.916283756	4.40411665	3.76369613	4.261462361	4.592359166	4.739964677
410	AT1G05055	ATGTF2H2, GTF2H2	ATGTF2H2/GTF2H2 (GENERAL TRANSCRIPTION FACTOR IIH 2); general RNA polymerase II transcription factor	7.047871703	7.142248523	7.894851313	7.145725662	8.000647422	7.770864313	7.774486241	7.639673591	7.894153926	7.75422617	8.013279684	7.333483665	7.749129171	7.735434455	7.884343763
411	AT1G05060		similar to hypothetical protein [Vitis vinifera] (GB:CAN75913.1)	5.162684153	5.821905012	4.365799151	4.58392477	4.333667031	4.327206083	4.542924663	4.604263201	4.509409257	4.818593924	4.983607466	4.540957628	4.926916416	4.301308694	4.753820486
412	AT1G05070		similar to unknown protein [Arabidopsis thaliana] (TAIR:AT2G32580.1); similar to unknown [Populus trichocarpa] (GB:ABK95314.1); contains InterPro domain Protein of unknown function DUF1068 (InterPro:IPR010471)	7.506481351	7.786502017	7.579459187	6.355283772	7.157241304	7.809695585	7.134088547	7.053097291	7.16893291	7.632850529	6.714831859	7.5257636	7.275701922	7.494993772	6.833516251
413	AT1G05100	MAPKKK18	MAPKKK18 (Mitogen-activated protein kinase kinase kinase 18); kinase	9.681357328	10.19266394	9.056566755	9.967322515	8.850664592	8.902847618	8.079770969	9.190258158	8.90529176	8.554669444	9.281889524	9.680560563	8.91771322	8.028060684	8.719525717
414	AT1G05120		SNF2 domain-containing protein / helicase domain-containing protein / RING finger domain-containing protein	6.034424351	6.396370663	6.147357568	6.493032985	5.982570761	5.601942401	5.424593511	6.154832967	5.876498059	5.967996612	5.556782309	5.771323114	6.134426326	5.455066456	6.152025253
415	AT1G05140		membrane-associated zinc metalloprotease, putative	4.888366044	4.384951259	4.328107702	4.663569194	4.858417132	4.984689565	3.893317651	5.049764994	4.121905512	4.524096613	4.058350949	4.542937923	4.403416548	4.073761274	3.742096597
416	AT1G05150		calcium-binding EF hand family protein	7.614244562	7.590270223	7.912875455	7.366340026	7.857925495	7.890457067	7.568498141	7.413304837	8.125779799	7.596907715	7.604305426	8.188040526	7.660630815	7.255106786	7.30090942
417	AT1G05160	ATKAO1, KAO1, CYP88A3	CYP88A3 (ENT-KAURENOIC ACID HYDROXYLASE 1); oxygen binding	8.559576609	7.775952605	8.07089598	8.104272041	8.078529822	8.11994252	8.173835597	8.36534593	8.326459069	8.273923517	8.369078296	8.406342994	8.177699068	8.55940457	8.381760729
418	AT1G05170		galactosyltransferase family protein	8.718266624	8.995603103	8.492155028	8.757148624	8.487195547	8.698483526	8.386157744	8.569231755	8.154525404	8.444197924	8.45404274	8.621053468	8.600253689	8.364726233	8.416527036
419	AT1G05180	AXR1	AXR1 (AUXIN RESISTANT 1); small protein activating enzyme	9.959573855	10.2162458	10.50864728	10.08523736	10.36897024	10.7463503	10.82184839	10.50708264	10.61092163	10.44351927	10.25486878	10.21609599	10.28350282	10.63816511	10.86125194
420	AT1G05190	EMB2394	EMB2394 (EMBRYO DEFECTIVE 2394); structural constituent of ribosome	6.571823805	6.803240578	7.658611591	6.920840651	6.823649559	7.289634384	7.531817813	7.148749078	7.260780456	7.497376572	7.705946318	7.549142814	7.86112871	8.138763288	8.03280257
421	AT1G05200	GLR3.4, GLUR3, ATGLR3.4	ATGLR3.4 (Arabidopsis thaliana glutamate receptor 3.4)	7.292109986	7.270102968	5.513737342	6.805680673	6.17554365	7.056229885	5.562024784	6.528242307	5.939560086	5.925701548	6.202503356	6.054367536	5.611029115	5.891116017	6.00307114
422	AT1G05205		similar to hypothetical protein OsJ_021517 [Oryza sativa (japonica cultivar-group)] (GB:EAZ38034.1); similar to unknown protein [Oryza sativa (japonica cultivar-group)] (GB:BAD45491.1); similar to hypothetical protein OsI_023333 [Oryza sativa (indica cultivar-group)] (GB:EAZ02101.1)	10.04431412	9.864194981	10.38457613	9.821929127	10.09010225	10.70642839	10.28903452	10.34015239	10.36361026	10.31075783	9.902632094	10.09797113	10.31884785	10.43109842	10.2774008
423	AT1G05210		similar to unknown protein [Arabidopsis thaliana] (TAIR:AT2G32380.1); similar to unnamed protein product [Vitis vinifera] (GB:CAO24140.1); contains InterPro domain Transmembrane protein 97, predicted (InterPro:IPR016964)	8.14951554	8.092116498	8.466604436	7.934143746	8.356735703	8.516364024	8.335550159	8.384851607	8.046077429	8.073723337	7.973357478	8.218419937	7.651531481	8.236486244	7.923366704
424	AT1G05230	HDG2	homeobox-leucine zipper family protein / lipid-binding START domain-containing protein	6.841005038	6.569061466	6.735817098	5.737852251	7.243313049	7.638011906	6.886273092	7.252481523	6.814712183	6.849721028	6.32980647	6.970868151	7.100419777	6.44868022	6.743621356
425	AT1G05260	RCI3A, RCI3	RCI3 (RARE COLD INDUCIBLE GENE 3); peroxidase	6.172095357	7.025786315	7.705998995	6.465925389	7.084040433	6.414223277	6.487267782	7.669457157	5.061357837	7.847336624	7.602446551	6.72798938	7.025455966	6.855604039	6.224353346
426	AT1G05270		TraB family protein	7.21120885	7.153016839	5.942973297	6.128458254	5.564088597	5.59538308	5.759927095	5.705334269	5.839690357	5.991236958	5.637331555	7.201733918	5.812160423	5.832117444	5.91641789
427	AT1G05280		fringe-related protein	9.230615351	9.160582028	8.20070988	8.537952673	8.256575811	8.247046167	8.323824926	8.02835371	7.992728309	8.039054522	8.400079989	9.141683996	8.05455069	7.8902096	8.651448413
428	AT1G05290		transcription factor	4.92885081	5.579773772	5.458956419	7.303860383	4.91010731	3.511048417	4.930335568	5.286403744	5.850205337	5.29643304	5.439991765	5.133808135	5.649202786	6.001081622	5.934292979
429	AT1G05300	ZIP5	ZIP5 (ZINC TRANSPORTER 5 PRECURSOR); cation transmembrane transporter	6.664504924	6.685477081	6.491055648	6.912907568	6.377612867	6.557429437	5.947445487	6.448888297	5.951261197	6.718744416	6.248790041	6.552380066	6.4176768	5.151001189	5.733212132
430	AT1G05310		pectinesterase family protein	4.718553178	3.78504277	3.848326338	5.128050056	4.721576899	4.598984265	5.403043777	3.880350091	3.979202171	4.066124963	5.500483532	5.137590332	3.414531283	6.440530902	6.444917381
431	AT1G05320		similar to unknown protein [Arabidopsis thaliana] (TAIR:AT2G32240.1); similar to unnamed protein product [Vitis vinifera] (GB:CAO63724.1); contains InterPro domain Prefoldin (InterPro:IPR009053)	9.444699157	9.269054339	10.28877085	9.999909668	10.51346613	10.04849174	9.91784207	10.34153282	9.99432661	9.888043198	10.09761492	9.204422662	10.21758929	10.2011065	9.060434532
432	AT1G05330		unknown protein	8.384001186	7.268728486	7.777034246	6.886534168	8.054699558	8.11780416	7.868739789	7.747136243	7.793390042	7.624652895	7.604242049	7.336826909	7.663411746	8.091131183	8.001854888
433	AT1G05340		similar to unknown protein [Arabidopsis thaliana] (TAIR:AT2G32210.1)	12.54439725	12.40842799	11.96901129	12.52000436	12.03101742	11.55225108	11.79574602	12.29285481	12.07351538	11.78298193	12.36377986	12.03634456	12.27311694	11.43088378	11.38992272
434	AT1G05350		thiF family protein	10.55510188	10.50845721	10.60748484	10.38272924	10.38625521	10.56469662	10.17552171	10.36909014	10.28326071	10.37751844	10.38625521	10.44729785	10.40046232	10.36803096	10.17869382
435	AT1G05360		similar to unknown protein [Arabidopsis thaliana] (TAIR:AT4G14950.1); similar to unnamed protein product [Vitis vinifera] (GB:CAO71145.1); contains domain VACUOLE MEMBRANE PROTEIN 1 (PTHR10281:SF1); contains domain MEMBRANE ASSOCIATED PROGESTERONE RECEPTOR-RELATED (PTHR10281)	9.643692109	9.039040059	9.794516989	9.299605032	9.940431366	9.727748232	9.560892456	9.855268271	9.746579963	9.517353005	9.693168924	9.532942531	9.871777278	9.338311151	8.737139759
436	AT1G05370		similar to unknown protein [Arabidopsis thaliana] (TAIR:AT3G22410.1); similar to unnamed protein product [Vitis vinifera] (GB:CAO71162.1); contains InterPro domain Cellular retinaldehyde-binding/triple function, C-terminal (InterPro:IPR001251); contains InterPro domain Phosphatidylinositol transfer protein-like, N-terminal (InterPro:IPR011074)	3.234761083	3.493778238	2.996307763	3.423812427	3.1083446	3.823540372	3.000819518	2.915235336	3.524476614	3.310802828	3.099481848	3.11363	3.378592938	3.218827093	3.049004912
437	AT1G05380		DNA binding	7.945118047	8.28602644	7.797646442	8.328105433	7.460374674	7.317100976	7.797646442	7.909789035	7.959915011	7.863194454	7.628692072	7.532272867	7.797646442	7.226451351	7.698707683
438	AT1G05385		photosystem II 11 kDa protein-related	7.307889785	7.229777896	7.876416358	7.734260028	7.772768502	8.003288099	8.134226406	8.344035902	8.112466837	7.760093085	7.663079571	7.43445458	7.637259776	8.040118587	8.11758239
439	AT1G05400		similar to unknown protein [Arabidopsis thaliana] (TAIR:AT4G20480.1); similar to Os07g0637200 [Oryza sativa (japonica cultivar-group)] (GB:NP_001060400.1); similar to hypothetical protein OsI_026076 [Oryza sativa (indica cultivar-group)] (GB:EAZ04844.1); similar to unnamed protein product [Vitis vinifera] (GB:CAO40196.1); contains InterPro domain Protein of unknown function DUF537 (InterPro:IPR00…	5.426392203	5.227428807	4.679100511	4.745225351	5.12791566	4.555951019	5.738136389	4.979699075	4.388229199	5.094333838	6.284167585	5.380488998	5.05438497	5.720841334	5.881022823
440	AT1G05410		similar to unknown protein [Arabidopsis thaliana] (TAIR:AT3G22520.1); similar to CDPK adapter protein 1 [Mesembryanthemum crystallinum] (GB:AAK69758.1)	5.991574677	6.460569931	6.584682192	5.929510403	6.3863419	7.089394844	6.8311454	6.216332265	6.616692002	7.141507061	6.760867012	6.328283776	6.507828309	6.484100101	6.229451553
441	AT1G05430		similar to unnamed protein product [Vitis vinifera] (GB:CAO71187.1)	8.448451374	8.390525877	8.488542056	8.520745055	8.221365917	8.433663642	8.708128576	8.579167568	8.946329585	8.550237158	8.171685901	8.505172487	8.04964942	8.984204776	8.918631428
442	AT1G05440		similar to unnamed protein product [Vitis vinifera] (GB:CAO71189.1)	5.335723982	5.761861747	6.072318071	5.681071753	5.977703824	6.110961843	6.238600124	5.842272833	6.420447314	6.566528563	5.707100862	6.439242844	5.739450742	6.776438191	6.884228087
443	AT1G05450		protease inhibitor/seed storage/lipid transfer protein (LTP)-related	3.124563633	3.781757684	3.264786833	3.443262973	3.470166115	3.339264776	3.320210054	3.726251425	3.157620259	3.569272769	3.028081768	3.028836714	3.339264776	3.278753713	3.292726933
444	AT1G05460	SDE3	SDE3 (SILENCING DEFECTIVE)	7.697532958	7.005270075	8.146036832	7.4008174	7.889966332	8.520428453	8.600189233	7.564055409	8.093951574	8.410808924	8.020008334	7.754404362	7.85182289	9.080387345	8.666803272
445	AT1G05470		endonuclease/exonuclease/phosphatase family protein	3.00962967	3.222948014	3.38865307	2.985146668	4.2729146	3.431169524	3.38865307	2.797380158	3.185511185	3.064192009	3.416172932	3.927288098	3.69890254	3.847316816	3.640490379
446	AT1G05490	CHR31	CHR31 (chromatin remodeling 31); ATP binding / DNA binding / helicase/ nucleic acid binding	3.268201439	3.147173848	3.339646212	3.383278897	3.412554446	3.331871127	3.30778084	3.072170487	3.29807844	2.963170515	3.150080724	3.29807844	3.493640799	3.362856009	3.411412566
447	AT1G05500	SYTE, ATSYTE, NTMC2TYPE2.1, NTMC2T2.1	ATSYTE/NTMC2T2.1/NTMC2TYPE2.1/SYTE	8.963751921	9.500073716	9.353620342	9.351780502	9.150057156	9.022302395	8.850709825	9.267180396	8.939213089	8.862768734	9.244826075	9.023259508	9.290796854	8.782673961	8.867770971
448	AT1G05510		similar to unknown protein [Arabidopsis thaliana] (TAIR:AT2G31985.1); similar to unnamed protein product [Vitis vinifera] (GB:CAO45247.1); contains InterPro domain Protein of unknown function DUF1264 (InterPro:IPR010686)	7.555972664	7.071077369	6.899531649	6.385603092	7.492773391	7.962574792	6.85968267	7.115637229	7.116721921	7.016924336	6.361775931	7.139707219	6.747726039	6.443769771	6.664982575
449	AT1G05520		transport protein, putative	9.344155783	9.295979765	9.342419306	8.789541274	9.047707504	9.33774036	9.263153089	9.322819407	8.845576844	9.081868858	9.072018521	8.968054632	8.738878348	8.873816296	8.914598458
450	AT1G05530	UGT75B2, UGT2	UGT2/UGT75B2 (UDP-glucosyl transferase 75B2); UDP-glucosyltransferase/ UDP-glycosyltransferase/ abscisic acid glucosyltransferase/ transferase, transferring glycosyl groups	9.517174729	9.569933456	9.013076838	9.331026289	8.966929975	9.278820738	8.790341916	8.823928536	9.012295297	8.732049317	8.738474027	9.312217107	8.872068385	8.590890171	9.291830677
451	AT1G05540		similar to unknown protein [Arabidopsis thaliana] (TAIR:AT1G30160.2); contains InterPro domain Protein of unknown function DUF295 (InterPro:IPR005174)	5.586241835	5.206467373	4.79212468	4.936849162	5.64779068	5.106269489	5.138935889	5.499896961	4.6572551	4.503859815	5.315996636	5.656544803	4.971608286	5.867064526	5.98680394
452	AT1G05550		similar to unknown protein [Arabidopsis thaliana] (TAIR:AT1G05540.1); contains InterPro domain Protein of unknown function DUF295 (InterPro:IPR005174)	3.315717021	3.161921116	2.897909172	3.496723076	3.230083555	3.230083555	3.018266623	3.197089425	3.053145992	3.455461695	3.230083555	3.443232883	3.311549068	3.230083555	3.46417588
453	AT1G05560	UGT75B1, UGT1	UGT1 (UDP-glucosyl transferase 75B1); UDP-glycosyltransferase/ transferase, transferring glycosyl groups	10.41399154	11.09071763	9.519176337	10.18771741	9.410418961	8.615843112	7.444942556	9.635868261	8.913151733	9.52998212	10.00658324	10.37513047	9.543567202	8.6270376	8.557667439
454	AT1G05570	GSL06, ATGSL6, ATGSL06, GSL6, CALS1	CALS1 (CALLOSE SYNTHASE 1); transferase, transferring glycosyl groups	5.91823656	6.03000031	6.25271898	6.592274569	5.23280721	7.27650171	6.381897375	6.319746216	6.877392343	6.325372341	6.055002956	5.505355762	6.047538908	6.098552237	7.096549015
455	AT1G05575		unknown protein	9.791283936	8.872132317	7.156069514	9.044178114	7.352508496	8.430963351	6.77550297	7.101761149	6.798369868	7.030619065	6.689057678	7.819034061	7.389403414	6.396012044	7.490400296
456	AT1G05577		similar to unknown protein [Arabidopsis thaliana] (TAIR:AT3G46110.2); similar to unknown protein [Arabidopsis thaliana] (TAIR:AT5G59790.1); similar to unknown protein [Arabidopsis thaliana] (TAIR:AT3G46110.1); similar to unnamed protein product [Vitis vinifera] (GB:CAO67167.1); contains InterPro domain Protein of unknown function DUF966 (InterPro:IPR010369)	3.71204757	3.39939542	3.109322933	3.340923422	3.219038196	3.497205593	3.367655659	2.87685193	3.06091553	3.485116762	3.481036286	3.462837513	3.315398361	3.364244326	3.372974047
457	AT1G05590	HEXO2, ATHEX3	ATHEX3/HEXO2 (BETA-HEXOSAMINIDASE 2); beta-N-acetylhexosaminidase/ hexosaminidase/ hydrolase, hydrolyzing O-glycosyl compounds	7.283842381	7.208561513	7.349509501	7.094452227	7.316480789	7.640371239	7.46207428	7.377596549	7.428342311	7.764534957	7.175672008	7.320342605	7.331912566	7.202166221	7.296620025
458	AT1G05600		pentatricopeptide (PPR) repeat-containing protein	5.351903907	5.18667222	5.93427961	4.391250921	4.93076501	6.028558375	5.739671026	5.367025168	5.092678228	5.351903907	5.442289307	5.431065979	5.813395368	4.679986328	5.387458861
459	AT1G05610	APS2	APS2 (ADP-GLUCOSE PYROPHOSHORYLASE SMALL SUBUNIT 2); glucose-1-phosphate adenylyltransferase	3.267171201	3.262769192	3.541850839	3.12700455	3.18479734	3.148171672	2.964646366	3.072629037	2.986041061	3.527465881	3.141259751	3.168184617	3.427125676	3.505102788	3.172943941
460	AT1G05620		inosine-uridine preferring nucleoside hydrolase family protein	11.15398523	11.24809086	10.98204337	10.82017415	10.71280177	11.09894159	11.05334668	10.83816765	10.82926674	10.66452266	10.47733855	11.09627753	10.67919027	10.85558805	11.01207676
461	AT1G05630	AT5PTASE13, 5PTASE13	5PTASE13/AT5PTASE13; inositol or phosphatidylinositol phosphatase	7.710978325	8.138485904	8.458097935	9.024590411	8.805172216	7.724774862	8.38541304	8.490765235	8.143646573	8.057383519	8.285442283	7.63439586	8.597466144	7.724124791	7.121770738
462	AT1G05670		UDP-glucoronosyl/UDP-glucosyl transferase family protein	5.456850067	5.472179952	5.387220747	5.822217466	5.673755061	3.897840467	5.881844441	5.168246437	5.783334258	5.610818896	4.773688448	5.702151525	6.584043969	5.222911211	5.656189842
463	AT1G05680		UDP-glucoronosyl/UDP-glucosyl transferase family protein	10.77949082	12.3005292	10.34964213	9.882837398	9.461399055	7.600035782	6.725769416	9.870104323	7.962065179	10.02860062	10.42975392	10.00440918	10.12488836	7.316330531	8.091309052
464	AT1G05690	BT3	BT3 (BTB and TAZ domain protein 3); protein binding / transcription regulator	5.009129323	5.035071017	3.591113719	3.165984693	3.163328671	3.303516222	2.765285148	2.879669991	2.765873627	3.071115644	3.238126336	2.994734773	3.163328671	2.994600276	3.177909976
465	AT1G05700		leucine-rich repeat protein kinase, putative	5.210614486	4.474734688	3.870229278	4.000960806	4.59559958	3.894012126	5.039999769	4.351305988	4.208380635	4.765416402	5.112094189	4.470247131	4.662363095	5.699993856	5.653056729
466	AT1G05710		ethylene-responsive protein, putative	4.400162277	4.269836716	4.305373274	4.680560811	4.869791901	4.392297172	4.724472638	5.453704119	4.49466578	4.644806688	4.571401113	4.901589655	4.73926939	4.834994045	4.737226517
467	AT1G05720		selenoprotein family protein	10.82927687	10.64509793	10.99965773	10.31595778	10.76667536	11.08401345	11.23614877	11.00995884	10.84404073	10.79261419	10.58301695	10.92381116	10.86219615	10.92795388	11.13819844
468	AT1G05740		similar to unknown protein [Arabidopsis thaliana] (TAIR:AT1G05730.1); similar to hypothetical protein [Vitis vinifera] (GB:CAN73933.1); contains InterPro domain Protein of unknown function DUF842, eukaryotic (InterPro:IPR008560)	4.07176204	4.549103698	3.726765444	3.923811817	4.527687994	4.836954611	3.679611153	3.716090126	3.130954319	4.005832311	4.32190777	3.891990764	3.955202129	4.037736096	3.597678194
469	AT1G05750	PDE247	PDE247 (PIGMENT DEFECTIVE 247)	3.87625895	3.461760763	3.780757705	2.859868471	3.765510747	3.449721686	3.870794149	4.152995344	3.082508543	4.261595521	3.496938955	3.996424232	3.614120045	3.98774693	4.024656813
470	AT1G05760	RTM1	RTM1 (RESTRICTED TEV MOVEMENT 1)	3.329811524	3.957759342	3.898103382	3.526486506	3.319346409	3.808222755	4.049185756	3.898103382	3.31122907	3.84875364	4.065053047	4.067353755	4.015055158	4.879808805	4.037334214
471	AT1G05770		jacalin lectin family protein	5.159462413	3.463668179	4.540818658	3.551297023	4.13547643	3.671551159	4.539009242	4.707601448	4.783288751	3.926004438	5.033279246	3.874845502	5.393175761	5.200253504	4.61670337
472	AT1G05790		lipase class 3 family protein	7.973079427	8.491531382	8.332023785	8.175097106	8.395464676	7.541952366	7.712039696	8.304806347	7.458274579	7.828524884	7.945956883	7.462912167	8.211869416	6.844268661	7.127175799
473	AT1G05800		lipase class 3 family protein	4.090825365	4.385822708	3.334896616	4.329044166	3.355624495	3.109724903	3.565638762	3.307301035	3.385066571	3.571949479	3.707089197	3.331158236	3.405440908	3.357242501	4.033394677
474	AT1G05805		basic helix-loop-helix (bHLH) family protein	8.725349108	8.561772089	7.848767083	8.120317931	7.725066027	8.367242192	8.282672405	7.918291092	8.076846579	7.920382994	8.128144192	8.574697992	7.491394097	8.206059526	8.446774632
475	AT1G05810	ARA, Ara-1, AtRab11D, AtRABA5e	ARA/Ara-1/AtRABA5e/AtRab11D (Arabidopsis Rab GTPase homolog A5e); GTP binding	7.852395878	8.054695453	7.780840536	7.962043324	8.078617291	7.390932567	7.251669984	7.762234541	7.557264747	7.43292357	8.027409233	7.753432891	7.804082593	7.22667277	6.883768757
476	AT1G05840		aspartyl protease family protein	6.911861332	7.306283596	7.078286126	7.079609243	7.586682701	7.351104054	7.370579973	7.617742077	7.405075016	7.263722292	7.029032026	7.004552623	6.677189512	6.85266814	7.484647439
477	AT1G05850	ERH2, ELP1, CTL1, ELP, HOT2, POM1	POM1 (POM-POM1); chitinase	11.46150621	11.53236502	11.40775739	11.57573184	11.51036843	11.05345736	11.38313405	11.58519132	11.34695599	11.14460288	11.49945037	11.54621815	11.41969211	10.98711548	11.12337069
478	AT1G05860		similar to unknown protein [Arabidopsis thaliana] (TAIR:AT2G31600.1); similar to unnamed protein product [Vitis vinifera] (GB:CAO64768.1)	7.125716637	7.388246324	7.070554333	7.109072343	7.051038521	6.862777326	7.023288952	7.009522714	6.531879848	6.458835949	7.166220904	6.948307387	6.934206682	6.943853119	7.328894475
479	AT1G05880		zinc ion binding	6.081686438	5.345236081	5.635696845	5.929616739	5.992313231	6.134741562	6.900768044	6.395131597	5.971918277	5.850773355	6.845544662	5.487812921	5.483585273	7.178626723	7.289211769
480	AT1G05890		zinc finger protein-related	8.067011518	8.471872457	7.970499868	7.860892793	7.923610937	8.227773227	7.996825859	8.057320645	8.192756217	8.289225636	7.899459885	7.876247237	7.847114608	7.813616656	7.826590993
481	AT1G05900		endonuclease-related	5.069322543	5.906411957	4.56437661	5.213113161	4.687932632	5.343653611	5.253688757	5.321086123	5.612916552	5.395111791	4.660530736	4.787316535	4.568671961	4.537017071	5.428208826
482	AT1G05910		cell division cycle protein 48-related / CDC48-related	7.834793427	8.330093978	8.326226639	7.679909391	7.827420742	8.556691966	8.415309668	8.224490392	8.226623646	8.440316602	8.168051334	8.144392119	8.43596505	8.654954377	8.929759633
483	AT1G05920		DNA binding	4.268018936	4.203379837	5.146364351	4.238573149	4.516031411	4.451260898	5.679562023	4.599567399	4.151317057	4.419695299	4.709069969	4.533714431	4.825897202	4.774293039	4.492571645
484	AT1G05940	CAT9	CAT9 (CATIONIC AMINO ACID TRANSPORTER 9); cationic amino acid transmembrane transporter	8.642560813	8.964747094	8.807881595	8.506520867	9.049822224	8.618144451	8.907111078	8.934504446	8.954516051	8.754060599	8.528445005	8.613437138	8.721609327	8.361554998	8.675170784
485	AT1G05950		similar to unnamed protein product [Vitis vinifera] (GB:CAO64784.1); contains domain dsRNA-binding domain-like (SSF54768)	5.50803607	6.545987062	6.777245298	6.484042161	6.929792993	7.334490787	7.153861756	6.871916912	6.827517841	7.214279847	6.856085325	6.856085325	6.146742076	7.089028553	6.975916839
486	AT1G05960		binding	8.617122838	8.701143971	8.698675385	9.328589745	8.959148389	7.52149478	8.401730213	8.674525413	8.725541408	8.745108818	9.190783481	8.378818278	9.293243713	8.607417665	8.688989031
487	AT1G05990		calcium-binding protein, putative	6.320328258	5.431412243	6.586305507	6.749100967	7.670954345	6.269521552	7.137799515	7.152310631	6.844098476	6.639326093	6.390295763	6.385632238	6.65866201	5.979326273	5.391251603
488	AT1G06000		UDP-glucoronosyl/UDP-glucosyl transferase family protein	8.977332088	8.83489885	9.297239588	9.396001562	9.426509582	8.590416164	8.524877763	9.214841472	8.753930651	8.959908586	9.584593956	8.888579604	9.096513261	8.442374758	7.823366064
489	AT1G06010		unknown protein	10.43579968	10.50503014	10.40420539	9.87524349	10.54509283	10.68711758	10.66613781	10.33044592	10.50723769	10.53273044	10.5794895	10.82921635	10.4522174	10.37290381	10.09557298
490	AT1G06020		pfkB-type carbohydrate kinase family protein	5.763209854	4.661162569	5.260266233	5.71263889	5.757864018	5.752792412	4.907700387	5.228092294	5.48497719	5.401695635	5.92960213	4.711772014	5.279097987	4.873379279	3.781293886
491	AT1G06040	STO	STO (SALT TOLERANCE); transcription factor/ zinc ion binding	9.628636582	9.657535586	9.983535113	9.367178492	9.949474625	9.808810322	10.2788042	9.704267989	9.821746759	9.979866255	9.693569577	9.691063933	9.754578347	9.344809143	9.74003139
492	AT1G06050		similar to unknown protein [Arabidopsis thaliana] (TAIR:AT5G10750.1); similar to unnamed protein product [Vitis vinifera] (GB:CAO64823.1); contains InterPro domain Protein of unknown function DUF1336 (InterPro:IPR009769)	6.618857232	7.222935099	6.316990296	6.993987647	7.073831043	6.602087917	6.262820811	6.848397575	6.371341292	6.554718516	6.050495412	6.566224231	6.599543673	6.043560748	5.887761188
493	AT1G06060		RanBPM-related	7.632818842	7.440944593	7.48537135	8.005522931	7.533256377	7.340478896	7.403859447	7.406916747	7.538664627	7.480384224	7.612812741	7.5864222	7.346730128	7.432333908	7.41309175
494	AT1G06070		bZIP transcription factor, putative (bZIP69)	10.69298989	10.8079654	10.29160165	10.47477076	10.29477434	10.06609947	10.30733001	10.21019257	10.17580462	10.14354619	10.0494177	10.12490781	10.11514985	10.03052651	10.40010953
495	AT1G06080	ADS1	ADS1 (DELTA 9 DESATURASE 1); oxidoreductase	8.9088303	8.868318553	7.519749062	8.920839503	8.305682809	7.897096673	7.971890764	8.165809209	8.303834973	7.788958127	7.77757598	9.170278134	7.90564779	7.287736633	8.358784949
496	AT1G06100		fatty acid desaturase family protein	4.490523968	4.341448185	3.698330824	4.757351299	4.576274549	3.974113863	4.556050616	4.580054267	4.151317057	4.290181999	4.341448185	3.942141054	4.311085498	4.371414187	4.374363066
497	AT1G06110	SKIP16	SKIP16 (SKP1/ASK-INTERACTING PROTEIN 16); protein binding	9.076109607	8.699586868	9.527868785	8.682395248	9.906517937	9.822763617	9.99426378	9.863463039	9.740807171	9.74544067	9.230850349	9.330832134	9.623344848	9.708607761	9.19061567
498	AT1G06130	GLX2-4	GLX2-4 (GLYOXALASE 2-4); hydroxyacylglutathione hydrolase	8.367008847	8.087197808	8.019059419	8.249135819	7.589310829	8.567383617	8.096943332	7.835867304	8.138020917	8.164839774	7.897597512	8.05116003	7.956659938	7.881243087	7.994351712
499	AT1G06140		pentatricopeptide (PPR) repeat-containing protein	5.215610875	5.448015587	4.88108971	4.576412734	4.729451278	4.933368609	4.376118945	4.74564519	4.807207811	5.235810487	4.219919497	4.737642089	5.114262088	4.568530068	4.670792159
500	AT1G06145	EMB1444	EMB1444 (EMBRYO DEFECTIVE 1444)	4.17317108	4.2110434	4.415325167	4.353876743	4.074514987	5.331276563	3.974833654	4.077387937	4.336164142	4.310061444	4.28720206	4.336922472	4.020280303	4.10625656	4.187453804
501	AT1G06160		ethylene-responsive factor, putative	3.092852678	3.270668003	2.885539878	4.03099781	2.789838308	3.300365609	3.031051876	2.930071147	3.12547277	3.080944664	3.015177546	3.110579604	3.168794608	3.268550681	2.871574631
502	AT1G06170		basic helix-loop-helix (bHLH) family protein	2.770104663	2.784456304	2.822545711	2.757910977	2.822545711	2.67278703	3.169398846	2.89174309	2.702603393	2.952493512	2.742999964	2.990616778	2.82192176	3.044196276	2.995144197
503	AT1G06180	AtMYBlfgn, AtMYB13, ATMYB13	ATMYB13 (myb domain protein 13); DNA binding / transcription factor	6.131649212	7.373838205	6.843339831	6.625908958	6.776749059	6.241275772	6.494188707	6.810912395	6.592872535	7.147028678	6.776068442	6.92738025	6.836105236	6.233147133	6.781583485
504	AT1G06190		ATP binding / ATPase, coupled to transmembrane movement of ions, phosphorylative mechanism	8.67910827	8.90465219	9.252659326	9.046753892	8.342105051	9.38880751	9.277622627	8.819477897	9.22172566	9.280996377	8.782226186	8.728051969	9.072768584	9.456383997	9.447171999
505	AT1G06200		serine-type peptidase/ signal peptidase	8.852425118	8.968559328	9.144089131	8.720791743	8.888908634	9.341533784	9.14538749	8.891574546	9.053131425	9.070077375	9.069264492	9.208392996	8.939648065	9.16803552	9.176278027
506	AT1G06210		VHS domain-containing protein / GAT domain-containing protein	9.051631132	9.134681442	8.744337123	8.755484737	8.6106698	8.875098674	8.637590923	8.451982493	8.394636318	8.437206796	8.445706703	8.904158228	8.701446367	8.719455385	8.623620772
507	AT1G06225	CLE3	CLE3 (CLAVATA3/ESR-RELATED 3); receptor binding	3.615600363	3.410845048	3.426867024	3.400324184	4.245663541	3.246097054	4.077996326	3.61845896	2.96464093	3.160363219	4.080056558	3.849289205	3.684477879	3.958561934	5.256390906
508	AT1G06230	GTE4	GTE4 (GLOBAL TRANSCRIPTION FACTOR GROUP E 4); DNA binding	8.567399142	8.55044963	8.157434633	8.397760857	7.871936896	8.379717549	8.125021958	8.14989021	8.203829066	8.237709664	7.931304433	8.36901249	7.860364613	8.006373667	8.009275775
509	AT1G06240		oxidoreductase/ transition metal ion binding	5.553783268	6.1224586	5.161996684	4.863633965	5.427143965	5.431231601	5.67132761	5.383211424	5.546524137	5.266761322	5.245018618	5.765932477	4.886498195	5.596707625	6.031217734
510	AT1G06250		lipase class 3 family protein	6.030544214	5.513679768	4.974242688	5.715348308	6.235548364	4.190467253	6.713576184	5.975359445	5.137150132	4.863522967	6.552652467	5.519261605	5.766587386	6.74704301	6.568068716
511	AT1G06260		cysteine proteinase, putative	3.883056224	3.67053885	4.125387723	4.032427337	4.746038086	4.276256046	4.413326561	4.300207902	3.900227219	3.789138472	4.348456711	3.936646614	3.649862831	5.331314397	5.094648208
512	AT1G06270		pentatricopeptide (PPR) repeat-containing protein	5.859525173	6.049612648	6.776199184	4.662314741	5.986551036	6.178828479	6.627774138	6.252859581	6.252859581	5.909238069	6.297184294	6.252859581	6.547638008	6.953106577	6.414441912
513	AT1G06310	ACX6	ACX6 (ACYL-COA OXIDASE 6); acyl-CoA oxidase	6.318483071	6.479043125	7.034851012	6.280878441	6.83003948	7.507574717	7.423203948	7.212685245	7.956726751	7.833086358	6.840713988	7.170331603	7.389642817	7.170288596	7.497700633
514	AT1G06320		similar to hypothetical protein [Vitis vinifera] (GB:CAN62841.1)	7.551356905	7.641023184	7.519790469	7.444761971	6.918189238	7.750671936	7.993132559	7.137855384	7.841184566	7.808557496	6.810433171	7.735458615	7.437678303	7.428787341	8.345831591
515	AT1G06340		agenet domain-containing protein	4.070546035	4.173876686	3.956305561	4.056785795	4.736919376	4.173876686	3.966016349	4.173876686	3.844357973	3.507199295	4.336218103	4.191142482	4.335470727	4.964551673	4.244701964
516	AT1G06380		ribosomal protein-related	5.320590133	5.91533557	6.708439176	5.740145944	5.672896737	7.117589175	6.872699544	6.022140115	6.660168693	6.693408483	6.266672066	6.582472804	6.383881736	6.485358978	6.627542766
517	AT1G06390	ATGSK1, GSK1	GSK1 (GSK3/SHAGGY-LIKE PROTEIN KINASE 1); kinase	7.642659134	7.613750385	7.381226208	6.905551551	7.028187462	7.697343945	7.414501968	7.318696578	7.504621401	7.715973196	7.298343352	7.55049973	7.354488912	7.167083571	7.527546285
518	AT1G06400	AtRABA1a, AtRab11E, Ara-2, ARA2	ARA2 (Arabidopsis Rab GTPase homolog A1a); GTP binding	9.568777115	9.678772093	9.456191566	9.456452223	9.586719268	9.157972539	9.010602836	9.593646027	9.019634654	9.243208128	9.270688917	9.61713684	9.445600807	9.167292754	8.78646319
519	AT1G06410	TPS7, ATTPSA, ATTPS7	ATTPS7 (Arabidopsis thaliana trehalose-phosphatase/synthase 7); transferase, transferring glycosyl groups / trehalose-phosphatase	10.08693091	9.884219477	9.697968883	9.971280017	9.728569289	9.423073502	9.197972677	9.423026943	9.465546692	9.590810593	9.792284491	10.06276015	9.683974913	9.655110482	9.659141449
520	AT1G06420		unknown protein	7.430796905	7.377437607	6.983323937	7.928297322	6.629689182	6.844247701	7.321326039	7.286528807	7.12606046	6.551865202	7.34526784	7.075385514	6.84356139	7.676417783	7.34754227
521	AT1G06430	FTSH8	FTSH8 (FtsH protease 8); ATP-dependent peptidase/ ATPase/ metallopeptidase/ zinc ion binding	6.562475415	7.123061816	6.796954026	6.157426146	6.742683923	5.171411779	5.63191712	6.759177536	5.719519846	7.213696741	7.048196307	5.790799985	6.433422029	4.98994344	5.830181307
522	AT1G06440		similar to RPD1 (ROOT PRIMORDIUM DEFECTIVE 1) [Arabidopsis thaliana] (TAIR:AT4G33495.1); similar to hypothetical protein [Vitis vinifera] (GB:CAN78615.1); contains InterPro domain Protein of unknown function DUF860, plant (InterPro:IPR008578)	4.524791059	5.45715084	5.419864298	4.485425777	4.722865625	5.314256804	5.416886213	4.793047177	5.668028653	5.468704692	4.925445859	5.145635065	5.624286712	4.757866295	5.092700021
523	AT1G06450		CCR4-NOT transcription complex protein, putative	5.531635185	5.940857982	3.675542607	4.127235779	3.440787432	4.05449405	3.591267128	3.552472292	3.590093417	3.606135443	3.582997902	4.615487697	3.83531777	4.208380635	3.070557111
524	AT1G06460	ACD31.2, ACD32.1	ACD32.1 (ALPHA-CRYSTALLIN DOMAIN 31.2)	4.163334691	5.246972851	4.741872887	5.518913855	4.692484474	5.287784788	4.794517547	4.233208779	4.853650995	4.453899389	5.069794177	3.990656855	4.858693498	3.992259155	4.140995845
525	AT1G06470		phosphate translocator-related	8.51549797	8.502590015	8.470807993	8.779720674	8.690686835	8.206926862	8.495101819	8.640728893	8.823454757	8.535947672	8.647327812	8.691118014	8.64427415	8.751113191	8.738217699
526	AT1G06490	GSL07, ATGSL7, ATGSL07	ATGSL07 (GLUCAN SYNTHASE-LIKE 7); 1,3-beta-glucan synthase/ transferase, transferring glycosyl groups	3.165951666	3.42884481	3.714440846	3.668110581	3.694864186	4.407961085	3.820617153	3.888312549	4.25609643	3.797677185	3.444779781	3.289536543	3.485018896	3.415737126	4.141703654
527	AT1G06500		similar to unknown [Populus trichocarpa x Populus deltoides] (GB:ABK96557.1)	6.107634973	6.866772496	6.793302207	7.07806016	6.504173509	7.389911833	6.966455795	6.573575603	7.096818892	6.803504876	6.484375794	6.793302207	6.448650616	6.720464636	7.033937991
528	AT1G06510		similar to unnamed protein product [Vitis vinifera] (GB:CAO70010.1)	4.861531272	5.19010709	5.237861923	4.693769835	5.472148827	5.37844413	5.162121906	5.330531311	5.140876553	5.592533281	4.359764945	4.593793066	4.920487217	4.927547989	4.820879754
529	AT1G06520	ATGPAT1, GPAT1	ATGPAT1/GPAT1 (GLYCEROL-3-PHOSPHATE ACYLTRANSFERASE 1); 1-acylglycerol-3-phosphate O-acyltransferase/ acyltransferase	2.812854033	2.971384415	2.964171737	2.8279631	3.025714279	3.191738501	2.653560706	2.733245173	2.871101551	3.037958586	2.710353551	2.57114764	2.931758716	2.856920558	3.015869903
530	AT1G06530		myosin heavy chain-related	8.973125455	9.102680723	9.133043839	8.485060917	8.742550412	9.154318168	9.194808107	8.798678194	8.933272326	8.942067774	8.639167994	8.993552683	8.631925575	9.139929048	8.821953564
531	AT1G06540		similar to unknown protein [Arabidopsis thaliana] (TAIR:AT2G30930.1)	6.732499402	6.60711284	6.6419104	6.440924777	5.97464335	6.891069018	6.148015663	5.86986118	5.786332116	6.045934177	6.123429677	6.455341671	6.920229255	6.949379698	7.257451567
532	AT1G06550		enoyl-CoA hydratase/isomerase family protein	7.220517296	7.842882083	7.971457509	7.658519135	7.438268875	7.448325928	8.155148107	8.292075087	7.737431968	8.300941353	7.982731985	7.483808576	7.921084615	7.291605096	7.69026894
533	AT1G06560		NOL1/NOP2/sun family protein	8.003798487	8.264167087	8.792291353	8.041224085	8.197616373	9.009551565	9.14046715	8.650015287	8.832801292	9.219659019	8.238441171	8.799703141	9.176031708	9.001838582	9.117835507
534	AT1G06570	HPD, PDS1	PDS1 (PHYTOENE DESATURATION 1)	7.442923183	8.055403036	6.379410982	6.2601312	6.189366376	5.991054663	4.761249203	5.880412166	5.155457062	5.961997181	6.303780003	5.752601289	5.930461938	5.192249979	4.378423826
535	AT1G06580		pentatricopeptide (PPR) repeat-containing protein	4.90567069	5.543406135	5.367753584	5.210792417	5.314645131	5.78032697	4.982235466	5.625308709	5.249870703	5.674342954	5.314645131	5.156005966	5.411727045	5.185890375	5.096565595
536	AT1G06590		binding	6.595247899	6.909773963	6.096530841	6.728595172	7.057479089	6.958805409	7.134572902	6.615150558	6.931868534	6.848257152	6.575517232	6.605817191	6.529758862	6.514062715	7.311728145
537	AT1G06620		2-oxoglutarate-dependent dioxygenase, putative	9.546840741	9.778218833	9.393710504	10.28303603	9.490321551	9.491222672	9.429494746	9.824933175	9.325578241	8.864117106	9.822231992	9.04257578	9.388142843	9.203298971	8.871021349
538	AT1G06630		F-box family protein	7.557195055	7.458073388	7.294678109	7.556399817	7.765254469	7.513874952	7.40639412	7.976876574	7.715987036	7.319041422	7.308534581	7.282100531	7.614535282	7.213203512	6.969237209
539	AT1G06640		2-oxoglutarate-dependent dioxygenase, putative	8.297032197	8.228919711	8.261648157	9.397836349	8.373684659	7.928139744	8.515089103	9.089757917	8.323214126	7.987812641	8.405162038	7.751863195	8.297032197	8.253269235	6.824138675
540	AT1G06650		2-oxoglutarate-dependent dioxygenase, putative	4.381948952	3.504524251	4.221552624	4.085863304	4.299457419	4.993580562	4.542401548	4.92324779	4.841991012	4.115698242	3.963201766	4.480537035	3.933674658	4.573044716	3.749636619
541	AT1G06670	NIH	NIH (NUCLEAR DEIH-BOXHELICASE)	8.970465097	9.072159975	10.07982774	9.054445718	9.56331024	9.865893916	10.39289654	9.649121073	9.97749869	10.11696932	9.595831849	9.850391754	9.740767532	10.41086685	10.38857813
542	AT1G06680	OEE2, PSII-P, PSBP-1	PSBP-1 (OXYGEN-EVOLVING ENHANCER PROTEIN 2); poly(U) binding	2.813144336	3.076560291	3.22786942	2.878632116	2.956901319	3.893584263	3.294953366	3.251872374	3.608016036	3.466822048	3.716598249	3.488295021	3.466007209	3.46844525	3.114924811
543	AT1G06690		aldo/keto reductase family protein	5.273568345	5.344441774	5.896554041	5.231442261	5.665744082	5.179972502	5.83438643	5.538400215	5.502931654	5.659392253	5.568924919	5.273788279	5.146908939	5.216890553	5.405516247
544	AT1G06700		serine/threonine protein kinase, putative	9.71553888	9.909852004	9.700984294	9.786829501	9.720705382	9.611340374	9.46046317	9.615109321	9.726091586	9.577850038	9.636281626	9.730881879	9.587968994	8.952001121	8.822203249
545	AT1G06710		pentatricopeptide (PPR) repeat-containing protein	3.254510109	3.632152927	3.175502803	3.333461158	3.169245665	3.997145409	3.351074962	3.194316268	4.164356606	3.60964463	2.976092964	3.772610855	3.41700201	3.354016587	3.480116459
546	AT1G06720		similar to unknown protein [Arabidopsis thaliana] (TAIR:AT1G42440.1); similar to hypothetical protein OsJ_010296 [Oryza sativa (japonica cultivar-group)] (GB:EAZ26813.1); similar to hypothetical protein OsI_011117 [Oryza sativa (indica cultivar-group)] (GB:EAY89884.1); similar to hypothetical protein CHLREDRAFT_113591 [Chlamydomonas reinhardtii] (GB:XP_001698464.1); contains InterPro domain AARP2…	7.869918578	8.264203684	9.201472749	8.295285429	8.44478123	9.379404886	9.609531921	8.862636054	9.598912063	9.337405404	8.908876508	8.78031341	8.840101744	9.544162583	9.69618969
547	AT1G06730		pfkB-type carbohydrate kinase family protein	6.839589108	6.91413172	6.550039421	5.940756767	6.50920308	6.426120744	6.915612644	6.327659741	6.32372985	6.718611636	6.132204728	7.193406066	6.639963045	6.599155095	6.607746455
548	AT1G06740		transposable element gene	5.618230775	5.988037637	5.041336878	5.94526921	4.985318246	5.700628202	5.223811825	5.166267777	5.408574674	5.713160129	5.236080318	6.009024205	5.218181623	4.95136036	5.408574674
549	AT1G06750		similar to unknown protein [Arabidopsis thaliana] (TAIR:AT2G30630.1); similar to unknown protein [Arabidopsis thaliana] (TAIR:AT2G30630.2); similar to hypothetical protein [Vitis vinifera] (GB:CAN76299.1); similar to unnamed protein product [Vitis vinifera] (GB:CAO22658.1); contains domain no description (G3DSA:3.40.50.300); contains domain P-loop containing nucleoside triphosphate hydrolases (SS…	4.418686729	4.420288443	3.651607468	4.324425827	3.664970904	3.717273797	3.407634448	3.458826392	3.406699726	3.508443122	3.247109343	4.491871483	3.884488615	4.319249553	3.861004203
550	AT1G06760		histone H1, putative	11.69471402	11.86811068	11.82752394	11.42075455	11.67815156	11.90192666	11.94417921	11.71700635	11.95407744	11.88121634	11.60562377	12.18066272	11.72154428	11.82794462	11.96536738
551	AT1G06770		zinc finger (C3HC4-type RING finger) family protein	7.240387581	7.39434618	7.46987253	7.382527919	7.127735752	7.305597415	7.262749869	7.046162787	7.227304617	7.208260548	7.198413238	7.521640347	6.827556094	7.232606063	7.240387581
552	AT1G06780	GAUT6	GAUT6 (Galacturonosyltransferase 6); polygalacturonate 4-alpha-galacturonosyltransferase/ transferase, transferring glycosyl groups	10.84574696	10.89970304	10.74493725	11.12761755	10.91089637	10.53985998	10.57553095	10.87897774	10.69822379	10.57674478	10.80461589	10.6275975	10.77584935	10.52936337	10.72739536
553	AT1G06790		RNA polymerase Rpb7 N-terminal domain-containing protein	7.75947328	7.16703936	7.881787705	7.306951885	7.679715985	8.381182115	7.618493171	7.518785307	7.706400544	7.73560316	7.840385659	8.123182723	7.764468705	8.030709163	7.690555888
554	AT1G06800		lipase class 3 family protein	6.929098321	7.060279642	6.006809179	6.877702445	5.882490833	6.271979025	5.094483774	6.033989829	5.661930513	5.674957255	6.162839615	6.15709287	5.598413344	4.566988714	5.221851011
555	AT1G06810		similar to unknown protein [Arabidopsis thaliana] (TAIR:AT4G20480.1); contains InterPro domain Protein of unknown function DUF537 (InterPro:IPR007491)	5.112565109	4.921695694	5.141846987	5.068625482	5.911133699	5.959110239	4.859487175	5.187009987	4.636332254	5.419020647	5.753568521	5.09825263	4.453113744	5.346067591	4.038535064
556	AT1G06820	CCR2, CRTISO	CRTISO (CAROTENOID ISOMERASE); carotenoid isomerase	6.093648563	6.256478809	6.658096466	6.413941783	6.761581742	6.394823994	6.863480956	6.516958379	6.952189997	6.938694247	6.555755967	6.289155288	6.5677806	6.985893609	7.111761702
557	AT1G06830		glutaredoxin family protein	3.156039224	3.268219628	3.125858915	3.273336596	3.210818119	3.299101157	3.743415943	3.072227008	2.979552292	3.213505746	3.450684422	3.376941324	2.720158959	3.086846681	3.214859827
558	AT1G06840		leucine-rich repeat transmembrane protein kinase, putative	9.423894683	9.539902078	9.45871149	10.03913338	10.02655626	8.489440727	8.8301592	9.658073555	9.320521072	9.340151932	9.849607009	9.395750791	9.94333637	8.780480263	8.464897637
559	AT1G06850	ATBZIP52	ATBZIP52 (ARABIDOPSIS THALIANA BASIC LEUCINE ZIPPER 52); DNA binding / transcription factor	7.889704171	7.568405325	7.566240325	8.157798205	7.887460321	7.788442076	7.534038216	7.724050434	7.09172868	7.41117798	7.740170039	7.771733821	7.716488745	6.787521339	7.427391157
560	AT1G06890		transporter-related	7.727537001	8.20981527	7.535358427	8.201659857	7.630480768	7.626046815	7.252511775	7.422068138	7.028521959	7.62572212	7.686165488	7.789475479	7.752967803	7.307822746	6.943504837
561	AT1G06900		metalloendopeptidase	7.197914616	7.480259287	8.001609344	7.145102167	7.791237447	7.769136473	7.965595057	7.608407495	8.062322567	8.103340428	7.508718299	7.461036723	8.038589618	8.020109385	8.255544966
562	AT1G06930		unknown protein	7.795112049	6.761209922	6.243110135	6.146344343	6.409876594	6.851132007	7.040027826	6.628430613	6.461632024	6.23206525	6.859854939	7.601711901	6.228668596	6.88816396	7.58208473
563	AT1G06950	ATTIC110, TIC110	ATTIC110/TIC110 (TRANSLOCON AT THE INNER ENVELOPE MEMBRANE OF CHLOROPLASTS 110)	8.600770124	8.736769288	9.536481868	8.630559049	9.082532838	9.867384254	9.900471415	9.33552963	9.828311144	9.741551051	9.089123183	9.043774919	9.218662541	9.659108301	9.769682329
564	AT1G06960		small nuclear ribonucleoprotein U2B, putative / spliceosomal protein, putative	7.751894485	7.955781437	8.008434736	7.412949642	7.775208389	8.586621798	8.451100412	8.071674785	8.152601987	8.35518819	7.632894988	7.906976158	7.805760722	8.156961225	8.201495992
565	AT1G06970	CHX14, ATCHX14	ATCHX14/CHX14 (CATION/HYDROGEN EXCHANGER 14); monovalent cation:proton antiporter/ sodium:hydrogen antiporter	3.789390144	4.180321842	3.992901	3.874258406	4.194426186	4.381481208	3.992901	3.839430849	3.805191374	4.607065445	3.992901	4.201679156	4.008909528	3.992901	3.992901
566	AT1G06980		similar to unknown protein [Arabidopsis thaliana] (TAIR:AT2G30230.1); similar to unnamed protein product [Vitis vinifera] (GB:CAO21365.1); similar to hypothetical protein [Vitis vinifera] (GB:CAN59819.1)	4.774058313	5.261463058	5.042400494	5.350800724	4.952727837	5.29800426	4.039704506	4.912086355	5.105619056	4.989943109	4.558837987	5.114725724	4.724629038	4.351687882	4.326582698
567	AT1G06990		GDSL-motif lipase/hydrolase family protein	3.495588177	3.410107105	3.495283065	3.392822235	4.40291673	3.696434145	3.940246901	3.766177172	4.304816552	3.633751111	3.961983836	4.091579891	3.326106351	4.682048317	3.886855502
568	AT1G07000	ATEXO70B2	ATEXO70B2 (exocyst subunit EXO70 family protein B2); protein binding	8.292551284	7.916321452	7.449980045	8.564991638	7.557095306	7.071462583	6.786517835	7.503058894	7.419772101	7.136963267	7.376495956	7.498418494	7.291061476	6.287244543	6.539798359
569	AT1G07010		calcineurin-like phosphoesterase family protein	3.948476185	3.620424432	4.023815249	3.046661369	4.075561264	3.686695442	3.660027787	3.551742673	3.452928411	3.522251485	3.401155287	3.582206313	3.906911109	3.809160446	4.192600462
570	AT1G07020		similar to unnamed protein product [Vitis vinifera] (GB:CAO21378.1)	8.738281388	8.864040881	8.477526812	8.248043417	8.165235377	9.080529242	8.247615884	8.253448892	7.887188556	8.608821919	8.049390464	8.768058802	8.591597447	8.43641	8.158828962
571	AT1G07025		mitochondrial substrate carrier family protein	3.125517802	3.117904753	3.063831274	2.859868471	3.014312205	2.938024821	2.715115996	2.843285601	2.938024821	2.938024821	2.938024821	2.714163319	3.02421038	3.175188505	2.568818937
572	AT1G07030		mitochondrial substrate carrier family protein	9.534135346	9.844979778	9.246106773	9.579455939	9.136319468	8.584339984	8.206915685	8.950208403	8.885542053	9.129951064	9.28341226	9.202153936	9.139767787	8.635410478	8.314357583
573	AT1G07040		similar to unknown protein [Arabidopsis thaliana] (TAIR:AT1G27030.1); similar to unnamed protein product [Vitis vinifera] (GB:CAO41035.1)	8.569650795	9.155397232	8.654272492	8.155419258	8.441204407	8.059368306	7.926320213	8.606024644	8.094769216	8.356617795	8.517680366	8.536165689	8.405302924	7.398894809	7.773795011
574	AT1G07050		CONSTANS-like protein-related	3.791882788	3.798776139	4.20054904	5.385797304	4.702531755	3.292758217	3.924364184	3.470396621	5.653543526	4.557305863	4.366569031	3.867608134	4.83752893	4.573185891	5.204386674
575	AT1G07060		similar to unnamed protein product [Vitis vinifera] (GB:CAO21393.1)	3.092852678	3.34881551	3.424196621	3.852489987	3.412340694	3.425993199	3.134227413	3.19377589	3.844357973	3.457524332	3.514383364	3.196290319	3.236938204	3.064651366	3.197068376
576	AT1G07070		60S ribosomal protein L35a (RPL35aA)	10.45352219	10.78286341	11.22343005	10.36723588	10.87148603	11.60870997	11.22025872	10.77887106	11.2365998	11.19973091	10.93289603	11.26482384	10.93189353	11.51641978	11.36083374
577	AT1G07080		gamma interferon responsive lysosomal thiol reductase family protein / GILT family protein	9.342366634	9.63883204	9.296206651	9.138319261	9.24896249	9.381304636	9.250430733	9.294886169	9.266921783	9.275206425	9.297372136	9.357494374	9.102715276	8.752832588	9.082218844
578	AT1G07090		similar to unknown protein [Arabidopsis thaliana] (TAIR:AT5G58500.1); similar to hypothetical protein [Vitis vinifera] (GB:CAN60458.1); contains InterPro domain Protein of unknown function DUF640 (InterPro:IPR006936)	3.26891458	3.066943596	3.621717918	3.508142757	3.215205195	3.520912768	2.979023079	3.088970196	3.149344273	3.647161808	3.230083555	3.085359626	3.475463436	3.648132255	2.936965573
579	AT1G07110	ATF2KP, FKFBP, F2KP	F2KP (FRUCTOSE-2,6-BISPHOSPHATASE); fructose-2,6-bisphosphate 2-phosphatase	8.992173566	9.202679771	9.236777589	9.443421226	9.070228178	9.118018974	8.932453957	8.956706973	9.153354664	9.233075016	9.054190758	8.69604051	9.06588459	9.280060063	9.34219546
580	AT1G07120		similar to proline-rich family protein [Arabidopsis thaliana] (TAIR:AT4G18570.1); similar to unnamed protein product [Vitis vinifera] (GB:CAO21423.1)	3.014982761	3.140843831	2.968508034	3.103370402	2.86608703	2.891510645	2.817586327	2.659128697	2.945446854	2.95726101	2.474795703	3.014150816	2.703856449	2.52558724	2.85365172
581	AT1G07130		OB-fold nucleic acid binding domain-containing protein	7.006627236	6.879636483	5.942225132	5.901296039	6.12163025	5.735324162	5.136151254	5.838030538	5.355600557	6.367658333	5.499793741	6.03924467	6.442749682	4.476398211	5.200695325
582	AT1G07135		glycine-rich protein	11.94383243	11.2817814	9.767878005	10.87434284	10.50797258	10.4072068	8.594186783	10.06359651	9.373906522	9.940959444	10.00705685	10.6795345	10.36539085	8.973873095	10.37803733
583	AT1G07140	SIRANBP	SIRANBP (Ran-binding protein 1a); Ran GTPase binding	11.08769695	10.90188837	11.21884198	10.8436211	10.97157774	11.00712228	10.75798467	10.84568956	10.8079895	10.63255983	11.10626696	11.27861748	10.83226569	10.92401247	10.92401247
584	AT1G07150	MAPKKK13	MAPKKK13 (Mitogen-activated protein kinase kinase kinase 13); kinase	6.42529285	7.669893827	6.193984461	7.189234723	6.68651146	5.524228553	6.113448308	6.588912004	6.271366429	6.106787968	6.271366429	5.823323747	6.446652467	5.368509566	5.890547697
585	AT1G07160		protein phosphatase 2C, putative / PP2C, putative	8.609672852	7.900106091	5.790898526	7.763174594	6.844803007	5.963957305	4.97514437	6.30972375	5.103562765	5.997075817	5.95567758	7.356446129	6.29583823	4.355152819	6.467074292
586	AT1G07170		Identical to Uncharacterized protein At1g07170/At2g30000 [Arabidopsis Thaliana] (GB:O80873); similar to unknown protein [Arabidopsis thaliana] (TAIR:AT2G30000.1); similar to Os04g0663300 [Oryza sativa (japonica cultivar-group)] (GB:NP_001054163.1); similar to unknown [Picea sitchensis] (GB:ABK20981.1); contains InterPro domain PHF5-like (InterPro:IPR005345)	8.21828561	8.457029263	8.329854498	7.832595454	7.691570465	8.703989387	8.290499683	7.875861766	8.22468188	8.484723701	7.653592778	8.751770571	7.790179982	8.22468188	8.219988966
587	AT1G07180	ATNDI1, NDA1	ATNDI1/NDA1 (ALTERNATIVE NAD(P)H DEHYDROGENASE 1); NADH dehydrogenase	5.850561276	6.76672644	4.38688069	4.481786336	5.052885747	3.791329506	4.11781399	4.242803225	4.314621672	4.237494855	4.481786336	4.997216565	4.450710472	4.314621672	4.652664432
588	AT1G07190		similar to LON_ARA_ARA (Lon protease homolog gene), ATP binding / ATP-dependent peptidase/ serine-type peptidase [Arabidopsis thaliana] (TAIR:AT5G26860.1); contains domain ATP DEPENDENT LON PROTEASE FAMILY MEMBER (PTHR10046)	5.360135417	4.459166183	4.947230291	5.956533394	4.865696998	4.469246645	5.194235406	5.398031973	5.078078936	5.021581039	5.902529171	5.03181781	6.063465212	5.400744172	6.03462199
589	AT1G07210		30S ribosomal protein S18 family	8.418742936	8.603037682	8.718953346	7.682674672	8.272682774	8.962617922	8.762557196	8.489191376	8.659038182	8.680200464	8.334670623	8.976911099	8.394648181	8.731353428	8.935975572
590	AT1G07220		similar to unknown protein [Arabidopsis thaliana] (TAIR:AT5G23850.1); similar to hypothetical protein [Vitis vinifera] (GB:CAN70836.1); contains InterPro domain Protein of unknown function DUF821, CAP10-like (InterPro:IPR008539); contains InterPro domain Lipopolysaccharide-modifying protein (InterPro:IPR006598)	5.144715289	5.876210083	5.289817071	5.052132293	4.9682466	5.826007665	5.197189613	5.289817071	5.676107898	5.466794632	5.125372106	5.061929491	5.330274009	4.819664598	5.142884274
591	AT1G07230		phosphoesterase family protein	6.513922674	6.407547414	6.011868661	6.201426444	6.479450377	6.709786025	5.550498943	6.278100252	6.400582526	6.463071926	5.814721534	6.412867344	5.788100998	5.852630699	5.964978763
592	AT1G07240		UDP-glucoronosyl/UDP-glucosyl transferase family protein	6.459539732	6.786922917	5.374070629	5.959883751	5.134908802	5.902910407	4.743491363	5.355371214	4.540022851	5.49062969	5.276677514	5.434297343	5.232316057	4.746133198	5.009926364
593	AT1G07250		UDP-glucoronosyl/UDP-glucosyl transferase family protein	7.318619921	7.195730297	7.679831352	7.30678183	7.89369082	7.830781856	6.965416173	7.281845931	6.864725068	7.30174642	7.048725366	7.34730796	7.303979744	7.017190842	6.938768143
594	AT1G07260		UDP-glucoronosyl/UDP-glucosyl transferase family protein	4.750104076	5.124543053	4.670707412	5.070491491	4.887980402	4.992779703	4.703076922	4.700529036	4.249962823	5.159837581	4.204652065	4.547300479	5.027217411	3.941033909	3.89404624
595	AT1G07270		cell division control protein CDC6b, putative (CDC6b)	4.219278846	3.951185629	4.640508031	5.645442043	4.690759881	4.198233563	4.752379217	4.260047146	5.694172815	4.939252801	4.979628013	4.3345781	4.685769318	5.507233309	5.453288174
596	AT1G07280		binding	7.335182463	8.092707345	6.874285396	7.758906561	7.157464336	7.065481141	6.914115176	6.981384565	6.998357355	6.517443997	6.648936617	7.817255628	6.903147202	6.439925547	7.545962854
597	AT1G07290		nucleotide-sugar transporter family protein	7.885575928	8.226975089	7.402923888	7.331262265	7.253425027	7.207295228	7.634878751	7.5112633	7.537594284	7.394377596	7.14743082	8.381604994	7.317817406	6.826326361	7.740386105
598	AT1G07300		josephin protein-related	9.277669454	9.004386419	8.620828774	9.356969487	8.647153271	8.861937814	8.524414362	8.835253577	8.830735318	8.564207038	8.748940256	8.618429173	8.994834375	8.624935955	8.666036159
599	AT1G07310		C2 domain-containing protein	7.844703237	7.994987743	7.844724596	8.180910399	8.131865503	7.442768241	7.269767262	7.965623636	7.556271502	7.272651201	7.557524199	7.864264086	7.8473132	6.715809281	7.317835556
600	AT1G07320	RPL4	RPL4 (ribosomal protein L4); poly(U) binding / structural constituent of ribosome	6.179397352	6.467695798	6.736006483	5.610469094	6.07319071	6.292740306	6.489166599	6.180643432	6.540763962	6.65589827	6.342333623	6.978583546	6.153762302	6.637076647	6.609515155
601	AT1G07330		similar to unknown protein [Arabidopsis thaliana] (TAIR:AT2G29620.1); similar to hypothetical protein [Vitis vinifera] (GB:CAN81231.1)	3.005841544	3.205827804	2.994018969	3.075559689	2.739726167	2.990184747	3.010782532	3.091191052	3.146867367	3.498438264	3.070044235	2.751079945	3.178922449	2.806135216	2.896613112
602	AT1G07340	STP2, ATSTP2	ATSTP2 (SUGAR TRANSPORTER 2); carbohydrate transmembrane transporter/ sugar:hydrogen ion symporter	4.812646271	3.764109746	5.201046506	3.685530035	5.647699335	3.360651324	5.930637349	5.079581638	4.050299819	3.817430008	5.827356111	5.00513675	5.318197875	6.397284152	6.818367589
603	AT1G07350		transformer serine/arginine-rich ribonucleoprotein, putative	8.956716169	9.409404019	9.348334114	9.991106129	9.22773067	9.22773067	8.54533649	9.479378129	9.440911149	9.227338454	9.709165986	8.913969377	9.437896361	8.272328052	8.980021008
604	AT1G07360		zinc finger (CCCH-type) family protein / RNA recognition motif (RRM)-containing protein	10.20016115	10.49995947	10.1241264	10.47584927	9.757544248	10.00504579	9.680155282	10.28443235	10.00504579	9.74388239	10.25301419	9.688977254	10.06391858	9.841373866	9.72382321
605	AT1G07370	PCNA1	PCNA1 (PROLIFERATING CELLULAR NUCLEAR ANTIGEN); DNA binding / DNA polymerase processivity factor	7.43990852	7.566390344	8.731519064	7.929567483	8.357661065	8.586739012	8.723199479	8.223098628	8.427917627	8.466218506	8.588258774	8.765308911	8.214027703	8.514764067	8.872110189
606	AT1G07380		ceramidase family protein	9.106107788	9.623041637	9.110158581	9.414694874	9.1714138	9.029382046	9.130950621	9.164283885	8.742811405	9.257941369	8.84489775	8.806526191	8.866447511	8.70624843	8.655069156
607	AT1G07390		protein binding	3.839262528	4.216549329	3.672980555	4.996819664	3.943917514	4.311373155	4.580969012	4.091333809	4.363129744	4.848709869	4.033262444	4.387423558	4.216549329	3.943917514	4.216549329
608	AT1G07410	AtRABA2b	AtRABA2b (Arabidopsis Rab GTPase homolog A2b); GTP binding	7.608776566	7.742296338	7.612965616	7.518626116	7.417877243	7.763005299	7.509244764	7.471225393	7.587243053	7.156472823	7.441735882	7.258261244	7.529628955	7.257895615	7.104212321
609	AT1G07420	ATSMO1, ATSMO2-2, ATSMO2, SMO2-2	SMO2-2 (sterol 4-alpha-methyl-oxidase 2); C-4 methylsterol oxidase	8.179412332	8.066403775	7.744531981	7.397184105	7.464186373	7.881848702	7.829510312	7.807394848	7.674076393	7.717232043	7.725972276	8.327769652	7.726997466	7.527377794	7.803497317
610	AT1G07430		protein phosphatase 2C, putative / PP2C, putative	6.006670626	5.88535411	4.040480287	5.162621937	5.464201641	4.554748269	7.040622065	4.484232162	4.748885771	4.633022048	7.043516072	5.771353174	5.428485491	7.960775259	6.627629535
611	AT1G07440		tropinone reductase, putative / tropine dehydrogenase, putative	3.581349101	3.025547437	3.052289163	3.15010778	3.386356008	3.021132571	3.386093926	3.379315738	3.27186989	3.084248074	4.039282692	3.343411805	3.200048553	3.886869139	3.931545819
612	AT1G07450		tropinone reductase, putative / tropine dehydrogenase, putative	3.600507497	3.148376301	3.799398244	3.384133711	3.384133711	3.269396864	3.659246044	3.569281716	2.961629322	3.384133711	3.805488714	3.291746403	3.342353769	3.432853856	3.736160951
613	AT1G07460		legume lectin family protein	4.322855591	3.320924035	3.968563743	3.288292975	5.012292015	4.157383883	5.937313957	5.015286614	3.887650212	3.516509198	5.12128002	4.660772139	3.286501206	6.217526244	5.895922267
614	AT1G07485		unknown protein	6.693963333	6.829576859	6.310799389	5.757897883	6.885373549	6.354105251	7.088353358	6.572076257	6.954554912	6.228935918	6.625326196	6.81539378	6.753235755	7.059119492	7.380027809
615	AT1G07500		unknown protein	5.311659865	4.884563599	5.526768364	5.991186848	5.173701541	4.932000849	4.941191111	4.548784598	5.546524137	4.662343291	5.057370746	5.016866351	4.671403295	5.130128747	4.871878924
616	AT1G07510	FTSH10	FTSH10 (FtsH protease 10); ATPase	9.327636066	9.514282086	9.402693624	9.185363586	9.313411507	9.296270561	9.369511005	9.31147182	9.345168135	9.373914049	9.338738107	9.172600843	9.300251949	9.309299688	9.31557236
617	AT1G07520		scarecrow transcription factor family protein	8.236426914	8.183576312	8.216965855	8.549334797	8.466281256	8.201199868	8.241022378	8.338764725	8.227077859	8.543858848	8.284214773	8.265791647	8.369388342	7.377942267	8.023187007
618	AT1G07530		scarecrow-like transcription factor 14 (SCL14)	7.165363228	7.637163471	6.710803674	7.099796745	6.611099531	6.715489325	6.015485101	6.835843094	6.563481964	6.818991199	6.647502051	7.095529897	6.641561465	5.852044667	6.20019625
619	AT1G07540	TRFL2	TRFL2 (TRF-LIKE 2); DNA binding	4.397315472	3.757320463	3.949983147	4.557721616	4.730834592	4.325181545	5.308242755	3.923796637	4.090458484	4.332838965	5.267451583	4.169630614	3.791886567	5.362861183	4.869027019
620	AT1G07550		leucine-rich repeat protein kinase, putative	2.865946583	2.729966835	3.08459262	3.736967588	2.993705946	3.155696473	3.547625198	2.897593621	2.895363419	2.982658473	2.94434102	2.897989904	3.305094671	2.96460344	2.843476648
621	AT1G07560		leucine-rich repeat protein kinase, putative	4.406432936	4.468938954	4.713479377	6.008596128	6.293720928	5.504704134	5.894680151	5.630099216	6.362352613	5.822293376	4.925382418	4.51273205	5.710911075	5.779334354	2.887714482
622	AT1G07570	APK1, APK1A	APK1A (Arabidopsis protein kinase 1A); kinase	5.954004588	6.085961084	6.189708452	5.450254159	5.946509816	6.368193205	6.24062501	6.388511824	6.565451374	6.627098978	6.00452485	6.310923988	5.923843468	6.155913163	6.113066745
623	AT1G07590		pentatricopeptide (PPR) repeat-containing protein	9.620349655	9.720716227	9.657509331	10.1061475	9.993779349	9.378715525	9.340728961	9.610739522	9.530962163	9.398597448	9.844149096	9.92751347	9.724180292	9.26551086	6.056066574
624	AT1G07600	MT1, LSR4, MT-Q, ATMT-2, ATMT-Q, MT1A	MT1A (METALLOTHIONEIN 1A)	13.88006171	13.88134569	13.88444906	13.95128784	13.88444906	13.86046915	13.77309878	13.89936204	13.69047961	13.3371853	13.90569936	13.96489149	13.93737361	13.81945141	13.70819429
625	AT1G07610	MT1C	MT1C (metallothionein 1C)	10.60435771	11.5452396	10.64258368	11.03266178	10.70869241	9.717410498	9.71041658	10.61723825	9.899980754	10.22542535	10.93705363	10.71401232	10.64114621	9.696760679	8.715603499
626	AT1G07615		GTP binding	5.304827285	5.116087907	5.872157465	5.786631051	5.610065254	6.134805265	6.336691585	5.360099652	6.075994902	6.191570142	5.542441797	5.673755061	5.487854365	5.711455258	5.777063422
627	AT1G07630	PLL5	PLL5 (POL-like 5); protein serine/threonine phosphatase	9.206083428	8.863982857	8.525977914	8.496059538	8.398313994	8.466828055	8.014198426	8.543450308	8.333596	8.53813517	8.376480313	9.020288336	8.493212081	7.981969124	8.303340848
628	AT1G07640	OBP2	OBP2 (OBF BINDING PROTEIN 2); DNA binding / transcription factor	3.152382156	3.335631296	3.310970521	3.369177956	2.865587543	3.15301019	3.352426861	3.266465436	3.047635879	3.817091173	3.414198001	3.269870917	3.193015932	3.51722039	3.389329455
629	AT1G07650		leucine-rich repeat transmembrane protein kinase, putative	7.057736458	7.132622676	7.939781016	7.512880279	8.563996888	7.645502595	7.729258607	8.595608305	7.809194434	8.43271312	7.734084142	7.735128433	8.136485754	7.120153733	6.839888385
630	AT1G07680		similar to unknown protein [Arabidopsis thaliana] (TAIR:AT5G23903.1)	4.0552686	3.793564066	4.073836055	4.373726375	4.095830767	4.013512606	4.44427138	4.108125224	4.62387294	3.629073164	4.312171691	4.534686898	4.644186646	4.115869633	3.610491332
631	AT1G07690		similar to unknown protein [Arabidopsis thaliana] (TAIR:AT1G54950.1)	4.982710495	5.02562233	5.692754634	5.55731948	6.242223397	4.215571147	5.043373837	5.159821936	5.229846919	5.559545368	5.323787958	4.617167264	6.080549421	5.101884353	6.046005159
632	AT1G07700		thioredoxin family protein	5.542806286	5.437513375	6.155546945	3.49002915	5.441287676	5.179620421	5.386137262	5.042066106	4.973300306	6.400122275	5.130318245	5.92200288	5.690566097	5.204281919	5.60355989
633	AT1G07705		transcription regulator	6.869771618	7.172915074	7.424640273	6.183816154	6.925286023	7.208372343	7.381721612	6.893072339	7.122631394	7.314645261	6.895065814	7.251507747	7.232268556	7.152080514	7.31125795
634	AT1G07720		beta-ketoacyl-CoA synthase family protein	3.382562985	3.012617693	3.044692714	3.314430033	3.076285474	3.963259991	3.083769563	3.171456499	2.90683749	2.952028024	2.956725901	3.042594156	2.903367614	3.32183768	3.133633675
635	AT1G07730			8.004964889	7.158846108	8.608000618	7.38264117	8.815300191	8.475052931	8.386211749	8.809854731	9.022987618	8.560711537	8.321717052	7.877657783	8.452197682	8.57779148	7.101241585
636	AT1G07740		pentatricopeptide (PPR) repeat-containing protein	5.826102344	5.582556632	6.164611835	5.11884457	6.28926182	5.932100017	5.732823168	6.249781361	6.483429422	5.631245144	5.718888035	5.7700052	5.642697076	5.724618249	5.181074235
637	AT1G07745	ATRAD51D, RAD51D, SSN1	ATRAD51D/RAD51D/SSN1 (ARABIDOPSIS HOMOLOG OF RAD51 D); DNA binding	4.673754756	4.786910609	4.748353937	4.734018187	5.60840717	5.503564956	4.924330824	5.469322696	5.453316416	4.599974476	4.924330824	4.709221019	4.574900695	5.310691928	5.130854108
638	AT1G07750		cupin family protein	9.480105553	9.749740981	9.958370275	10.70811991	10.32468075	9.500307862	9.132658461	9.98577806	9.597347659	9.622414726	10.27105955	9.24219388	9.837114732	9.615839897	8.767034881
639	AT1G07770	RPS15A	RPS15A (RIBOSOMAL PROTEIN S15A); structural constituent of ribosome	12.37101783	12.34838145	12.65755621	12.05776911	12.568925	12.9109588	12.79154766	12.53498062	12.79926491	12.32593404	12.5606375	12.69255497	12.58792403	12.85024661	12.76691829
640	AT1G07790	HTB1	HTB1; DNA binding	8.898079319	9.031064113	9.411148737	9.128203191	9.071154123	9.834751661	9.21988672	9.109450557	9.466751517	9.357105754	9.079633811	9.446329308	9.275570812	9.584037364	10.4120462
641	AT1G07795		similar to unknown protein [Arabidopsis thaliana] (TAIR:AT2G28725.1); similar to hypothetical protein [Vitis vinifera] (GB:CAN76818.1)	6.677898743	6.356407942	7.111437857	6.871564686	7.744806533	7.039271678	6.593331762	7.155456619	6.765527348	6.97746494	6.800590496	7.047028794	6.906981156	6.191385495	6.871564686
642	AT1G07830		ribosomal protein L29 family protein	8.55591275	8.599122663	9.312539128	8.317313449	8.912376579	9.865468718	9.55836456	8.871741998	9.399620876	9.693237804	8.99222061	9.532395056	9.195014993	9.585988883	9.677919604
643	AT1G07840		leucine zipper factor-related	7.327050529	7.826149849	8.15122911	7.424469267	7.713141218	8.079376052	8.097344487	7.630243009	7.807176276	8.194543511	8.04415744	8.163117894	7.688075696	7.883868809	8.108423475
644	AT1G07850		fringe-related protein	3.825344663	3.91185229	4.17993295	3.826063815	3.449796671	3.575666134	3.633802188	3.429301219	3.506414056	3.760190343	3.575666134	3.456229487	3.572821665	3.443617908	3.357816344
645	AT1G07860		unknown protein	7.666180406	7.176206799	5.977610082	6.767922385	5.949470246	6.137943918	5.62868362	6.535820067	6.059478465	6.558087003	6.539486603	6.683874724	6.828059936	5.632335143	4.950247066
646	AT1G07870		protein kinase family protein	8.217048159	9.141473794	6.779874686	8.022726344	6.244246719	5.679956333	6.039773475	7.015697303	6.107768035	6.482423289	6.920712615	7.765620382	7.162088637	5.607521013	5.924633167
647	AT1G07880	ATMPK13	ATMPK13 (ARABIDOPSIS THALIANA MAP KINASE 13); MAP kinase/ kinase	3.411003199	3.415271734	3.302365725	3.956957846	3.973504579	2.906871778	2.896956457	3.812693787	3.185511185	3.031041378	3.513808857	4.083402903	3.281011607	2.791327851	4.52776856
648	AT1G07890	MEE6, CS1, APX1	APX1 (ASCORBATE PEROXIDASE 1); L-ascorbate peroxidase	11.40605026	11.52919391	11.69051358	11.50748623	11.67333074	11.51972064	11.52862823	11.5892235	11.38836083	11.30035107	11.58526444	11.58372426	11.49813784	11.53577878	11.39253762
649	AT1G07910	ATRNL, RNL	ATRNL/RNL (ARABIDOPSIS THALIANA RNA LIGASE); 2',3'-cyclic-nucleotide 3'-phosphodiesterase/ RNA ligase (ATP)/ polynucleotide kinase	5.479173798	6.448350905	6.076574753	5.685899009	5.548812512	6.070465708	6.215610049	5.809500123	6.195434654	6.285917153	5.554466481	6.13607478	6.267556771	5.951101825	6.608647886
650	AT1G07960	ATPDIL5-1	ATPDIL5-1 (PDI-LIKE 5-1); thiol-disulfide exchange intermediate	8.79331396	8.756357357	8.98436708	8.418482714	8.764299403	8.918659517	8.825711059	8.764299403	8.685752489	8.913170996	8.421652984	9.119064775	8.696520182	8.877427324	8.592947021
651	AT1G07970		similar to hypothetical protein [Vitis vinifera] (GB:CAN63581.1); similar to unnamed protein product [Vitis vinifera] (GB:CAO21815.1); contains domain PTHR21780 (PTHR21780)	6.419067585	7.172172432	7.454409016	6.556350369	7.271509672	7.962843594	7.724802927	7.234045973	7.808520265	7.734657778	7.137749696	7.209207672	7.15551038	7.392679824	7.868067372
652	AT1G07980		histone-like transcription factor (CBF/NF-Y) family protein	7.791413116	8.205376582	7.59168376	7.652517524	7.018763936	7.463696092	7.251243463	7.563871433	7.274045069	7.74849962	7.538537564	7.463696092	7.419772101	7.079082003	7.259234842
653	AT1G07990		SIT4 phosphatase-associated family protein	7.400910945	7.793583795	7.366925992	7.809251218	7.222734634	7.227509183	7.165599798	7.368174799	7.419267062	7.520894917	7.522281482	7.017190842	7.237775641	7.057849258	6.938077888
654	AT1G08030		similar to hypothetical protein OsI_021001 [Oryza sativa (indica cultivar-group)] (GB:EAY99768.1); similar to hypothetical protein OsJ_019377 [Oryza sativa (japonica cultivar-group)] (GB:EAZ35894.1)	6.635254443	7.463272535	6.826987093	6.280092875	6.326337092	6.880616286	6.666310992	6.37435423	6.887244567	6.693408483	6.183357885	6.907700681	7.02181317	6.578053847	6.400872745
655	AT1G08040		similar to unknown protein [Arabidopsis thaliana] (TAIR:AT2G28310.2); similar to unknown protein [Arabidopsis thaliana] (TAIR:AT2G28310.1); similar to unnamed protein product [Vitis vinifera] (GB:CAO21860.1); contains InterPro domain Protein of unknown function DUF707 (InterPro:IPR007877)	8.127654316	8.806127328	7.789597146	8.289090429	7.503780756	7.616047228	7.693572019	7.826856093	7.732818711	7.824327089	7.789597146	8.227885976	8.025992759	7.352072445	7.112224991
656	AT1G08050		zinc finger (C3HC4-type RING finger) family protein	9.017949336	9.652066899	8.296245276	8.946047946	7.127712476	6.501778958	5.83965937	8.064053821	6.81671232	7.267260221	8.502769527	7.661357764	8.091583983	6.210575007	6.430091567
657	AT1G08060	MOM1, MOM	MOM (MAINTENANCE OF METHYLATION)	6.172095357	6.600546516	5.761886157	6.09114651	5.616068776	5.756638166	6.058081772	5.848314978	5.541730785	6.103701061	5.82066898	5.810113643	5.718374076	5.693176856	5.40356268
658	AT1G08065		carbonate dehydratase/ zinc ion binding	4.457946214	4.324304764	5.362881336	5.170378757	5.068825927	4.640592277	5.407810106	5.442289307	6.017529977	4.552737974	5.688099737	4.561927429	6.559913101	5.821301248	6.326016043
659	AT1G08070		pentatricopeptide (PPR) repeat-containing protein	5.274188764	5.680851987	4.748488684	4.748488684	4.366959292	5.024304221	4.440536136	4.501638581	5.719644853	5.143102924	4.173014533	4.582734783	4.854890303	4.719803192	4.416208226
660	AT1G08080		carbonic anhydrase family protein	4.30861313	4.716049412	5.470143118	5.763117638	4.876903367	4.626151872	5.205138981	5.094771852	6.460503916	5.039053919	5.026459835	4.33612819	6.272048691	5.672231701	5.516769858
661	AT1G08090	NRT2, NRT2;1AT, ACH1, LIN1, ATNRT2.1, NRT2.1, ATNRT	ATNRT2:1 (Arabidopsis thaliana high affinity nitrate transporter 2.1); nitrate transmembrane transporter	3.575976848	3.562587403	3.791955613	4.230778642	3.484955928	4.576565001	3.189134418	3.537836851	3.468887623	3.507090962	3.345798977	3.445855795	4.113423475	3.479388888	3.229019191
662	AT1G08100	ACH2, NRT2;2AT, ATNRT2.2	ATNRT2.2 (Arabidopsis thaliana high-affinity nitrate transporter 2.2); nitrate transmembrane transporter	3.127388956	3.130269276	3.432727564	3.230083555	3.052319343	3.122809154	2.826413467	2.672783823	3.052319343	2.988305734	2.966610916	3.410643769	3.308739884	3.100260325	2.760684191
663	AT1G08110		lactoylglutathione lyase, putative / glyoxalase I, putative	8.56219538	8.778253344	8.879010456	7.987667668	8.451176483	8.844533765	9.218596619	8.413161013	8.556582157	8.910757588	8.594109129	9.336129233	8.658894796	8.844306646	9.032080769
664	AT1G08130	ATLIG1	ATLIG1 (ARABIDOPSIS THALIANA DNA LIGASE 1); ATP binding / DNA ligase (ATP)	8.45640624	8.918604862	8.920788304	8.574814441	8.629616162	9.018651474	9.305004996	8.913785379	9.303353787	9.039133956	8.791408355	8.723773404	8.932804879	9.029427319	9.491704016
665	AT1G08135	ATCHX6B, CHX6B	ATCHX6B/CHX6B (CATION/H+ EXCHANGER 6B); monovalent cation:proton antiporter	5.602422779	4.600955914	6.241931738	5.629658453	6.574597324	4.994575431	6.987666559	6.332222999	5.282785147	4.434861012	7.101783441	5.904871823	6.498132438	6.493157838	6.848314889
666	AT1G08170		histone H2B family protein	3.24829573	3.462837482	3.368020115	3.757253756	3.282909576	3.38562045	3.444364208	3.230163737	3.252013717	2.949057561	3.377177174	3.372545856	3.421431004	3.352265632	3.368020115
667	AT1G08180		similar to unknown protein [Arabidopsis thaliana] (TAIR:AT5G02420.1)	4.085932008	5.929313173	4.541613937	4.884640875	4.367333255	4.258815144	4.427739208	4.331447239	4.131299387	4.412513582	4.057607304	4.188353607	4.22970597	3.653134493	4.159553912
668	AT1G08190		vacuolar assembly protein, putative (VPS41)	8.487984867	8.43254611	9.034014051	9.234692129	9.229087301	8.224103033	8.160114558	8.847467092	8.739000414	8.851482997	9.112455454	8.232991347	9.017598113	8.399967259	7.853009855
669	AT1G08210		aspartyl protease family protein	5.869783746	7.443769631	6.16431635	6.246858354	5.884545459	6.478565729	6.139515504	5.90853947	6.623517221	6.26006565	5.724169676	5.974243119	6.114644195	5.872864714	6.777557348
670	AT1G08220		similar to unnamed protein product [Vitis vinifera] (GB:CAO16719.1); contains InterPro domain ATP10 (InterPro:IPR007849)	5.516965275	6.750300391	6.442059577	5.304003133	5.440798931	6.660412722	6.609401744	5.961311068	6.56532659	6.421591213	6.070212592	6.897639572	5.850430126	5.520683262	6.156236329
671	AT1G08230			4.397118337	4.685796088	4.808539109	4.966107094	5.540165572	3.815438952	4.891563164	5.034014785	6.161725592	4.715268835	5.734767628	4.536494145	5.06569064	5.565991357	7.295721403
672	AT1G08250	ADT6	ADT6 (AROGENATE DEHYDRATASE 6); arogenate dehydratase/ prephenate dehydratase	5.252465682	5.523097153	5.426260535	5.626260388	4.94326932	5.661700434	5.274763002	5.581205847	4.923723115	5.656977572	4.963573201	5.028526426	5.60343467	4.746562679	5.075929698
673	AT1G08260	EMB2284, POL2A, TIL1, EMB529	EMB2284/EMB529/POL2A/TIL1 (EMBRYO DEFECTIVE 2284); DNA-directed DNA polymerase	7.268073963	7.547491296	8.079224441	7.987667668	7.65252399	8.310191982	8.371857377	8.02835371	8.405414226	8.280393797	8.079224441	7.482249532	8.320194976	8.397389124	8.40513443
674	AT1G08270		similar to SKD1/VPS4, ATP binding [Arabidopsis thaliana] (TAIR:AT2G27600.1); similar to unnamed protein product [Vitis vinifera] (GB:CAO22301.1); similar to suppressor of K+ transport growth defect-like protein [Gossypium hirsutum] (GB:ABD97880.1); contains InterPro domain MIT (InterPro:IPR007330)	7.874876895	8.014599837	8.13491629	7.922819785	7.932561465	8.548195723	8.080151404	8.369296384	8.624421442	8.30945327	7.998570958	7.728879715	7.759615074	8.286378696	7.264567431
675	AT1G08280		glycosyl transferase family 29 protein / sialyltransferase family protein	6.498740998	6.744605181	6.506970145	6.235418728	6.115212797	6.774134161	6.298156919	5.992320795	6.255763193	6.334731474	5.639956112	6.833517755	6.201417407	6.025132705	6.365500365
676	AT1G08310		esterase/lipase/thioesterase family protein	9.193703443	9.330304988	7.95885112	9.295333314	8.856760845	8.26197126	8.417253038	8.535170066	8.629346951	8.379489437	8.150812751	9.221895727	7.975046214	7.38132223	7.835398501
677	AT1G08315		armadillo/beta-catenin repeat family protein	5.857024157	5.814450692	4.977794778	5.626260388	5.397186885	4.878683134	4.324387033	5.209167261	4.689143675	5.344306285	5.09881024	5.639695305	4.930507252	4.235909966	4.666842473
678	AT1G08320		bZIP family transcription factor	7.142785721	7.066629796	7.419154088	8.07566428	8.704624366	7.351734825	7.324121932	8.055286852	7.591940523	8.237566109	7.194274077	7.103397448	8.080023404	7.031450441	6.391990489
679	AT1G08340		rac GTPase activating protein, putative	8.337645413	8.509283663	8.665012927	9.188734864	9.272131917	7.977299507	8.412862535	9.003738366	8.763552305	8.268299743	8.822545277	7.935993783	8.594673394	8.068036561	7.83504009
680	AT1G08350		endomembrane protein 70 family protein	7.808681241	8.050216933	7.909936627	7.820811428	8.147434697	7.898980067	7.912580858	7.923779214	7.781418274	7.730313092	7.393936478	7.93429219	7.565480721	7.491968045	7.829038145
681	AT1G08360		60S ribosomal protein L10A (RPL10aA)	12.08703852	12.15171038	12.64629065	12.03267091	12.41722221	12.7325883	12.78520388	12.46276689	12.72796819	12.44221297	12.52334718	12.48794902	12.49466956	12.83982288	12.90088829
682	AT1G08370	DCP1	DCP1 (DECAPPING 1); m7G(5')pppN diphosphatase/ protein homodimerization	9.260825829	9.326379677	9.19369365	8.909489091	9.188807678	9.277329264	9.275810796	9.335561305	9.150172943	9.169215508	9.203011127	9.073799838	8.930385324	8.862896571	9.033821029
683	AT1G08380	PSAO	PSAO (photosystem I subunit O)	4.330532937	4.22216582	4.42328861	4.184795602	3.791423115	4.306747077	4.057289249	4.277998914	3.801652405	4.868726828	4.575683395	3.941210292	3.792591288	4.156649088	3.946472807
684	AT1G08390		nucleic acid binding	5.876921875	6.117354779	6.041571979	5.630843853	5.532882815	6.538939678	6.747144713	5.984353558	6.29763269	5.702603926	6.477589463	6.697895223	6.097218634	6.799932805	6.863781252
685	AT1G08410		GTP-binding family protein	6.520756817	7.009000088	5.930497153	7.017562046	4.746038086	5.675218729	5.303328084	5.495851582	5.570149312	5.55432254	5.509506835	6.729294789	5.377906997	5.100295547	5.633434675
686	AT1G08430	ALMT1, ATALMT1	ALMT1/ATALMT1 (AL-ACTIVATED MALATE TRANSPORTER 1); malate transmembrane transporter/	5.867273883	5.877270533	6.661731722	5.510659126	6.6102527	5.172017702	7.173656952	6.764912076	6.703017677	6.497695739	6.627166535	6.979173781	7.031604495	7.089899107	7.163668924
687	AT1G08450	CRT3	CRT3 (CALRETICULIN 3); calcium ion binding	7.87399299	8.041664672	7.882751568	7.468150533	7.46606523	8.108298661	7.906975507	7.87399299	7.924303893	7.543835375	7.714539835	8.084742889	7.503973609	8.025520146	8.209159979
688	AT1G08460	HDA8, HDA08	HDA08 (histone deacetylase 8); histone deacetylase	7.669853087	7.593773629	7.865796694	8.109900994	7.829243495	7.956751277	7.68564247	7.967189946	7.760494519	8.254827799	7.533718959	7.539612661	7.743708296	7.087398689	7.197452491
689	AT1G08470		strictosidine synthase family protein	8.751430912	8.711758337	8.573860384	8.628946053	8.412004533	8.953513669	8.680166495	8.450198152	8.606174489	8.771100763	8.517170302	8.856392749	8.884778699	8.683269387	7.110700941
690	AT1G08480		similar to unknown [Populus trichocarpa] (GB:ABK92625.1)	10.88365389	10.86482197	11.03585602	10.7125953	10.95657521	11.02804329	10.91223674	11.01427601	10.93477587	10.83100389	10.85065047	11.10812085	10.95821348	11.05985586	10.91538944
691	AT1G08490	ATSUFS, SUFS, ATCPNIFS, ATNFS2, CPNIFS	ATCPNIFS/ATNFS2/ATSUFS/CPNIFS/SUFS (CHLOROPLASTIC NIFS-LIKE CYSTEINE DESULFURASE); cysteine desulfurase/ selenocysteine lyase/ transaminase	8.928671367	9.052917445	8.767084845	8.922762229	9.443918095	8.893380343	8.725395211	8.782756441	8.72962417	8.75524736	8.79434052	8.726738177	8.907829367	8.747942817	8.730847127
692	AT1G08500		plastocyanin-like domain-containing protein	10.32201273	9.79938806	10.29805396	10.0981964	10.51114214	10.24946095	10.2044674	10.33008361	9.870714296	10.24041875	10.15542799	10.62677435	10.28030769	10.09915491	9.672564509
693	AT1G08510	FATB	FATB (FATTY ACYL-ACP THIOESTERASES B); acyl carrier/ acyl-ACP thioesterase	9.083142072	9.001936403	8.543554462	8.789645248	8.531528359	8.187349156	8.335683063	8.597880294	8.229176145	8.274404014	8.819319666	9.026731753	8.168371513	8.402297217	8.302696688
694	AT1G08520	PDE166, CHLD	CHLD/PDE166 (PIGMENT DEFECTIVE 166); magnesium chelatase/ nucleoside-triphosphatase/ nucleotide binding	6.811240367	6.741479873	7.177376934	7.14496095	7.12168215	7.582475275	7.043700788	7.525784905	6.899722942	7.290454076	7.070026902	6.977528713	7.522241264	7.351331004	7.516862522
695	AT1G08540	SIGA, SIG2, SIG1, SIGB	SIGB (SIGMA FACTOR B); DNA binding / DNA-directed RNA polymerase/ transcription factor	7.562115479	6.793391456	7.014542966	6.229400564	7.743001039	6.999097558	7.731630346	7.456997562	6.945193129	6.813932957	8.61542518	7.776972971	7.051125858	8.307277029	5.705317692
696	AT1G08550	AVDE1	NPQ1 (NON-PHOTOCHEMICAL QUENCHING 1)	5.733985299	6.34013256	6.209059755	5.665575677	6.158238772	6.451238252	5.652874237	5.135373425	5.661468336	6.683336814	5.829170962	5.41468524	5.74332589	5.161683832	5.536919791
697	AT1G08560	KN, ATSYP111, SYP111	SYP111 (syntaxin 111); SNAP receptor	7.878679107	7.913451628	8.751275662	7.904710093	8.217389195	9.203643627	9.231594448	8.238595315	9.099258298	9.14939966	8.399384844	9.184249731	8.411176704	9.013530743	9.346623361
698	AT1G08570		thioredoxin family protein	10.60990804	11.16593198	10.04013583	10.46505803	10.26111486	9.261274414	9.140053959	10.27004089	9.741962978	9.919605677	10.61398679	10.40867854	10.13737832	9.386749101	9.580715307
699	AT1G08580		similar to Pm52 [Prunus mume] (GB:BAE48663.1)	8.765163053	8.766990524	9.68956993	9.00840082	9.225481657	10.30989483	9.550441438	9.243698092	9.73707046	9.899275353	9.535518209	9.810699607	9.603910437	10.16331533	10.13559685
700	AT1G08590		CLAVATA1 receptor kinase (CLV1)	7.667221253	6.873948383	8.477441554	7.865470851	8.360789438	7.731844799	7.730630391	8.148536497	7.958259639	8.529772983	7.997757066	7.726701866	8.203192536	7.553671935	7.183262157
701	AT1G08600	ATRX, CHR20	ATRX/CHR20; ATP binding / DNA binding / helicase	8.775849355	8.664358225	8.960435065	8.841114914	8.944147461	8.938558943	9.030066825	9.103258716	8.645759158	9.308121177	8.787493452	8.980013581	9.112828988	8.854008715	8.553215358
702	AT1G08610		pentatricopeptide (PPR) repeat-containing protein	5.320943063	5.645496013	6.695676999	5.44500738	6.041072404	6.732633822	6.509909436	5.76977348	6.121367712	6.202926598	5.876663353	5.876731408	6.058966499	5.913209721	6.106099878
703	AT1G08620		transcription factor jumonji (jmj) family protein / zinc finger (C5HC2 type) family protein	7.323615994	7.847475372	7.673670852	7.541768657	7.468475257	7.571113207	7.648171303	7.55805041	7.409942567	7.718659652	7.202645122	7.405039046	7.446646581	6.947426376	7.471501064
704	AT1G08630	THA1	THA1 (THREONINE ALDOLASE 1); aldehyde-lyase/ threonine aldolase	3.596948334	3.615481731	3.851917007	3.841396125	3.517049843	3.813060317	3.839279833	3.293987922	3.135628549	3.603364426	3.433861161	3.73862381	3.596948334	3.732042917	3.162282457
705	AT1G08640		heat shock protein binding	6.629107217	7.288866063	7.431217606	7.078040453	7.372172158	7.726441606	7.68942733	7.353057383	7.964328538	7.469695939	7.520723973	7.48899616	7.514343667	7.815523778	8.02879799
706	AT1G08650	PPCK1	PPCK1 (PHOSPHOENOLPYRUVATE CARBOXYLASE KINASE); kinase	6.591704102	6.718578508	6.495863216	5.976065465	5.988976054	6.159816933	3.991466974	5.975977014	5.72268898	5.651754208	6.466865271	7.436913708	6.130323122	4.365657743	4.395092986
707	AT1G08660		glycosyl transferase family 29 protein / sialyltransferase family protein	7.846038075	7.712985789	7.960115759	7.211456733	7.659117132	8.000098638	8.19600164	7.558418006	7.747364933	7.783420634	7.88774625	7.930151911	7.563322261	8.368140911	7.681335371
708	AT1G08670		epsin N-terminal homology (ENTH) domain-containing protein / clathrin assembly protein-related	4.032733928	4.167128067	4.550764121	4.718580162	4.297612059	3.921160323	4.969820015	4.976093137	4.626428162	4.695027906	5.038469724	4.669334627	5.264933791	5.500012524	5.364472197
709	AT1G08680	AGD14, ZIGA4	ZIGA4 (ARF GAP-LIKE ZINC FINGER-CONTAINING PROTEIN ZIGA4); DNA binding	7.211997081	7.590592776	7.238840566	7.591882069	7.148424419	7.197066428	7.274446756	7.398767205	7.509728359	6.999357021	7.564694473	6.959704117	7.573537433	7.180693498	7.186732635
710	AT1G08700		presenilin family protein	9.060117168	9.044478597	9.138444681	8.866087161	8.952815799	9.51248667	9.277041663	9.129321357	9.280385034	9.024949534	8.924658761	9.124333422	9.017284224	9.149495663	9.394801556
711	AT1G08710		F-box family protein	6.658596618	7.021015966	6.759303313	6.559906164	6.130512266	6.760493316	6.233948846	6.478693613	6.12363876	6.626923251	6.336060586	6.318012283	6.233241504	6.193850568	6.134712785
712	AT1G08720	EDR1	EDR1 (ENHANCED DISEASE RESISTANCE 1); kinase/ protein serine/threonine/tyrosine kinase	9.162242793	9.159430016	8.645533115	9.06922868	8.623123671	8.483923027	8.768718189	8.866268295	8.723791375	8.336085627	9.166971269	8.625020041	8.389283281	8.556076432	8.858083776
713	AT1G08730	ATXIC, PCR43, XIC	XIC (Myosin-like protein XIC); motor/ protein binding	7.793428984	7.224423868	7.744886419	7.41882936	7.90297386	7.827890202	8.000963978	7.548213679	7.634359821	7.800590664	7.579351011	7.316371777	7.634116515	7.682248887	7.643388867
714	AT1G08750		GPI-anchor transamidase, putative	7.533813515	7.945214535	8.083871019	8.288543903	7.969063864	8.454454267	8.114076269	8.009398574	8.287579623	7.867174659	7.859436177	7.902824306	7.681104227	7.843083177	8.117141184
715	AT1G08770		prenylated rab acceptor (PRA1) family protein	5.036448019	5.445148622	4.780788198	5.236450587	4.802587299	4.909852669	4.615337378	4.780788198	4.184639565	5.006882535	4.471468847	4.986124139	4.499957508	3.965346972	3.978527444
716	AT1G08780	ABI3	ABI3 (ABI3-INTERACTING PROTEIN 3); unfolded protein binding	9.477173734	9.673042001	10.10306719	9.486024739	9.918938891	10.66492059	10.33820405	9.828066345	10.2475221	10.39430431	9.91193966	10.16335744	10.08586531	10.36715984	10.33707351
717	AT1G08800		similar to unknown protein [Arabidopsis thaliana] (TAIR:AT2G30690.1); similar to unnamed protein product [Vitis vinifera] (GB:CAO70635.1); contains InterPro domain Protein of unknown function DUF593 (InterPro:IPR007656)	7.741970729	8.353482753	7.628139398	8.25443503	7.754319735	6.702892529	6.682026044	7.605687583	7.126317095	6.986892261	7.487111402	7.31332124	7.684657604	6.129501313	5.677520983
718	AT1G08810	AtMYB60, MYB60	MYB60 (myb domain protein 60); DNA binding / transcription factor	4.303242413	4.330032123	5.572761789	5.564093958	4.679150061	4.632644905	4.847730296	4.83053231	4.607000228	4.639606427	4.081366185	4.300840997	5.109555624	4.466765021	6.158166538
719	AT1G08830	CSD1	CSD1 (COPPER/ZINC SUPEROXIDE DISMUTASE 1); copper, zinc superoxide dismutase	12.05353753	12.32271769	12.10192125	12.18431712	12.24549334	11.92102072	11.46237033	12.19872771	12.13008741	12.08894537	12.11252894	11.89508225	12.13358024	11.87951211	10.84877867
720	AT1G08840	EMB2411	EMB2411 (EMBRYO DEFECTIVE 2411); ATP-dependent DNA helicase	7.331162904	7.891548277	8.590731204	8.248311907	8.268376566	8.798282562	9.042308482	8.464344757	8.778400685	8.676395901	8.131475589	8.05199213	8.713281152	8.846830734	8.55036992
721	AT1G08860	BON3	BON3 (BONZAI 3)	5.495630195	5.499038031	5.116808023	5.800711774	5.486096774	4.0721774	6.743934371	5.727420612	5.727420612	5.225992981	6.227988228	5.948174383	5.727420612	7.117367757	8.094318119
722	AT1G08880	HTA5, H2AXA, G-H2AX, GAMMA-H2AX	G-H2AX/GAMMA-H2AX/H2AXA/HTA5; DNA binding	8.737327469	9.854849131	9.050492492	9.237225286	8.694765108	9.309392242	8.759580891	8.696081704	8.848385015	9.005509413	8.714967904	9.228461755	8.458271228	9.262880692	9.825146056
723	AT1G08920		sugar transporter, putative	9.73939485	10.1491611	8.832338972	10.58993668	9.185186133	9.315785253	8.645320578	9.758560476	9.315546242	8.46865056	9.639311	8.842606528	8.845105826	8.466438318	8.389383506
724	AT1G08930	ERD6	ERD6 (EARLY RESPONSE TO DEHYDRATION 6); carbohydrate transmembrane transporter/ sugar:hydrogen ion symporter	11.26818247	11.29428946	10.67479141	11.46878481	11.32085836	10.59223412	10.38881472	11.11208974	10.76589972	10.88664228	11.05582745	10.8742156	11.25317894	10.18566255	10.78491831
725	AT1G08940		phosphoglycerate/bisphosphoglycerate mutase family protein	10.3748334	10.48533265	10.18906467	10.53311684	10.54717003	10.25027241	9.643407655	10.09044759	9.860962372	9.998497835	10.26109225	9.726893382	10.33926597	9.90836793	9.481417037
726	AT1G08960	ATCAX11, CAX11	CAX11 (cation exchanger 11); cation:cation antiporter	7.606386621	7.494652231	7.27069454	6.737744797	6.752910305	7.149617708	6.998357355	6.841157586	6.998357355	6.939006185	6.619231705	7.639150073	6.556371331	6.763531705	7.082375565
727	AT1G08970	HAP5C	HAP5C (HEME ACTIVATED PROTEIN 5C); DNA binding / transcription factor	6.864767958	7.281438262	7.442262945	6.882713843	7.679164822	8.11907561	7.655271005	7.656175052	7.768730893	7.654083351	7.097866846	7.39344273	7.434451362	7.374188342	7.6042271
728	AT1G08980	ATTOC64-I, AMI1, ATAMI1	ATAMI1 (AMIDASE-LIKE PROTEIN 1); amidase	6.081112251	5.883668713	5.056654353	5.365693353	6.117664322	5.7323753	5.115494338	5.271703182	4.558782293	5.839176739	5.358881036	4.978381854	5.147990925	5.926402646	5.054362589
729	AT1G08990	PGSIP5	PGSIP5 (PLANT GLYCOGENIN-LIKE STARCH INITIATION PROTEIN 5); transferase, transferring glycosyl groups	7.613715206	7.414723372	8.26950939	8.301719889	8.777085959	7.618964222	7.763711066	8.350510456	8.13919038	8.229555732	8.222031284	7.713313146	8.261210374	8.069443015	6.422010865
730	AT1G09000	MAPKKK1, ANP1	ANP1 (NPK1-RELATED PROTEIN KINASE 1S); kinase	5.464572239	4.94832744	4.937368222	5.683747338	5.009248586	3.935152404	5.357201224	4.83053231	5.277432958	5.047698136	5.852519047	5.169545367	5.314962919	5.471144901	5.779031224
731	AT1G09010		glycoside hydrolase family 2 protein	8.86410171	8.785774472	8.957251203	8.540836337	8.822349013	8.891594838	8.911945618	8.941891766	8.892373839	8.897166418	8.535810179	8.605063406	8.628755131	8.706890678	8.401886108
732	AT1G09020	ATSNF4, SNF4	SNF4 (Sucrose NonFermenting 4)	5.603326494	5.615911251	4.952471382	5.515520785	4.583065402	4.012186453	3.751049229	4.563927595	4.28880762	4.477561031	4.849840553	5.864212241	4.703477003	3.2470829	3.950943663
733	AT1G09030		histone-like transcription factor (CBF/NF-Y) family protein	4.133082857	3.691010512	3.667570856	3.736904823	3.791692666	4.160955571	4.776737307	4.067059541	3.597810213	3.978051566	4.576254023	4.298442052	3.884405573	5.610349859	5.265010363
734	AT1G09060		transcription factor jumonji (jmjC) domain-containing protein	8.172507438	8.653323984	7.983864069	8.292901657	7.760879746	7.966711232	7.96449041	8.12313052	7.945315699	8.019850532	7.742965648	7.550114953	7.907076206	7.514681004	7.955904494
735	AT1G09070	SRC2, (AT)SRC2	(AT)SRC2/SRC2 (SOYBEAN GENE REGULATED BY COLD-2); protein binding	11.56209457	11.87138999	10.66026223	11.76988922	10.76122793	10.2215803	9.838858837	10.91320371	10.51498734	10.18753013	11.0593889	11.48887097	10.77409671	9.926666352	10.4411942
736	AT1G09080	BIP3	BIP3; ATP binding	5.700698721	6.338562143	5.179152743	6.307141472	4.654081663	5.066402966	4.45296222	5.695137926	4.456229765	5.156805896	5.439707063	4.696151868	6.04747453	3.794227006	4.312716498
737	AT1G09090	ATRBOHB	ATRBOHB (RESPIRATORY BURST OXIDASE HOMOLOG B); FAD binding / calcium ion binding / iron ion binding / oxidoreductase	8.279182984	8.285173088	9.164676623	9.046753892	8.38232577	6.79343006	8.947883356	9.933513523	8.594220691	8.751319637	9.592037673	7.885011007	9.353559278	7.837129639	6.9960053
738	AT1G09100	RPT5B	RPT5B (26S PROTEASOME AAA-ATPASE SUBUNIT RPT5B); ATPase/ calmodulin binding	9.126438219	9.109500619	9.232693205	8.837790561	9.019448811	9.016226312	9.373772773	9.040661469	9.354669254	9.319502087	9.078935628	9.250619119	9.067014191	9.210490147	8.698449116
739	AT1G09130		ATP-dependent Clp protease proteolytic subunit, putative	8.861641453	9.1353741	8.909688718	8.855328846	8.532557692	9.149954737	8.666286436	8.83710238	8.887324639	8.774030085	8.81046525	8.910084959	8.515776306	8.766041943	8.791332053
740	AT1G09140	ATSRP30, ATSRP30.1, ATSRP30.2	ATSRP30.1 (ARABIDOPSIS THALIANA SERINE/ARGININE PROTEIN 30.1); RNA binding	9.624704671	9.970715145	9.520022468	9.520022468	9.623464505	8.800272031	9.26380363	9.575448824	9.119440623	8.917255728	9.802085136	9.593650872	9.777952742	9.357768075	9.094254237
741	AT1G09150		pseudouridine synthase and archaeosine transglycosylase (PUA) domain-containing protein	9.035365576	9.170926863	9.331656547	8.501973036	8.899514902	9.343525989	9.296641588	9.038493171	9.270187341	9.386871897	9.207559507	9.860663141	9.144060049	9.563407484	9.226538524
742	AT1G09155	ATPP2-B15	ATPP2-B15 (Phloem protein 2-B15); carbohydrate binding	5.705216984	5.359940194	6.190247478	6.377835575	6.513023371	6.064887513	6.26695462	6.714437119	6.299134542	6.450429704	6.35865158	5.650042831	6.819857447	5.946292839	5.503504535
743	AT1G09160		protein phosphatase 2C-related / PP2C-related	7.87815083	8.107588531	7.822832357	8.017185204	7.920656585	8.021877252	8.00939439	8.141058365	8.262600749	7.965665136	7.879136882	8.083202197	8.169428531	7.99540489	8.130438196
744	AT1G09170		kinesin motor protein-related	6.882894219	6.54936861	7.774968733	8.208038075	8.204279374	6.550195415	7.445058946	7.986455649	7.504493957	7.514681547	7.432228081	6.994778427	8.132861001	6.793042036	6.173693165
745	AT1G09180	ATSARA1A, ATSAR1	ATSAR1/ATSARA1A (ARABIDOPSIS THALIANA SECRETION-ASSOCIATED RAS SUPER FAMILY 1); GTP binding	7.936280995	8.682004674	6.616644966	7.373485336	6.986983879	6.465389854	6.584201275	7.257265822	7.026428775	6.278244851	7.106177583	7.107190503	6.506441286	6.438184597	6.986983879
746	AT1G09190		pentatricopeptide (PPR) repeat-containing protein	6.048919238	5.987349833	5.578663714	6.134497031	5.690593051	6.549482461	5.461293836	6.048919238	6.078113018	6.546914664	5.954055645	6.10607473	6.200007819	6.148312564	5.982390866
747	AT1G09200		histone H3	10.12172502	10.34798273	10.29215812	10.03854594	9.960924319	10.75287108	10.13128382	9.998592801	10.19301297	10.17651925	9.78395364	10.45617638	9.897934076	10.23046419	10.38469273
748	AT1G09210		calreticulin 2 (CRT2)	10.93591218	10.76513645	11.03800041	10.59582408	10.67548684	11.15255643	11.16447277	10.67539717	10.86348795	10.66159683	10.7937662	11.06309911	10.8062572	11.10930563	11.31990597
749	AT1G09220		pentatricopeptide (PPR) repeat-containing protein	4.672361015	4.700979361	5.234366688	5.164525006	5.681008174	5.315934155	5.590735864	5.061267479	6.100042608	5.517966716	4.515519149	5.047826837	5.040738108	5.737443149	5.217332905
750	AT1G09230		RNA recognition motif (RRM)-containing protein	8.16262532	8.564380785	8.484834989	8.546394655	8.233336567	8.927820555	8.516032789	8.523430331	8.514164328	8.492547484	8.550083679	8.282709223	8.240016406	8.700951068	9.392734687
751	AT1G09240		nicotianamine synthase, putative	3.467916122	2.994306649	3.278864562	3.282214156	3.42727232	3.548417117	3.413180378	3.207780255	3.123621949	3.376790656	3.856575163	3.387898988	2.972861853	3.491134455	3.95383179
752	AT1G09250		transcription factor	8.459853352	8.277280909	7.509163298	7.797402577	7.41081017	7.711493413	7.253197579	7.518195551	7.233226865	7.486662091	7.465964765	8.291722471	7.653973982	6.525671305	6.66619254
753	AT1G09270		importin alpha-1 subunit, putative (IMPA4)	9.990413581	9.734768832	10.24180878	10.34099359	10.222941	9.883889245	9.901642791	10.03540243	9.80410669	9.985156808	10.3955635	9.793388189	10.28832897	10.03749539	9.456902437
754	AT1G09280		similar to rhodanese-like domain-containing protein [Arabidopsis thaliana] (TAIR:AT2G40760.1); similar to Os12g0563400 [Oryza sativa (japonica cultivar-group)] (GB:NP_001067036.1); similar to hypothetical protein [Vitis vinifera] (GB:CAN64715.1); similar to unnamed protein product [Vitis vinifera] (GB:CAO17408.1); contains InterPro domain Protein of unknown function DUF341 (InterPro:IPR005645); c…	8.994926807	8.726882984	9.482058078	8.486423455	8.953004345	10.11599551	9.843715124	9.201894816	9.820503539	9.86808449	9.07895277	9.187390824	9.140027463	9.7216921	9.732361377
755	AT1G09290		similar to unnamed protein product [Vitis vinifera] (GB:CAO42450.1)	5.309520053	5.672466629	5.50113309	4.759623048	5.5235853	4.82252099	5.667808693	5.538631447	5.502785011	5.382397838	5.228297792	6.200269335	5.506167403	5.125156518	6.022141064
756	AT1G09300		metallopeptidase M24 family protein	7.684193121	7.568025669	8.326009826	7.92128013	8.306627028	8.729475313	8.652705747	8.085506526	8.596357451	8.664360967	8.259340378	7.97608167	8.130152759	8.450127544	8.544385608
757	AT1G09310		similar to unknown protein [Arabidopsis thaliana] (TAIR:AT1G56580.1); similar to unknown [Populus trichocarpa] (GB:ABK94207.1); contains InterPro domain Protein of unknown function DUF538 (InterPro:IPR007493)	7.889688708	7.646031466	7.032601349	7.099796745	7.952909772	7.710847028	7.703785689	6.984647117	7.103645359	7.684166972	7.258950874	7.369582033	7.082676844	7.606104187	7.427391157
758	AT1G09320		agenet domain-containing protein	8.022040437	8.239264679	7.871808797	7.850116955	7.972225813	7.715259689	8.345598563	7.893022065	8.026697626	8.154073209	8.243377765	8.123678312	8.243417962	8.699067613	8.377504137
759	AT1G09330		Identical to Uncharacterized FAM18-like protein At1g09330 [Arabidopsis Thaliana] (GB:Q8LEK2;GB:Q9ZPZ2); similar to unknown [Populus trichocarpa x Populus deltoides] (GB:ABK96699.1); contains InterPro domain Protein of unknown function DUF846, eukaryotic; (InterPro:IPR008564)	10.93903837	11.04415989	11.17236673	10.85537279	11.00279933	10.98552395	11.04008033	11.05262685	10.98050554	10.84217909	10.9286197	10.99603752	11.04580751	10.97979821	10.98050554
760	AT1G09340	CRB	CRB; binding / catalytic/ coenzyme binding	4.732394008	4.736324795	5.840767252	4.332170435	5.410266321	4.730740154	4.951169544	4.571920326	5.361376773	4.901059984	5.260870724	4.924300816	5.226988504	5.530431111	4.856781062
761	AT1G09350	ATGOLS3	ATGOLS3 (ARABIDOPSIS THALIANA GALACTINOL SYNTHASE 3); transferase, transferring glycosyl groups / transferase, transferring hexosyl groups	5.470052852	4.899206319	4.418232133	5.548187395	5.015255037	4.78992864	6.368810031	4.640418043	5.810039186	5.276052913	5.650804479	5.557982957	4.836717063	7.161203344	6.256145731
762	AT1G09360		invertase/pectin methylesterase inhibitor family protein	3.663180999	3.212401409	2.936669566	3.831523819	3.470310388	3.68470655	3.86187822	3.486487259	3.537808314	3.504170995	3.469196178	3.038933177	3.632382324	3.521444004	3.50409154
763	AT1G09370		enzyme inhibitor/ pectinesterase	3.652636266	3.705777427	2.926211959	3.013438124	4.225154969	3.246097054	5.098592396	3.652636266	3.166671017	3.025099306	5.388684738	4.045509208	2.790382735	5.424210782	4.90832798
764	AT1G09380		integral membrane family protein / nodulin MtN21-related	3.04540941	3.212401409	3.188570995	3.355624495	3.15301019	3.08780408	3.15301019	3.15301019	2.711098522	3.218831619	3.154956691	3.172073285	3.25039946	3.214202945	3.092852678
765	AT1G09390		GDSL-motif lipase/hydrolase family protein	5.272750932	5.75461133	5.661385929	5.045122646	5.128247423	6.241191091	5.95225718	5.063598752	5.789124566	5.964794633	5.118194265	5.429226203	5.521017248	5.744218286	5.362316509
766	AT1G09400		12-oxophytodienoate reductase, putative	4.212086747	3.649933724	3.998817868	3.635867192	4.624267214	4.375322801	4.82119251	3.482488362	3.398929677	3.647161808	4.190975431	4.218387736	3.563203907	4.538601166	4.5324436
767	AT1G09410		pentatricopeptide (PPR) repeat-containing protein	3.765808614	3.321873138	3.758037667	3.521485573	3.182761716	3.06546444	3.342598845	3.524130051	3.71065844	3.521485573	3.094522077	4.235024854	4.424336954	4.914532866	2.897920851
768	AT1G09415	NIMIN-3	NIMIN-3 (NIM1-INTERACTING 3)	5.523992437	5.947304983	6.069029543	5.333155893	5.329858333	6.346975531	6.517506022	5.887166045	5.837654974	6.141831226	6.439446473	5.232863878	5.935156511	6.159280157	6.877125717
769	AT1G09420	G6PD4	G6PD4 (GLUCOSE-6-PHOSPHATE DEHYDROGENASE 4); glucose-6-phosphate dehydrogenase	5.483182957	6.467704516	6.712321552	5.957007132	6.107556803	6.931767852	7.131052366	6.467704516	6.597251186	6.908772087	5.752378842	6.200790244	5.993693384	6.233147133	7.141945042
770	AT1G09430	ACLA-3	ACLA-3 (ATP-citrate lyase A-3)	7.382780806	7.137271139	7.538141974	7.454547118	7.605087676	7.689762915	7.146888876	7.613761666	7.163206247	7.537277566	7.381694802	7.284657866	7.394254865	7.000383501	6.871673533
771	AT1G09440		protein kinase family protein	4.073761274	3.957759342	3.619994161	4.237676289	3.596948334	3.508891569	3.93887996	3.373177731	3.83710407	3.764124055	4.589992197	4.175367235	4.226651773	4.56023235	4.759947365
772	AT1G09450		haspin-related	3.523059627	3.762871936	4.168538286	3.534389144	3.662293153	4.533733193	4.554320366	3.893981941	4.294166793	4.389741547	3.681987964	3.826380189	3.77164989	3.775358973	3.899869187
773	AT1G09460		glucan endo-1,3-beta-glucosidase-related	3.95357409	3.875145771	3.622458143	3.583260453	3.470166115	3.723749056	3.714447643	3.483975342	3.731264608	4.202912875	3.723749056	3.826119037	3.392382696	3.802670852	3.87850166
774	AT1G09470		similar to unknown protein [Arabidopsis thaliana] (TAIR:AT5G26770.1); similar to unknown protein [Arabidopsis thaliana] (TAIR:AT5G26770.2); similar to unnamed protein product [Vitis vinifera] (GB:CAO17354.1)	7.257585944	7.650457651	8.410243606	7.329192475	7.937436147	8.629130571	8.938069887	8.078381668	8.296211013	8.355365497	8.180056585	8.218301709	8.347758696	8.975869954	9.31569345
775	AT1G09500		cinnamyl-alcohol dehydrogenase family / CAD family	3.182251725	4.082756873	3.683125739	3.489596973	3.868635913	3.523400446	4.159553398	3.854369707	3.692846476	3.325823925	4.161067317	3.674581668	3.83531777	4.330725573	4.287535451
776	AT1G09510		cinnamyl-alcohol dehydrogenase family / CAD family	3.086875678	3.551526757	3.142507911	3.138787102	3.619793276	3.086875678	3.124111302	3.482488362	3.303556478	3.590620976	3.492794971	3.483774938	3.317073083	4.442484544	3.89318289
777	AT1G09520		similar to PHD finger family protein [Arabidopsis thaliana] (TAIR:AT3G17460.1); similar to hypothetical protein [Vitis vinifera] (GB:CAN65744.1); similar to unnamed protein product [Vitis vinifera] (GB:CAO17348.1)	4.315688884	4.859353436	4.495265931	4.366311554	4.492961093	4.600547155	4.313488171	4.049987392	4.267599957	4.449787809	4.461377152	4.364613877	4.46261148	3.655611714	3.872318093
778	AT1G09530	PIF3, POC1, PAP3	PAP3/PIF3/POC1 (PHYTOCHROME INTERACTING FACTOR 3); DNA binding / protein binding / transcription factor/ transcription regulator	5.576785593	5.469023845	5.610546721	5.844547202	5.615983768	5.610546721	5.848269934	5.574136104	5.24985704	5.759660029	4.934111531	5.610546721	5.974180524	6.532008541	5.753682319
779	AT1G09540	MYB61, ATMYB61	ATMYB61/MYB61 (MYB DOMAIN PROTEIN 61); DNA binding / transcription factor	8.809348385	8.395581753	9.181553551	9.7168262	10.01612386	8.899228242	9.548951139	9.654741308	9.354265394	9.095608769	9.299812475	9.308575545	9.4354197	8.923229236	8.578681845
780	AT1G09550		pectinacetylesterase, putative	4.689189522	4.432626388	5.478926476	6.333882678	5.198544898	4.939683026	5.474072554	5.302591491	5.604933347	5.635664177	5.916677139	4.412903409	5.720306806	5.944047037	6.00135639
781	AT1G09560	GLP5	GLP5 (GERMIN-LIKE PROTEIN 5); manganese ion binding / metal ion binding / nutrient reservoir	10.89248332	10.41018917	10.33363415	10.32736618	10.57018621	10.60544056	10.21623184	10.48281669	10.13615892	10.30324917	10.28229372	11.13727091	10.37269111	10.19531962	10.25089569
782	AT1G09570	FHY2, FRE1, HY8, PHYA	PHYA (PHYTOCHROME A); G-protein coupled photoreceptor/ signal transducer	8.352783816	8.537332796	8.584233802	8.194944532	8.033722185	8.878856431	8.650426418	8.550100625	8.510835055	8.793906662	8.392564249	8.696903102	8.55725803	8.122056668	8.792494922
783	AT1G09575		similar to unknown protein [Arabidopsis thaliana] (TAIR:AT1G57610.2); similar to unknown protein [Arabidopsis thaliana] (TAIR:AT1G57610.1); similar to unnamed protein product [Vitis vinifera] (GB:CAO21275.1); contains InterPro domain Protein of unknown function DUF607 (InterPro:IPR006769)	7.713713086	7.348044948	6.977578085	7.495529542	7.045677048	6.868357896	6.653909901	7.164088577	6.317409401	6.651775473	6.199433525	6.988531264	6.752810253	6.650290355	6.66534176
784	AT1G09600		protein kinase family protein	6.403788088	6.439485153	6.919765829	5.549617813	6.327752494	6.904988664	6.368810031	6.697181717	6.148059281	6.364031249	6.548355296	6.275634159	6.677681646	6.58687337	7.052701
785	AT1G09610		similar to unknown protein [Arabidopsis thaliana] (TAIR:AT4G09990.1); similar to hypothetical protein [Vitis vinifera] (GB:CAN78768.1); contains InterPro domain Protein of unknown function DUF579, plant (InterPro:IPR006514)	3.775238129	5.537573769	4.229198132	3.158768275	3.336284109	3.870739374	3.416607939	4.220919882	3.844357973	4.173630661	3.861081495	3.793590906	4.11318186	3.659341354	3.860274027
786	AT1G09620		ATP binding / aminoacyl-tRNA ligase	9.028322867	9.208743492	9.599078538	8.531101716	9.115531862	9.534572703	9.97400672	9.219154265	9.933550663	9.741420169	9.253469312	9.557562401	9.431151453	9.648888193	9.912186629
787	AT1G09630	ATRABA2A, ATRAB11C	ATRAB11C (ARABIDOPSIS RAB GTPASE HOMOLOG A2A); GTP binding	9.281314241	9.196327312	9.08215937	8.923308268	8.666711387	9.359093361	9.196260331	9.08215937	8.86731122	8.705195937	8.656119329	9.391954922	9.026186272	9.136796113	9.252462832
788	AT1G09660		KH domain-containing quaking protein, putative	7.820610276	7.954662246	8.243635881	7.054918167	7.702987043	8.662414817	8.120658675	7.805719558	8.317929631	8.162975391	8.145188151	8.416908078	8.186231069	8.185678161	8.503874955
789	AT1G09680		pentatricopeptide (PPR) repeat-containing protein	5.358799378	5.540545968	5.906604541	5.392511755	5.855623666	6.087610954	6.367536316	5.394663928	7.020205198	5.994353166	5.12534881	5.898095226	4.867161316	5.681592982	5.214410749
790	AT1G09700	DRB1, HYL1	HYL1 (HYPONASTIC LEAVES 1)	5.112565109	5.432344893	5.931149363	5.256472629	5.347059825	6.791971525	5.747097035	6.023386177	5.680641535	6.137353803	5.53651818	5.937619631	5.379120699	5.757217464	5.645525719
791	AT1G09720		kinase interacting family protein	3.527328162	3.527328162	3.836015968	3.403887971	3.586994548	3.984692946	3.925118849	3.372150808	3.375285812	3.687653453	3.129083161	3.377419602	3.478155262	4.017266954	3.248726952
792	AT1G09730		Ulp1 protease family protein	7.751813822	7.881702848	8.004216843	8.058338036	8.177590657	7.887386541	7.577183993	8.074248324	7.799223379	7.753618248	8.134133955	7.440865346	8.257951705	7.589943618	7.419772101
793	AT1G09740		ethylene-responsive protein, putative	10.29539943	10.38004725	10.10638309	10.38024208	10.29076429	9.67510731	9.440548466	10.16983275	9.791353748	9.920744843	10.14877036	10.02127776	10.14785485	9.426047992	9.058247052
794	AT1G09750		chloroplast nucleoid DNA-binding protein-related	6.542705232	6.532673588	7.348141121	6.473020727	5.528535515	5.654319325	6.800395393	7.103639331	5.937067755	7.05804547	6.552661936	7.090899397	7.500321397	5.8819056	5.597446895
795	AT1G09760	U2A'	U2A' (U2 small nuclear ribonucleoprotein A); protein binding	8.34126307	8.581669726	8.991226743	8.388403347	8.485795266	9.264471503	9.079816367	8.766580996	8.935725293	9.269287426	8.704582794	9.008581642	8.805100574	9.223463383	9.223978206
796	AT1G09770	ATMYBCDC5, ATCDC5, CDC5	ATCDC5 (ARABIDOPSIS THALIANA HOMOLOG OF CDC5); DNA binding / transcription factor	9.869921636	9.79925875	10.14813702	9.601460643	9.557338593	10.3122828	10.2561855	9.84479705	10.21516654	10.2882246	9.900385346	9.997531422	9.627823632	10.37486861	10.14499735
797	AT1G09780		2,3-biphosphoglycerate-independent phosphoglycerate mutase, putative / phosphoglyceromutase, putative	11.3732814	11.46071812	11.72208303	11.55217989	11.4966164	11.68282387	11.62725163	11.48694729	11.89291881	11.55214755	11.61520095	11.49906531	11.54408569	11.77498837	11.70620254
798	AT1G09790	COBL6	COBL6 (COBRA-LIKE PROTEIN 6 PRECURSOR)	4.212807237	4.192106947	3.57630187	3.493194567	3.984126974	3.873218861	5.049072353	4.168072276	4.168072276	3.610171433	4.458817864	4.822713262	3.383035646	4.488280777	5.507337746
799	AT1G09795	HISN1B, ATATP-PRT2	ATATP-PRT2 (ATP PHOSPHORIBOSYL TRANSFERASE 2); ATP phosphoribosyltransferase	8.434951956	8.696107905	7.963310849	8.378330594	7.744861394	7.629917799	7.544476624	7.897801269	8.208921164	8.044611836	8.45876203	7.695368769	8.119588729	7.732470077	7.074871764
800	AT1G09800		tRNA pseudouridine synthase family protein	6.1667319	6.453592155	6.983355746	5.890849333	5.870217571	6.981668452	7.27348717	6.376778677	7.254631981	7.057573122	6.749350473	6.714549412	6.683944172	6.892104583	7.364174071
801	AT1G09810	ECT11	ECT11 (evolutionarily conserved C-terminal region 11)	5.401683999	6.007196364	5.434705333	5.028400273	5.887272471	6.531002471	5.820240077	6.107374996	5.984288626	6.275569523	5.850892635	6.387796385	5.878549398	5.807231668	5.500833871
802	AT1G09815	POLD4	POLD4; delta DNA polymerase	9.757829351	10.304798	9.85445267	10.22954588	9.741842208	10.08197652	9.908026343	10.12785534	10.05016709	9.805191683	9.799144751	9.700650391	9.705382796	9.951956124	10.10967976
803	AT1G09820		pentatricopeptide (PPR) repeat-containing protein	4.607026805	4.723448219	4.93496445	5.210380657	4.728424614	5.118121673	4.355964689	4.791781933	4.555713889	4.860222198	3.928662601	4.728424614	4.728424614	4.406320024	4.810031977
804	AT1G09830		phosphoribosylamine--glycine ligase (PUR2)	7.057008888	7.485109274	7.771694199	7.081046287	7.424851768	8.567805163	7.650774431	7.437721824	8.007410429	7.93326273	7.903803543	7.712861389	7.256634219	7.972481628	7.217567551
805	AT1G09840		shaggy-related protein kinase kappa / ASK-kappa (ASK10)	7.064336964	6.975684814	7.58611119	7.248244844	7.650911218	7.582102362	7.774160444	7.790765763	7.844166893	7.487895392	7.952850437	7.271869739	7.940411185	7.765018633	8.102692833
806	AT1G09850	XBCP3	XBCP3 (XYLEM BARK CYSTEINE PEPTIDASE 3); cysteine-type peptidase	9.146495691	9.324575733	9.176018574	8.979040748	8.890428935	8.994428391	8.960977613	9.044833992	8.777532366	8.888692706	8.631345252	8.906021248	8.856282767	8.774852243	8.753286325
807	AT1G09870		histidine acid phosphatase family protein	6.155161689	6.453362135	6.148919177	5.399501771	6.012838802	6.813659651	6.110363895	5.593615097	6.19363978	6.408105145	5.798643086	6.420625951	5.900292325	6.203574036	6.115072763
808	AT1G09890		lyase	4.396616403	3.980126258	4.26121095	3.737612084	4.418130147	3.737612084	4.377099908	4.617268861	4.648485114	4.116727793	4.427163356	4.847813026	5.222781303	4.689464566	4.22365812
809	AT1G09900		pentatricopeptide (PPR) repeat-containing protein	4.617900651	5.240239954	5.704823457	5.047544232	5.132435645	5.990612724	5.55806538	5.142644436	6.006499683	5.763360325	5.718588686	5.494504377	5.853989662	5.323040114	5.620100332
810	AT1G09910		lyase	5.716216274	5.667361221	5.501778277	6.296161976	5.6460144	6.530534901	6.579760713	5.413626941	6.067308655	6.136962577	5.284931021	5.570047892	5.662923828	5.716216274	4.492045281
811	AT1G09920		TRAF-type zinc finger-related	9.524966357	9.749911706	9.373252725	9.777361362	9.61182523	8.781067722	9.146521319	9.597700601	9.15155945	9.320700159	9.544598359	9.44785505	9.489721731	8.812445019	8.740354906
812	AT1G09930	ATOPT2	ATOPT2 (oligopeptide transporter 2); oligopeptide transporter	5.010097309	3.722986974	3.834520492	4.145866997	4.112077532	3.601853887	3.865804914	3.763092394	3.42586566	3.608439367	4.798768939	4.351225217	4.585461227	4.797944473	5.008017488
813	AT1G09940	HEMA2	HEMA2; glutamyl-tRNA reductase	9.061547937	8.968404165	7.595675267	8.771336277	7.661018953	7.185215429	6.768330745	7.748832783	6.932370017	7.181136147	7.573540347	8.095156164	7.645343527	6.392807054	6.858490975
814	AT1G09950		transcription factor-related	8.592333439	8.884140891	6.999282547	7.866290748	6.114809363	6.841937618	4.810898527	6.774187429	6.202157055	6.632762523	6.812579276	7.931397531	7.255469779	5.27983081	6.072398786
815	AT1G09960	ATSUT4, SUC4, SUT4	SUT4 (SUCROSE TRANSPORTER 4); carbohydrate transmembrane transporter/ sucrose transmembrane transporter/ sucrose:hydrogen symporter/ sugar:hydrogen ion symporter	6.666045043	6.341405247	6.550836929	4.579963622	7.068973018	5.061052654	6.886003361	6.091574365	6.08804585	6.215669894	7.213472627	6.800192157	5.693346261	7.50877944	7.105866564
816	AT1G09970		leucine-rich repeat transmembrane protein kinase, putative	9.098213459	8.751659007	8.76509602	8.669047556	9.056155002	7.932874354	7.904298479	9.255181715	8.290831386	8.757487388	9.147405248	9.117806988	8.897401845	7.02578715	6.775808786
817	AT1G09980		similar to ZW18 [Arabidopsis thaliana] (TAIR:AT1G58350.1); similar to ZW18 [Arabidopsis thaliana] (TAIR:AT1G58350.2); similar to unnamed protein product [Vitis vinifera] (GB:CAO43398.1); similar to ZW18 protein, putative, expressed [Oryza sativa (japonica cultivar-group)] (GB:ABA95883.1); similar to hypothetical protein OsI_036338 [Oryza sativa (indica cultivar-group)] (GB:EAY82379.1); contains I…	6.885993348	6.715449948	5.537997368	5.07132406	5.178073145	4.076426179	5.629915138	6.038110591	4.816533519	5.517425678	5.718442467	7.072267586	5.083222444	5.947591701	5.989262348
818	AT1G10000		nucleic acid binding / ribonuclease H	4.13183971	3.66704882	3.845386183	3.47469428	3.584529586	3.730700044	3.474852621	3.246097054	3.689360283	3.774003907	3.275690326	4.138835723	3.80703467	4.289010006	2.906698267
819	AT1G10010	AAP8	AAP8 (amino acid permease 8); amino acid transmembrane transporter	3.817930361	3.290008181	3.569234246	3.819549422	3.94046332	4.289734439	3.993022043	4.173363389	4.035664251	3.947330364	4.298041259	3.496870687	3.718401876	4.480955739	4.169559188
820	AT1G10020		similar to unknown protein [Arabidopsis thaliana] (TAIR:AT4G29310.1); similar to unnamed protein product [Vitis vinifera] (GB:CAO61535.1); contains InterPro domain Protein of unknown function DUF1005 (InterPro:IPR010410)	7.659288825	7.237881722	8.095513488	8.240185725	8.494312966	7.732972325	7.39350858	8.113278595	8.132057748	8.190883885	8.149261636	7.784803206	8.178010295	7.572972381	6.89710697
821	AT1G10030	ERG28	ERG28 (ARABIDOPSIS HOMOLOG OF YEAST ERGOSTEROL28)	8.082564844	8.097438265	7.934152931	7.719428141	8.0337982	8.224339176	8.203290463	7.864026046	8.243038636	7.727780583	7.760621805	8.062029503	7.843939903	7.875693058	7.885531232
822	AT1G10050		glycosyl hydrolase family 10 protein / carbohydrate-binding domain-containing protein	8.147574409	7.994851059	8.527871868	8.713756334	8.65895729	8.183199277	8.120529573	8.583187725	8.326232351	8.517511454	8.735869298	7.90963772	8.4087794	7.470978841	7.192942082
823	AT1G10060	ATBCAT-1	ATBCAT-1; branched-chain-amino-acid transaminase/ catalytic	6.599408189	4.482389729	7.294686092	5.251140254	7.236392134	5.255824461	7.949874908	7.265415503	6.149587511	5.468504223	7.995019614	6.817559304	7.004937501	8.113777883	8.581158673
824	AT1G10070	ATBCAT-2	ATBCAT-2; branched-chain-amino-acid transaminase/ catalytic	3.783769159	3.956152751	4.275265874	4.070419417	4.324345366	4.31485349	4.275265874	4.275265874	4.129612379	4.262364534	4.62246477	4.568918125	4.992779703	4.101043699	4.849957128
825	AT1G10090		similar to RXW8 [Arabidopsis thaliana] (TAIR:AT1G58520.1); similar to hypothetical protein OsI_012954 [Oryza sativa (indica cultivar-group)] (GB:EAY91721.1); similar to hypothetical protein OsJ_011922 [Oryza sativa (japonica cultivar-group)] (GB:EAZ28439.1); similar to unnamed protein product [Vitis vinifera] (GB:CAO61522.1); contains InterPro domain Protein of unknown function DUF221; (InterPro:…	6.605463949	6.521042295	6.526714494	6.621252823	6.571978683	5.289219268	6.183875576	6.612946407	6.539826403	5.975365085	6.946403286	6.539826403	6.82680773	6.536176743	6.732218598
826	AT1G10110		F-box family protein	3.412479933	3.300948897	2.89022805	3.804108512	3.189596951	4.589101512	2.944362445	3.344461809	3.497548544	3.397115875	3.568835707	3.056234832	3.153180498	3.344461809	3.109753497
827	AT1G10120		DNA binding / transcription factor	9.240428051	8.846936501	8.860788392	8.614504014	8.947641268	9.437499628	9.323678073	9.012521566	9.181494367	8.817663759	8.947474152	9.387179443	9.266979821	9.293206089	8.717989362
828	AT1G10130	ATECA3, ECA3	ECA3 (ENDOPLASMIC RETICULUM-TYPE CALCIUM-TRANSPORTING ATPASE 3); calcium-transporting ATPase/ calmodulin binding	9.181963404	9.010270561	9.508216019	9.287027189	9.281862837	9.395411687	9.346038014	9.000244955	9.233989269	9.412392478	9.246028967	9.220558115	9.399372918	9.368134765	9.263776912
829	AT1G10140		similar to unknown protein [Arabidopsis thaliana] (TAIR:AT1G58420.1); contains InterPro domain Uncharacterised conserved protein UCP031279 (InterPro:IPR016972)	9.229343932	8.883882798	8.187489043	9.508586935	8.673180531	8.526203197	7.977897863	8.952393567	8.072968677	7.694891018	8.824671686	8.201980024	8.396608337	7.81997862	6.95744072
830	AT1G10150	ATPP2-A10	ATPP2-A10 (Phloem protein 2-A10); carbohydrate binding	9.512137428	9.502491182	8.746144837	9.239638066	9.000648075	8.360345005	7.824512177	9.043324085	8.489271798	8.526724862	8.885022243	9.113742809	8.735156514	7.688459888	6.490721369
831	AT1G10160		transposable element gene	8.935757356	7.765198002	6.178101098	6.92544767	6.660925562	5.963971178	6.281877028	6.113913921	6.246764602	6.293640413	7.374711875	7.542953789	5.967040864	7.074067461	2.598414259
832	AT1G10170	ATNFXL1	ATNFXL1; transcription factor	11.08659468	11.60390502	10.77787514	11.57015483	10.47179216	9.268325606	8.829163865	10.81586088	10.07437703	10.18102627	11.34125071	10.38885777	10.85881618	9.27011076	9.27039275
833	AT1G10180		similar to unknown protein [Arabidopsis thaliana] (TAIR:AT5G49830.1); similar to unnamed protein product [Vitis vinifera] (GB:CAO41978.1); similar to hypothetical protein MtrDRAFT_AC149576g13v2 [Medicago truncatula] (GB:ABN06034.1); similar to hypothetical protein [Vitis vinifera] (GB:CAN71443.1); contains domain PTHR21426 (PTHR21426); contains domain PTHR21426:SF2 (PTHR21426:SF2)	7.848920611	8.327327411	8.433454078	8.160072949	7.99348413	8.901189917	8.646934111	8.35852617	8.747513606	8.609106696	7.857061385	8.235274553	8.632426307	8.456880743	8.799220548
834	AT1G10200	WLIM1	WLIM1; transcription factor	10.21409005	10.3683826	10.29876069	10.80885452	10.48317211	9.466533148	9.734199275	10.38732614	9.860597841	9.836082282	10.37710333	10.72760581	10.29950549	9.531716891	8.998580314
835	AT1G10210	MPK1, ATMPK1	ATMPK1 (MITOGEN-ACTIVATED PROTEIN KINASE 1); MAP kinase/ kinase	5.456809583	6.00294811	6.221360516	5.693897835	5.799498479	5.767761186	5.859382383	5.87009303	5.429721563	5.720285111	5.416513729	5.564258289	6.194644709	5.124406327	5.44820363
836	AT1G10230	ASK18	ASK18 (ARABIDOPSIS SKP1-LIKE 18); protein binding / ubiquitin-protein ligase	7.175948681	7.611093972	7.485039456	7.394070034	7.651897841	7.845724218	7.901985779	7.403799585	7.41305096	7.605503833	7.476443865	7.525259022	6.802292519	7.85499216	7.884359868
837	AT1G10240	FRS11	FRS11 (FAR1-RELATED SEQUENCE 11); zinc ion binding	5.907068504	6.282257479	6.254287255	5.83282543	6.062945099	6.639885382	5.948145207	6.010634916	6.413252191	6.339108589	6.409286197	5.634027288	6.526262672	6.191371665	6.127896348
838	AT1G10270	GRP23	GRP23 (GLUTAMINE-RICH PROTEIN23); binding	7.557199359	7.908752022	8.984548293	7.299053269	8.447136884	9.088146759	8.913424905	8.101881805	8.800761589	9.062637131	7.986760145	8.52015717	8.86528862	8.66605001	8.586393249
839	AT1G10290	DRP2A, ADL6	ADL6 (DYNAMIN-LIKE PROTEIN 6)	10.20376964	10.17651104	10.65803759	10.62893075	10.39783043	10.26280789	10.40036503	10.41078278	10.5023377	10.53586278	10.38927794	10.18237078	10.31656554	10.31295338	10.03682589
840	AT1G10300		GTP-binding protein-related	6.192014687	6.197446851	6.317409401	6.236334012	6.062916809	6.283522047	6.307986594	6.408896723	6.095221008	6.198788882	6.099815303	6.287163814	6.38785489	6.301545421	5.284205889
841	AT1G10310		short-chain dehydrogenase/reductase (SDR) family protein	5.436178265	6.151907975	6.278877459	5.999772864	6.160399652	6.690283076	6.955567897	6.326953186	6.850085796	6.372300332	5.474979736	6.350669069	6.26811372	6.263301762	5.888333687
842	AT1G10320		U2 snRNP auxiliary factor-related	7.462101249	6.92080878	8.064683998	7.531250281	7.502185936	8.541853823	7.798748324	7.929948136	7.764206211	7.768853841	7.520446121	7.355852471	7.523577172	7.662769378	7.559652485
843	AT1G10330		pentatricopeptide (PPR) repeat-containing protein	4.513573956	4.87591545	4.900881437	4.732650708	4.902487709	5.842940627	4.800985824	4.888258751	5.960059641	5.199320155	4.142743287	4.828061173	4.246885278	5.332879672	4.51327177
844	AT1G10340		ankyrin repeat family protein	4.016574063	4.076426179	3.492189915	3.174010085	2.995614712	3.505825391	2.971901005	3.165100597	3.219119117	3.3677278	2.656380616	3.551526757	3.085756471	3.13931668	2.920464062
845	AT1G10350		DNAJ heat shock protein, putative	9.436591747	9.635391267	9.158844437	9.16027685	9.180259793	8.448541994	8.518350046	9.019833049	9.096188461	8.736559765	8.788595767	9.498576623	9.08693186	8.374326608	8.379746269
846	AT1G10360	GST29, ATGSTU18	ATGSTU18 (GLUTATHIONE S-TRANSFERASE 29); glutathione transferase	4.721955802	4.655149836	3.22125594	3.691011521	3.618825513	3.250187699	3.730516409	3.497790794	3.513666697	3.691011521	3.833478833	3.33371097	3.691011521	3.98774693	3.77347759
847	AT1G10370	GST30, ATGSTU17, GST30B, ERD9	ATGSTU17/ERD9/GST30/GST30B (EARLY-RESPONSIVE TO DEHYDRATION 9); glutathione transferase	4.230919431	4.5772805	3.638663176	3.760092645	3.391507214	3.080689418	3.374317108	3.598888812	3.234964197	3.861736565	3.482592977	3.482592977	3.432914421	3.077490631	2.892394413
848	AT1G10380		similar to unknown protein [Arabidopsis thaliana] (TAIR:AT3G17350.1); similar to unnamed protein product [Vitis vinifera] (GB:CAO40998.1); contains domain PROKAR_LIPOPROTEIN (PS51257)	3.416506445	3.297860367	3.02583786	3.45617864	2.875184241	3.218623008	3.335874733	3.427954416	3.048323456	3.378874966	3.870153638	3.284752904	3.420014983	3.361104509	3.777674045
849	AT1G10390		nucleoporin family protein	8.363332892	8.90211683	8.963785268	9.01535882	8.634766313	8.790786171	8.859511586	8.677291467	8.671296943	8.767302465	9.105770784	8.365272432	8.817621996	8.532783514	8.429557337
850	AT1G10400		UDP-glycosyltransferase/ transferase, transferring glycosyl groups	6.751941174	6.374150862	6.236453924	6.106510434	6.122698598	7.324829405	5.587079393	5.722457395	6.312462248	5.981090182	6.192804514	7.427931584	6.170194932	6.31707293	6.209675679
851	AT1G10410		similar to CW14 [Arabidopsis thaliana] (TAIR:AT1G59650.1); similar to expressed protein [Oryza sativa (japonica cultivar-group)] (GB:ABF98316.1); contains InterPro domain Protein of unknown function DUF1336 (InterPro:IPR009769)	10.34895011	10.58479181	9.95829031	9.906967252	9.906967252	9.304668893	9.821684297	10.23606945	9.907733906	9.814723076	9.813207032	10.08984644	9.972734408	9.380396377	9.714250917
852	AT1G10420		unknown protein	6.343995741	5.359790923	6.138575262	7.169843095	6.764715606	4.753288711	7.241030838	6.493799245	7.019759914	5.899168011	7.019951341	6.764715606	6.85802425	8.062007499	8.347528662
853	AT1G10430	PP2A-2	PP2A-2 (protein phosphatase 2a-2); protein serine/threonine phosphatase	9.103277007	8.932197934	9.318754363	9.444543911	9.19463615	9.132896868	9.261392143	9.166792954	9.127585093	9.195646946	9.315015951	8.980022796	9.189777643	9.246710263	9.07006102
854	AT1G10460	GLP7	GLP7 (GERMIN-LIKE PROTEIN 7); manganese ion binding / metal ion binding / nutrient reservoir	6.178206439	5.224891164	5.04383274	5.54062228	5.37735149	5.920228387	5.662082155	4.899334739	5.519013132	5.423588474	5.067315439	6.358939092	4.992779703	5.00693415	5.426455888
855	AT1G10470	MEE7, ATRR1, IBC7, ARR4	ARR4 (RESPONSE REGULATOR 4); transcription regulator/ two-component response regulator	8.633019406	8.540665731	8.859580834	8.609147188	9.256300576	8.877077973	9.463606934	8.87607507	9.00258393	8.777647567	8.850676814	9.023384753	8.839005697	8.811890419	8.972229749
856	AT1G10480	ZFP5	ZFP5 (ZINC FINGER PROTEIN 5); nucleic acid binding / transcription factor/ zinc ion binding	8.254498023	8.555293308	7.179056587	8.327332611	7.65281519	7.80353558	7.224071432	7.476108992	7.365108032	7.366086718	6.47868156	8.358355231	6.660307582	7.031450441	7.908987986
857	AT1G10490		similar to unknown protein [Arabidopsis thaliana] (TAIR:AT3G57940.1); similar to predicted protein [Physcomitrella patens subsp. patens] (GB:EDQ67800.1); similar to predicted protein [Nematostella vectensis] (GB:XP_001641322.1); similar to unnamed protein product [Vitis vinifera] (GB:CAO71748.1); contains InterPro domain Protein of unknown function DUF699, ATPase putative (InterPro:IPR007807); co…	6.5945673	6.888735434	7.987841125	7.499641368	7.667044611	8.286940574	7.814100684	7.591349246	8.337120147	8.018355744	7.616380059	7.681099114	7.985001624	8.056006034	8.505656121
858	AT1G10500	ATCPISCA	ATCPISCA (CHLOROPLAST-LOCALIZED ISCA-LIKE PROTEIN); structural molecule	8.3889151	8.954229962	8.062391221	8.229073259	7.965283005	8.04026043	7.998243931	8.231147776	8.042147305	7.915110891	8.038319597	8.254928623	8.133067813	7.675146688	8.006667667
859	AT1G10510	EMB2004	EMB2004 (EMBRYO DEFECTIVE 2004); protein binding	7.929649913	8.524153834	8.181865397	8.121432569	8.119756685	8.59759385	8.782411866	8.337319786	8.417734721	8.397648044	7.92267366	8.0039501	8.373536598	8.285658252	8.27427741
860	AT1G10520		DNA polymerase lambda (POLL)	3.700233205	4.067664426	4.256026385	3.547543541	3.588811968	4.477121989	4.665639767	3.484249277	4.318160875	4.177239044	3.106836687	3.93753239	3.467643981	3.733125178	4.067807929
861	AT1G10522		similar to unnamed protein product [Vitis vinifera] (GB:CAO40945.1)	7.175089091	7.1178658	7.825183357	7.264371639	7.490604241	7.945605195	7.913870833	7.531114407	8.076007345	7.932268868	7.615702468	8.116549105	7.446240182	8.193537996	8.257379618
862	AT1G10530		similar to unknown protein [Arabidopsis thaliana] (TAIR:AT1G60010.1); similar to unnamed protein product [Vitis vinifera] (GB:CAO40951.1)	7.93824873	7.378862799	6.674795539	7.300580113	7.445053966	6.760114793	7.454290768	7.23425304	7.318056282	6.654426523	7.572572229	8.996265317	6.906205841	7.441989455	7.979443732
863	AT1G10540		xanthine/uracil permease family protein	3.22989574	3.272731783	3.004821925	3.170511876	3.219049788	3.50523594	3.004873757	3.366168515	3.673471304	3.40588367	3.310246647	3.242965819	3.299644408	3.03086108	3.292345466
864	AT1G10550	XET, XTH33	XTH33 (xyloglucan:xyloglucosyl transferase 33); hydrolase, acting on glycosyl bonds	5.804320664	5.655351855	5.761913534	7.262105926	7.654506468	5.794396739	7.426039407	7.368630472	7.092837891	6.12655357	6.695406351	7.038120076	6.344001327	6.794720838	6.833078203
865	AT1G10560		armadillo/beta-catenin repeat family protein / U-box domain-containing protein	10.50891819	10.31583468	9.5042817	10.19985182	9.3518557	9.565515633	9.211063957	9.275540532	9.436152513	8.905490132	9.497895642	10.36333187	9.599980689	8.962413212	10.43509478
866	AT1G10570		Ulp1 protease family protein	7.349542291	7.824298652	7.75840941	7.438454497	7.440408111	7.998565575	7.990326211	7.714071427	7.866742132	7.938243671	7.173487233	7.171118496	7.990994204	7.56800799	7.417094065
867	AT1G10580		transducin family protein / WD-40 repeat family protein	7.68289844	8.29641653	7.891988109	8.050509827	7.357025196	7.478350186	7.528177376	7.47225597	8.012683056	7.851352014	7.356544426	7.833468106	7.446351148	6.903515026	7.553009099
868	AT1G10585		transcription factor	4.687028851	4.091964631	4.357151025	4.694911517	4.049412647	4.847626602	4.687028851	4.023843066	4.838031544	3.804020456	5.307568003	4.594523272	4.131706421	5.64613125	6.505026301
869	AT1G10590		DNA-binding protein-related	11.36968221	11.3943911	11.51924177	11.33707093	11.27684025	11.43486876	11.42186477	11.27100656	11.30626193	11.22553965	11.32978501	11.62349075	11.36299764	11.32837221	11.36102268
870	AT1G10610		DNA binding / transcription factor	5.040752968	5.17567702	5.049513183	5.050305583	4.661493025	4.993575519	5.014859673	4.102924823	5.126476416	5.265922668	5.159394882	5.281955038	5.503073217	5.000312991	5.357870441
871	AT1G10620		protein kinase family protein	4.449190369	5.219460224	5.158720121	4.798044144	4.864297593	4.870305307	4.830916045	4.367120223	4.94760482	5.633309811	5.016294351	4.817186872	4.94760482	5.118776994	5.809529184
872	AT1G10630	ATARFA1F	ATARFA1F; GTP binding / phospholipase activator/ protein binding	10.90131537	10.94265697	10.9750479	11.07793083	10.94581233	11.20646319	11.00041512	10.86102564	10.80239494	10.77860892	10.90036373	11.11555591	10.91272052	11.14029327	11.0314647
873	AT1G10640		polygalacturonase, putative / pectinase, putative	3.102267423	3.148214088	3.187168126	3.126320813	3.085006703	3.043187004	3.243160729	3.371910508	3.069110196	2.993710962	3.141543308	3.148423203	3.27243453	2.978250053	2.949265504
874	AT1G10650		protein binding / zinc ion binding	10.16898792	10.01134923	9.589395586	9.973254478	9.823816995	9.36969892	9.488479671	9.913068778	9.424788302	9.687244495	9.746107453	10.22062223	9.86540655	8.950726558	8.989763682
875	AT1G10660		similar to unknown protein [Arabidopsis thaliana] (TAIR:AT5G62960.1); similar to unnamed protein product [Vitis vinifera] (GB:CAO64308.1)	7.118979803	6.995030219	7.397882508	7.166680935	7.206085164	7.676483748	7.166170094	7.188875957	7.70625165	7.420927491	6.955806186	7.388893318	7.281708605	7.2196747	7.422731897
876	AT1G10670	ACLA-1	ACLA-1 (ATP-citrate lyase A-1)	11.17123897	11.26845936	11.29435593	11.31920597	11.16551763	11.12564537	11.38374907	11.34699642	11.26334862	10.99489822	11.36502073	11.13592808	11.21171424	11.13134626	11.33232016
877	AT1G10680	PGP10	PGP10 (P-GLYCOPROTEIN 10); ATPase, coupled to transmembrane movement of substances	3.858991575	3.739368533	3.361798592	2.927156368	3.838309384	2.923138893	4.585868703	4.20329086	4.186093579	2.946544439	4.04310602	3.349882373	4.283168302	4.138939704	4.735748009
878	AT1G10690		similar to unknown protein [Arabidopsis thaliana] (TAIR:AT1G60783.1); similar to hypothetical protein [Vitis vinifera] (GB:CAN59885.1)	9.506700066	9.629822821	8.074521736	8.755224787	8.793487376	8.555294382	7.637008189	8.814768204	8.369790735	8.529323745	8.227251746	9.200222677	8.322063569	7.558338246	8.108460036
879	AT1G10700		ribose-phosphate pyrophosphokinase 3 / phosphoribosyl diphosphate synthetase 3 (PRS3)	9.109937041	9.087062734	8.083492185	8.639850108	8.437239391	8.306502871	8.293465453	8.59461202	8.285857002	8.535089378	8.287091067	9.017156453	8.063687314	7.85202612	8.439030047
880	AT1G10710		similar to unknown protein [Arabidopsis thaliana] (TAIR:AT1G10717.1); similar to unnamed protein product [Vitis vinifera] (GB:CAO16118.1); contains domain PH domain-like (SSF50729)	4.613278939	4.80523456	4.598922106	5.524479275	4.574368961	4.698247197	5.444497496	4.758675984	5.258366655	4.214607909	5.192105396	4.937368222	4.937368222	5.457124201	5.663000605
881	AT1G10720		BSD domain-containing protein	7.301995418	7.354209828	7.270795292	7.139308867	7.084156549	7.009401465	7.153177162	7.363269589	7.098960148	7.272311867	6.940714174	7.209927359	7.096039764	6.359143226	5.983691512
882	AT1G10730		clathrin adaptor complexes medium subunit family protein	4.913611708	4.837412613	4.545380923	4.593071295	4.58392477	4.216866137	4.285429709	4.577047713	4.278671137	4.998660243	4.437250752	4.522493606	4.736893341	4.612529177	4.079782068
883	AT1G10740		similar to unknown protein [Arabidopsis thaliana] (TAIR:AT1G23330.1); similar to Os05g0408300 [Oryza sativa (japonica cultivar-group)] (GB:NP_001055523.1); similar to hypothetical protein OsI_019255 [Oryza sativa (indica cultivar-group)] (GB:EAY98022.1); similar to unnamed protein product [Vitis vinifera] (GB:CAO42648.1); contains domain SSF53474 (SSF53474); contains domain G3DSA:3.40.50.1820 (G3…	10.20259727	10.19687382	9.61712508	9.767066807	9.757658288	9.23479285	9.136115016	9.459638846	9.481518956	9.350764686	9.409178761	10.04107006	9.586772062	9.074277652	9.214656484
884	AT1G10750		similar to unknown protein [Arabidopsis thaliana] (TAIR:AT1G70550.2); similar to unknown protein [Arabidopsis thaliana] (TAIR:AT1G70550.1); similar to putative carboxyl-terminal proteinase [Gossypium hirsutum] (GB:AAK84952.2); contains InterPro domain Protein of unknown function DUF239, plant (InterPro:IPR004314)	4.583431567	4.953937682	4.625247403	4.45713466	5.188700622	5.338056126	5.535404979	5.410182058	5.277080132	4.926910119	5.089183327	4.836074002	4.917484587	5.256882099	5.379513238
885	AT1G10760	SOP1, SOP, GWD1, GWD, SEX1	SEX1 (STARCH EXCESS 1)	8.697575585	8.969729817	8.756122222	9.091547779	8.566251246	9.267748811	9.365070571	9.005574326	9.347195413	8.925825606	8.892083973	9.025331744	8.829636545	9.205567661	9.181759857
886	AT1G10770		invertase/pectin methylesterase inhibitor family protein	4.549394761	4.723448219	4.068782055	3.99993815	3.618950019	4.272432189	3.182911863	3.942238564	3.62079586	4.060595067	3.63634943	4.44995738	4.195129743	4.03860521	3.354257243
887	AT1G10780		F-box family protein	7.314524416	7.718870795	7.975887657	7.331209327	7.022635874	8.475225297	7.960274076	7.501201275	8.2162539	8.264336297	7.480274056	7.845209939	7.666950392	7.980970331	7.722466593
888	AT1G10800		similar to hypothetical protein MtrDRAFT_AC160516g43v2 [Medicago truncatula] (GB:ABN08817.1)	3.317829913	3.182713753	3.494799192	3.531009331	3.045996405	4.23227876	3.144214617	3.267197203	3.102424389	3.50722908	3.450329152	3.601269308	3.627321773	3.220494854	3.317829913
889	AT1G10810		aldo/keto reductase family protein	9.990381648	10.01328548	9.295996058	9.692394552	9.505124637	9.898143269	9.432124209	9.733280137	9.417139829	9.001610251	8.95677659	10.02131898	9.254607157	9.388733381	9.432116235
890	AT1G10830		sodium symporter-related	7.528598566	8.362344945	7.13064072	7.587015969	7.094039952	7.808746883	7.526108953	7.319262019	7.030353931	7.440786453	7.25457423	7.616776254	6.983732248	7.089671981	7.635301749
891	AT1G10840	TIF3H1	TIF3H1 (EUKARYOTIC TRANSLATION INITIATION FACTOR 3 SUBUNIT H1); translation initiation factor	10.16847018	10.36588153	10.95271417	10.40667961	10.86273718	11.29279175	10.9420358	10.50400812	11.11051574	10.91807786	10.98953214	10.62441	10.91260952	11.2592433	11.2471762
892	AT1G10850		ATP binding / protein serine/threonine kinase	6.36073586	6.453426574	6.588471984	6.194902112	6.315856641	6.800315451	6.740339377	6.194240829	6.697064755	6.614482318	6.480704528	6.935002283	6.911127475	6.355250231	6.770768558
893	AT1G10870	AGD4	AGD4 (ARF-GAP DOMAIN 4); ARF GTPase activator/ protein binding / zinc ion binding	7.733993785	7.196935468	7.813742001	6.596131607	7.499594941	7.557186868	7.529646041	7.705339832	7.093331396	7.532973037	7.363590015	7.693289978	7.562479819	7.358866719	7.467722451
894	AT1G10880		similar to unknown protein [Arabidopsis thaliana] (TAIR:AT5G11730.1); similar to unnamed protein product [Vitis vinifera] (GB:CAO42172.1); contains InterPro domain Protein of unknown function DUF266, plant (InterPro:IPR004949)	3.165657477	3.897086063	3.031946455	3.31156945	3.142564342	3.129130367	3.074239395	3.097934387	3.258051548	3.456577835	3.011694081	3.108597616	3.11939857	2.861395143	4.04702561
895	AT1G10890		F-box family protein	4.067417534	3.713654443	4.233209204	3.463045806	4.182694708	4.30473083	3.628479139	3.957274509	3.856297995	4.085863304	3.783476014	3.248958427	4.30139453	4.013391235	3.748647193
896	AT1G10900		phosphatidylinositol-4-phosphate 5-kinase family protein	9.974283206	9.684874874	10.63645396	10.55622455	10.97084919	10.19589606	10.81267722	10.80592456	10.70789415	10.50317084	10.71246406	10.19148754	10.72845063	10.56822239	10.32759121
897	AT1G10910		similar to PTAC2 (PLASTID TRANSCRIPTIONALLY ACTIVE2) [Arabidopsis thaliana] (TAIR:AT1G74850.1); similar to hypothetical protein OsI_002384 [Oryza sativa (indica cultivar-group)] (GB:EAY74537.1); similar to putative PPR protein [Oryza sativa (japonica cultivar-group)] (GB:BAD87953.1); similar to unnamed protein product [Vitis vinifera] (GB:CAO24702.1); contains InterPro domain Pentatricopeptide re…	6.753154432	6.297153852	7.082653193	6.561024886	7.45979656	7.392046657	7.471595584	6.555250306	7.035210182	7.218015938	6.962869139	6.610098701	6.948835886	7.252626438	5.460352074
898	AT1G10920	LOV1	LOV1; ATP binding / protein binding	2.757522515	2.71173019	2.89274304	2.752254437	2.89274304	3.332374908	2.852938079	3.184820458	2.996528938	3.150824746	2.499233317	2.920697336	3.307888072	2.868294863	2.827159656
899	AT1G10930	ATSGS1, RECQL4A, ATRECQ4A	ATRECQ4A/ATSGS1/RECQL4A; ATP-dependent helicase	5.200572809	5.190509118	5.982702651	5.181276467	5.633282826	4.374062423	6.321826152	5.494448572	6.051082907	5.470576139	6.122923564	5.619781927	6.065105145	6.584630291	6.478540339
900	AT1G10940	ASK1, SNRK2-4, SNRK2.4, SRK2A	ASK1 (ARABIDOPSIS SERINE/THREONINE KINASE 1); kinase	9.104808795	9.377768567	8.810017818	8.772508051	8.985066818	8.412452301	8.436203335	8.968396992	8.56709032	8.538495507	8.758179257	9.016070355	8.510095603	8.14398351	8.27957041
901	AT1G10950		endomembrane protein 70, putative	10.65529045	10.74851241	10.5159643	10.32929613	10.20378519	10.322718	10.42053543	10.18460244	10.19540904	10.01654409	9.924928362	10.73969147	10.22375003	10.11843369	10.42259849
902	AT1G10960	ATFD1	ATFD1 (FERREDOXIN 1); 2 iron, 2 sulfur cluster binding / electron carrier/ iron-sulfur cluster binding	8.458793298	8.268274649	8.070788278	7.541834801	7.747261168	8.316406742	8.036491282	8.358700363	7.262567948	8.383459417	7.933832765	8.392049795	8.026247232	7.435210548	7.699815561
903	AT1G10970	ZIP4	ZIP4 (ZINC TRANSPORTER 4 PRECURSOR); cation transmembrane transporter	6.040085388	5.808106739	5.816413105	5.23169825	6.008846986	6.36725897	5.808106739	5.690984515	6.298008029	5.767106254	5.103756188	5.902724636	5.602783624	5.548142164	5.951148314
904	AT1G10980		similar to unknown protein [Arabidopsis thaliana] (TAIR:AT1G61670.1); similar to unnamed protein product [Vitis vinifera] (GB:CAO41520.1); contains InterPro domain Transmembrane receptor, eukaryota; (InterPro:IPR009637)	3.109042895	3.03760083	3.357144227	3.491008791	3.089253078	4.107198602	3.106868348	3.07949482	3.049340539	3.124996254	3.015863247	3.256578532	3.370013595	3.259032874	2.912850884
905	AT1G10990		unknown protein	9.220166762	8.251788723	7.931043269	7.783215102	7.497680811	8.52541769	7.877688419	7.278891331	7.527090726	8.266968469	6.836497045	8.972537241	7.665460036	7.754421271	7.731393738
906	AT1G11000	ATMLO4, MLO4	MLO4 (MILDEW RESISTANCE LOCUS O 4); calmodulin binding	10.73169114	10.60121854	10.41912929	10.72911737	10.48668569	10.87315358	10.40156428	10.60720253	10.58549839	10.46212758	10.60510013	10.68019776	10.39467453	10.48642889	10.55762348
907	AT1G11020		zinc finger (C3HC4-type RING finger) family protein	9.04874823	9.110068292	8.747066211	9.070051961	8.752196679	8.647318248	8.311973363	8.699417423	8.625378222	8.671246545	8.659090062	8.855562543	8.685377367	8.479681151	8.170188532
908	AT1G11040		DNAJ chaperone C-terminal domain-containing protein	4.156197596	4.087707927	3.820614191	4.588223293	4.412476898	3.833022328	4.379382942	4.503196175	4.093741694	4.152349265	4.21941038	4.047073513	4.479170935	5.321800267	5.141380749
909	AT1G11050		protein kinase family protein	5.747352656	5.978718408	5.528286722	4.739665863	5.11801006	5.837504015	5.003926886	5.213200907	5.183639872	5.414511573	4.99743332	5.888563084	5.046254849	4.742592142	4.944470813
910	AT1G11060		similar to unknown protein [Arabidopsis thaliana] (TAIR:AT1G61030.1); similar to unnamed protein product [Vitis vinifera] (GB:CAO16922.1); contains domain gb def: Hypothetical protein T19D16.5 (PTHR22100:SF10); contains domain FAMILY NOT NAMED (PTHR22100)	6.788151856	7.175708627	7.15782963	6.686840935	6.654702491	7.027334436	7.197040001	6.832378047	7.124009814	7.351962151	6.404368464	6.385124582	6.676845671	5.88200991	6.124078572
911	AT1G11070		hydroxyproline-rich glycoprotein family protein	5.59072931	5.590822443	6.337692251	5.158131943	4.70952951	5.430996608	5.278003247	5.479281927	5.588951448	5.50371828	4.522510017	5.235377474	5.734599373	5.450892479	5.216307715
912	AT1G11080	SCPL31	SCPL31 (serine carboxypeptidase-like 31); serine carboxypeptidase	5.765895857	4.398632159	5.749547537	6.360890116	6.409876594	5.507467313	6.922295659	5.610496929	6.406648384	5.202085523	7.177183701	5.957380412	6.124141194	7.46991987	8.026104764
913	AT1G11090		hydrolase, alpha/beta fold family protein	6.04912592	6.35699313	6.104127925	5.600345875	5.652600539	6.426965455	6.272805796	5.652322025	5.748671597	6.228664691	5.694127675	6.180046106	5.816413105	5.77697525	5.637938572
914	AT1G11100		SNF2 domain-containing protein / helicase domain-containing protein / zinc finger protein-related	9.46827336	9.65048377	8.529199003	9.779690806	8.562913307	7.614130564	7.988995788	9.28700624	8.606780381	8.268756351	9.062359628	7.975310626	8.920215624	8.117211641	7.721066391
915	AT1G11120		similar to unknown protein [Arabidopsis thaliana] (TAIR:AT1G61170.1); similar to hypothetical protein [Vitis vinifera] (GB:CAN77872.1); similar to unnamed protein product [Vitis vinifera] (GB:CAO24110.1)	3.750211674	3.666991241	3.789645233	4.007009512	3.777202018	4.218719221	3.67634897	3.704735582	3.73653678	3.529581499	3.468401309	3.882471498	3.515176868	4.272263849	3.789645233
916	AT1G11130	SCM, SRF9, SUB	SUB (STRUBBELIG); protein binding	5.075830845	5.529962608	5.618935122	5.85199188	5.073541355	5.730109216	6.159502683	5.468328098	5.871248656	5.770972012	5.584285534	5.550837909	5.618935122	6.184520198	5.690460403
917	AT1G11160		nucleotide binding	6.462807518	6.32697906	7.314282704	6.903944031	7.749230054	5.855513716	6.710315569	7.338634226	6.734097848	7.30900403	7.539787015	6.099026149	7.56122011	6.500894976	6.697711389
918	AT1G11170		similar to unknown protein [Arabidopsis thaliana] (TAIR:AT1G61240.2); similar to unknown protein [Arabidopsis thaliana] (TAIR:AT1G61240.3); similar to unknown protein [Arabidopsis thaliana] (TAIR:AT1G61240.4); similar to unknown [Picea sitchensis] (GB:ABK25584.1); contains InterPro domain Protein of unknown function DUF707 (InterPro:IPR007877)	6.590291698	6.85965131	7.049171407	7.459737819	6.924391328	6.975504288	7.263669915	7.531233362	7.572998115	7.070974073	7.257786903	7.188201705	7.097181828	7.738384798	7.88810906
919	AT1G11190	ENDO1, BFN1	BFN1 (BIFUNCTIONAL NUCLEASE I); nucleic acid binding	10.73751889	10.76989243	9.344736271	10.47480266	9.557880414	9.213213464	9.243542468	9.413664895	9.717509657	9.354538944	9.588487227	9.975811223	9.629296431	9.422893853	9.584285543
920	AT1G11200		similar to unknown protein [Arabidopsis thaliana] (TAIR:AT4G21570.1); similar to hypothetical protein [Vitis vinifera] (GB:CAN61223.1); contains InterPro domain Protein of unknown function DUF300 (InterPro:IPR005178)	7.454217991	7.269664725	7.562886078	6.682259695	7.191743678	7.683142698	7.461828252	7.273678118	7.239923491	7.391459008	6.931503214	7.575299627	7.127506135	6.758862846	7.291881242
921	AT1G11210		similar to unknown protein [Arabidopsis thaliana] (TAIR:AT1G11220.1); similar to cotton fiber expressed protein 1 [Gossypium hirsutum] (GB:AAC33276.1); contains InterPro domain Protein of unknown function DUF761, plant (InterPro:IPR008480)	8.787419139	8.673393105	7.382475971	9.385165756	7.588360099	7.459567752	6.569742092	7.591367823	7.067385174	7.138264484	7.574613783	8.051272677	7.862154352	6.939111543	7.650378968
922	AT1G11220		similar to unknown protein [Arabidopsis thaliana] (TAIR:AT1G11230.1); similar to fiber expressed protein [Gossypium hirsutum] (GB:AAY85179.1); contains InterPro domain Protein of unknown function DUF761, plant (InterPro:IPR008480)	5.886086605	5.642433098	5.339405629	4.994113505	5.559107554	5.504742323	6.008617721	4.970565539	5.402495303	5.812495295	6.217829393	6.582472804	5.30016325	6.173430133	6.545984037
923	AT1G11240		similar to hypothetical protein OsI_011255 [Oryza sativa (indica cultivar-group)] (GB:EAY90022.1); similar to Os03g0353500 [Oryza sativa (japonica cultivar-group)] (GB:NP_001050128.1); contains domain PTHR14577 (PTHR14577)	9.07462898	8.590510729	9.29102439	8.631012758	9.24231135	9.838141379	9.769033193	9.18060784	9.538229694	9.543228604	9.526232536	9.236001967	8.952317084	10.02147857	10.435664
924	AT1G11250	ATSYP125, SYP125	SYP125 (syntaxin 125); SNAP receptor	4.666561305	4.152644731	3.996327884	4.145866997	4.735243082	3.819483093	4.465895666	4.736315832	4.226062112	3.92697455	5.10755792	4.345158024	4.992779703	5.074867911	4.740130947
925	AT1G11260	STP1	STP1 (SUGAR TRANSPORTER 1); carbohydrate transmembrane transporter/ sugar:hydrogen ion symporter	10.90929885	10.64536513	10.82357505	11.01466498	11.36949416	10.66884344	10.47114338	11.10056519	10.76150796	10.90818829	10.98786576	10.95837591	11.05900584	10.5924892	10.86776418
926	AT1G11270		F-box family protein	5.225641263	5.480657952	5.404536456	5.541320227	4.71274691	5.376871209	5.620612758	5.184965837	5.336008714	5.703554451	4.85112693	5.673755061	5.091345541	4.946395947	4.722865542
927	AT1G11280		S-locus protein kinase, putative	9.279374164	9.915962279	9.776869828	10.22616638	9.20842667	10.16001418	10.72556989	9.903712145	10.24069764	9.817138623	9.889435413	9.779042368	9.715965382	10.12545873	10.2965463
928	AT1G11290		pentatricopeptide (PPR) repeat-containing protein	4.215027354	3.688292671	4.651421372	3.485116676	5.010100304	5.090571164	4.377099908	4.326338015	4.071079071	4.556277568	4.471716309	4.425872763	4.121424485	4.023237735	4.34338359
929	AT1G11300		carbohydrate binding / kinase	4.251350921	3.830061112	4.564992686	3.972865182	4.73251611	4.068200845	4.598898374	4.220640971	3.831691411	4.038116444	5.030663015	4.45263217	4.144792474	4.298677739	4.886600393
930	AT1G11310	ATMLO2, PMR2, MLO2	MLO2 (MILDEW RESISTANCE LOCUS O 2); calmodulin binding	10.36182184	10.03138267	10.05278702	10.07120129	10.50517503	10.00238517	10.04622704	10.52072444	10.17651104	10.14927314	10.21537288	10.12954193	10.37030633	9.450816899	9.730238286
931	AT1G11320		similar to unnamed protein product [Vitis vinifera] (GB:CAO60944.1)	5.423039313	5.446554434	5.268215421	5.581259855	5.420623775	5.571626266	5.441809247	5.19897914	5.441809247	6.160991188	5.441809247	5.594387796	6.015904328	5.351638435	4.404457376
932	AT1G11330		S-locus lectin protein kinase family protein	4.848817819	4.604237921	4.742218457	4.75694606	4.565019751	4.899049189	4.365164741	4.488044295	4.828844753	4.763698303	4.849580115	4.340841593	5.097773378	5.179958076	4.574010007
933	AT1G11340		S-locus lectin protein kinase family protein	4.590977301	4.542851797	4.790466609	3.855661758	5.236564512	4.003474773	5.135635515	5.079572592	4.686544334	4.907092679	4.499596781	3.668973488	4.985610596	5.595535648	5.442387955
934	AT1G11350		S-locus lectin protein kinase family protein	4.982428478	5.360516556	5.058495204	4.438346153	4.725395403	5.781812496	4.670595019	4.809837621	5.485182043	5.002069366	5.115897478	4.990645167	4.906542729	4.039210743	4.499972653
935	AT1G11360		universal stress protein (USP) family protein	8.803708857	8.447651031	8.289406975	8.296950296	8.118460361	8.722401153	8.412036222	7.883697723	8.369537862	8.317973531	7.85604692	8.797607955	8.257863986	8.175097106	8.298968335
936	AT1G11370		pectinesterase family protein	4.367112578	4.014971865	3.679166361	4.168948109	4.324710058	4.013033791	4.845944704	3.884203205	4.177027176	4.183742389	5.43364789	4.463469106	4.569449622	5.45447945	4.013370254
937	AT1G11380		similar to unknown protein [Arabidopsis thaliana] (TAIR:AT5G05350.1); similar to Uncharacterized Cys-rich domain [Medicago truncatula] (GB:ABD32347.2); contains InterPro domain Protein of unknown function Cys-rich (InterPro:IPR006461)	7.289576809	7.156010546	7.281092155	7.478146058	8.082950646	7.17139138	7.307194814	7.499358312	6.813879675	7.050215372	7.397318597	7.220340578	7.135121079	7.621124027	7.314645261
938	AT1G11390		ABC1 family protein	7.607313653	7.913808012	7.533417421	8.35338243	7.187171816	7.389604922	7.061321501	7.863922214	7.240521727	7.403651432	7.228601425	7.309956581	7.676310265	6.829640846	7.115586757
939	AT1G11400	PYM	PYM (PARTNER OF Y14-MAGO); protein binding	8.234880796	8.872195722	7.852649884	8.474358742	7.806026175	7.7707216	7.391657675	8.068281993	7.639245997	7.692471422	7.828039976	7.95124443	7.889387477	7.008498497	7.493425918
940	AT1G11410		S-locus protein kinase, putative	6.816409281	6.653670214	5.980886802	6.407928273	6.056164817	5.12128002	5.590883241	6.167397693	6.234549502	5.735885304	6.631624617	5.515952157	5.933889462	5.133460866	5.158026626
941	AT1G11420		agenet domain-containing protein	4.066507481	5.093298976	5.401626654	3.437875066	4.843331026	5.446134475	5.277328931	4.757833453	5.56168533	5.473644022	4.359132473	6.016426539	4.315934578	4.754584309	5.73476415
942	AT1G11430		plastid developmental protein DAG, putative	8.155103371	8.410210026	8.861918949	8.064150291	8.444603335	8.766040519	8.716445763	8.456324613	8.65908008	8.794935557	8.43032037	8.684144096	8.416571811	8.805645669	8.72401368
943	AT1G11440		similar to glycine-rich protein [Arabidopsis thaliana] (TAIR:AT3G29075.1); similar to hypothetical protein [Vitis vinifera] (GB:CAN76854.1)	4.066330764	4.585913273	4.259147867	4.338229784	4.068580364	5.035305202	3.813656723	4.37075325	3.928868855	4.068580364	3.90774862	3.844304049	3.85577505	4.24124535	3.454398571
944	AT1G11470		similar to pentatricopeptide (PPR) repeat-containing protein [Arabidopsis thaliana] (TAIR:AT1G02370.1)	6.156591409	4.526427399	6.750977419	3.701273014	6.389659315	4.602581018	7.118764004	6.768420588	5.510134467	4.430784952	6.576400867	5.983317871	6.38119364	7.292361611	7.663086859
945	AT1G11480		eukaryotic translation initiation factor-related	9.517911997	9.851924454	9.653891476	9.77754764	9.53121618	9.556150226	9.34039978	9.599847476	9.387226415	9.565135358	9.500272938	9.391004343	9.583291013	9.554427819	9.418702654
946	AT1G11530	ATCXXS1	ATCXXS1 (C-TERMINAL CYSTEINE RESIDUE IS CHANGED TO A SERINE 1); thiol-disulfide exchange intermediate	4.271386932	3.704317322	4.062289528	3.830007316	4.171699805	5.204663698	3.712589562	3.906463388	4.344779065	4.290351015	3.705081363	3.787681067	4.794597402	4.434801107	4.567971899
947	AT1G11540		similar to unknown protein [Arabidopsis thaliana] (TAIR:AT1G61740.1); similar to unnamed protein product [Vitis vinifera] (GB:CAO38814.1); contains domain Multidrug efflux transporter AcrB transmembrane domain (SSF82866); contains domain ATP-DEPENDENT PROTEASE (CEREBLON) (PTHR14255)	7.135923491	6.64817353	7.264210384	6.956677983	6.861806098	7.435221474	5.966734278	5.962354428	6.135292551	6.669703111	6.473127599	6.571188628	6.354339134	6.286878947	5.565613391
948	AT1G11545		xyloglucan:xyloglucosyl transferase, putative / xyloglucan endotransglycosylase, putative / endo-xyloglucan transferase, putative	8.767258286	8.108962649	9.023739207	8.388541309	8.677525525	9.047707025	9.044762893	8.68292852	8.386280613	8.744749607	8.530800265	8.770987583	8.736153043	8.706273481	8.861646093
949	AT1G11560		OST3/OST6 family protein	2.919619998	3.08773571	3.071619336	2.883888761	2.919619998	3.303310216	2.821150136	2.707337768	2.832824195	2.949057561	3.007144251	2.792643818	2.723988471	2.875595609	2.798458964
950	AT1G11570	NTL	NTL (NTF2-LIKE); protein transporter	4.14934094	3.785924936	3.660178654	3.122212867	3.926897332	3.585456474	4.087795897	4.551258952	3.883701473	3.969228865	3.876401574	3.988504784	3.596948334	3.674517908	4.210658277
951	AT1G11580	ATPMEPCRA	ATPMEPCRA; pectinesterase	7.800057449	7.989679834	8.082841536	8.425458533	8.05378482	9.215816186	8.733717458	7.993570935	8.047741564	9.152223424	7.908354244	8.343918618	7.814634203	9.244687071	9.192557315
952	AT1G11590		pectin methylesterase, putative	4.664861864	4.660675767	3.821666636	4.35165513	4.30155658	5.157032138	4.250805671	3.881724763	4.208380635	4.175353685	3.475320469	3.901054662	4.434532612	4.531468261	4.611624635
953	AT1G11600	CYP77B1	CYP77B1 (cytochrome P450, family 77, subfamily B, polypeptide 1); oxygen binding	3.685505025	3.520035844	3.658998923	3.819106568	3.561170101	3.537836851	3.158020761	3.462525042	3.374190895	3.941959352	3.109472682	3.62598738	3.703651698	3.354628733	3.352497033
954	AT1G11610	CYP71A18	CYP71A18 (cytochrome P450, family 71, subfamily A, polypeptide 18); oxygen binding	2.900275227	2.957061207	3.088184463	3.235203752	2.897185864	2.826955628	2.92829482	2.877197012	2.753939278	2.992245695	2.944348512	3.001262124	2.889231808	2.867635307	2.956226494
955	AT1G11630		pentatricopeptide (PPR) repeat-containing protein	6.135757068	6.378161523	6.153999866	6.505065342	5.525925899	6.215740919	5.66261973	5.850987511	6.14643565	6.076877027	6.160410352	6.09056387	6.015352602	5.913850026	5.874644631
956	AT1G11650	ATRBP45B	ATRBP45B; RNA binding	10.87181088	11.05152461	11.14760341	10.84540873	10.95251892	10.98936684	10.91252648	10.97773643	10.96135338	10.76556922	11.12157056	10.8333413	10.80807635	10.89890165	10.82016914
957	AT1G11660		heat shock protein, putative	11.09008	11.14949543	11.31171775	11.40703102	11.34805737	11.07508525	11.33539669	11.44847823	11.35812553	11.22786311	11.15013262	11.00370962	11.40255217	11.21247252	11.1938627
958	AT1G11670		MATE efflux family protein	11.57840681	11.09103954	11.43700403	11.58183628	11.97433763	11.44794126	11.52248026	11.57723741	11.57858324	11.39630353	11.58454817	11.83489205	11.62771577	11.38672529	11.49832683
959	AT1G11680	EMB1738, CYP51A2, CYP51, CYP51G1	CYP51G1 (CYTOCHROME P450 51); oxygen binding	8.872889475	8.799983431	9.157773783	8.66471354	8.720440359	9.339872044	9.051610489	8.985461012	9.156373913	9.025636914	8.885017269	8.965700633	8.931698397	8.826201353	9.204847888
960	AT1G11690		similar to unknown protein [Arabidopsis thaliana] (TAIR:AT1G50660.1); similar to unnamed protein product [Vitis vinifera] (GB:CAO17933.1)	5.191394653	4.995177259	5.631940844	6.418020528	5.976188137	6.400478252	6.436213301	5.971764395	5.578158821	6.222186152	6.331043856	5.379673411	6.43861569	6.301529496	4.837961474
961	AT1G11700		similar to unknown protein [Arabidopsis thaliana] (TAIR:AT1G61930.1); similar to unnamed protein product [Vitis vinifera] (GB:CAO17934.1); contains InterPro domain Protein of unknown function DUF584 (InterPro:IPR007608)	6.530902274	5.939680842	5.466452987	5.918716862	5.870606047	6.018139311	5.075814274	6.087357132	4.920335514	6.114336626	5.28921595	6.021580151	5.631412243	4.646367205	4.19269559
962	AT1G11710		pentatricopeptide (PPR) repeat-containing protein	5.489012106	5.790569384	5.586851121	5.381403795	5.692695846	5.748235252	6.011251387	5.883668713	6.083643124	5.895049291	5.82266014	5.941283431	6.584479463	6.380314374	5.854760288
963	AT1G11720	ATSS3	ATSS3 (STARCH SYNTHASE 3); starch synthase/ transferase, transferring glycosyl groups	7.210656132	7.599111386	7.016697705	7.203220715	6.408417789	7.609634639	7.546668861	7.028540707	7.442205064	6.821222412	6.848301736	6.278597815	6.470520467	6.780772176	7.646720152
964	AT1G11730		galactosyltransferase family protein	6.144774722	5.793143863	6.187106684	6.430029822	5.237166861	7.383640279	6.727480687	5.989618698	6.88564642	6.255715818	6.238926809	6.415022684	5.629007712	7.38854512	7.150974239
965	AT1G11740		ankyrin repeat family protein	4.895556705	4.987707954	4.919374969	4.634860237	4.682838466	5.045122646	5.405998832	4.950712094	5.019636668	4.510704921	5.145067339	5.045122646	5.556890438	6.20237202	5.405998832
966	AT1G11750	NCLPP1, NCLPP6, CLPP6	CLPP6 (Clp protease proteolytic subunit 6); endopeptidase Clp	6.395179755	7.421624544	6.917405812	6.824836199	6.165879146	7.402893892	7.22375302	6.6333758	7.093331396	7.343974483	7.006084911	7.272219278	6.838753767	6.762092252	7.30145725
967	AT1G11755		transferase	5.310266331	5.257268739	5.70917865	6.17147956	6.051411435	5.248565712	6.106728962	5.419803556	6.319051201	5.626424512	6.264368695	6.260609159	6.052233225	6.763536511	6.782720695
968	AT1G11770		electron carrier	2.880316419	2.71083634	2.721011307	2.83850202	2.835673912	2.970669575	2.639342385	2.822087929	2.980064442	3.025099306	3.054101414	2.7554729	3.11172548	2.486364235	2.855541164
969	AT1G11780		oxidoreductase, 2OG-Fe(II) oxygenase family protein	6.784649497	7.253479704	6.904849182	6.710968026	6.555986875	6.823020277	7.10609961	7.268832268	6.953833321	6.742927538	6.687196258	7.085433931	7.14049595	6.941838998	7.249365231
970	AT1G11790	ADT1	ADT1 (AROGENATE DEHYDRATASE 1); arogenate dehydratase/ prephenate dehydratase	7.657781065	8.37941161	7.624523362	7.195479905	7.106156748	7.655570127	7.288893196	7.592463177	7.50735796	7.716953048	7.461988407	7.638563893	7.987771907	7.005449382	7.150709942
971	AT1G11800		endonuclease/exonuclease/phosphatase family protein	4.764373981	6.258347833	5.490574789	6.004310795	5.0081199	4.976577545	4.77268825	5.134445723	4.413398871	5.009132132	5.086938386	5.102998696	5.210239842	5.053174345	6.432284618
972	AT1G11820		hydrolase, hydrolyzing O-glycosyl compounds	5.044029664	5.839497365	5.61938347	4.523330941	5.049731988	5.263604876	4.864221917	5.205546627	5.447035895	5.612836797	5.174868101	5.62227208	5.273797921	5.178498388	5.351650118
973	AT1G11840	ATGLX1	ATGLX1 (GLYOXALASE I HOMOLOG); lactoylglutathione lyase	10.84649206	10.9267442	10.68142775	10.60289232	10.58552287	10.44519841	10.59932331	10.62655981	10.58181329	10.35477477	10.5621172	11.05265001	10.29766095	10.71295073	11.11976232
974	AT1G11850		unknown protein	3.021132571	3.050213782	3.005555459	3.230093714	2.955584358	3.264285628	2.953093143	3.0098982	2.970391158	3.478723371	2.636975948	3.121724688	3.489695133	2.665017446	2.451906198
975	AT1G11860		aminomethyltransferase, putative	8.6668163	8.792117625	9.029635709	8.996932711	8.48033017	9.371885339	9.237268869	8.776502146	9.260084889	8.898645295	9.07813094	9.029635709	8.776216636	9.215983345	9.480265026
976	AT1G11870	OVA7, SRS, AtSRS	AtSRS (OVULE ABORTION 7); serine-tRNA ligase	8.306300327	8.231208919	8.361484963	7.713005421	8.454224704	8.630781891	9.126504508	8.175916979	8.578618009	8.393764779	8.734140201	8.416719552	7.995019259	8.862320833	8.218122436
977	AT1G11880		similar to unnamed protein product [Vitis vinifera] (GB:CAO22037.1); contains InterPro domain Mannosyltransferase, PIG-V (InterPro:IPR007315)	4.718668337	4.842762345	4.669904822	4.540835036	4.83752893	4.848472419	4.987207845	4.599567399	4.849442646	4.74504041	4.978098977	5.159282094	5.131387811	4.193779751	3.937036328
978	AT1G11890	ATSEC22, SEC22	SEC22 (secretion 22); transporter	10.40047739	10.71206342	10.35426344	10.55765576	10.09631892	10.2679434	10.52958077	10.30792339	10.32141334	9.994070381	10.01392331	10.5166962	10.18745144	10.21431299	10.81277372
979	AT1G11900		pentatricopeptide (PPR) repeat-containing protein	6.201551252	6.29456159	6.747898504	6.556958329	6.465861526	7.19561717	6.509329529	6.756355916	6.931212418	6.667731885	6.218251248	6.641233374	6.149244248	6.681370219	6.024921689
980	AT1G11910		aspartyl protease family protein	11.98813593	12.15736973	12.17127985	12.20724203	12.21662972	11.72295819	11.81961138	12.0896765	11.97707923	11.96546417	12.34544947	11.97796042	12.19694765	11.94531007	11.94062591
981	AT1G11915		similar to unknown protein [Arabidopsis thaliana] (TAIR:AT3G17350.1); similar to unnamed protein product [Vitis vinifera] (GB:CAO69652.1)	5.014266089	4.078713429	4.38509921	4.254188828	4.634081911	4.243597032	5.581649573	4.140523404	4.371926211	4.077594983	5.001610822	4.462464612	4.759953702	5.814068618	5.990877551
982	AT1G11920		pectate lyase family protein	3.136410085	3.092886795	2.92610291	3.223378345	2.987824068	3.434238043	3.090359371	3.090275709	3.084836995	3.162466159	3.380060984	2.984212156	3.21534416	3.002838739	3.410098113
983	AT1G11930		alanine racemase family protein	8.024713627	8.11194076	8.427498658	8.11194076	8.009106373	8.267435346	8.166210683	8.037256407	8.072968677	8.288690126	8.178314281	8.171546073	7.755793987	8.11194076	8.378175454
984	AT1G11940		similar to unknown protein [Arabidopsis thaliana] (TAIR:AT1G62305.1); similar to unnamed protein product [Vitis vinifera] (GB:CAO69658.1); contains InterPro domain Protein of unknown function DUF266, plant (InterPro:IPR004949)	5.560784824	6.022641945	5.921473921	5.899029419	5.629945995	5.947851351	5.721801647	5.84918231	5.662516299	5.684883995	5.247434805	5.691139701	5.473565508	5.065878109	5.363285609
985	AT1G11950		transcription factor	8.380057048	8.211421307	7.680013566	8.683733725	7.267390522	7.76771208	7.733218887	7.615358704	8.070418229	7.561445782	8.027188237	7.834358398	7.295003633	7.990649678	8.115139571
986	AT1G11960		early-responsive to dehydration protein-related / ERD protein-related	9.841213204	10.01109595	7.993642324	10.00159602	7.312685828	8.183843695	7.826290681	8.396268891	8.154762307	7.58175614	8.220965942	8.453741202	8.105160849	7.566163232	8.144561426
987	AT1G11970		contains InterPro domain Ubiquitin; (InterPro:IPR000626)	6.395796585	4.932331035	4.964565873	5.974218578	6.097262079	6.281028753	8.214755356	4.593529081	5.283364432	5.211530597	7.78750359	7.462811549	5.541738137	8.702502335	8.571235297
988	AT1G11990		similar to unknown protein [Arabidopsis thaliana] (TAIR:AT1G62330.1); similar to unnamed protein product [Vitis vinifera] (GB:CAO22725.1); contains InterPro domain Protein of unknown function DUF246, plant (InterPro:IPR004348)	5.060906889	4.218081238	5.523876769	4.801671508	4.90539333	4.480995389	5.65365377	5.056807884	5.055982761	5.001378387	5.589979258	5.534715108	5.0099689	6.81386934	6.798411808
989	AT1G12000		pyrophosphate--fructose-6-phosphate 1-phosphotransferase beta subunit, putative / pyrophosphate-dependent 6-phosphofructose-1-kinase, putative	10.86773002	10.92831565	11.18094	10.5703926	10.68341468	11.26651877	11.30475605	10.91217343	10.89087156	10.94874271	10.56020098	10.94985948	10.94874271	11.04816225	11.15045076
990	AT1G12010		1-aminocyclopropane-1-carboxylate oxidase, putative / ACC oxidase, putative	4.431713447	3.891941578	4.1226178	4.004055917	4.771705912	4.514088449	4.309952308	4.148678322	4.231738204	4.567562508	4.541510291	4.297013431	4.116725037	4.858739414	5.091878442
991	AT1G12020		similar to unknown protein [Arabidopsis thaliana] (TAIR:AT1G62422.1); similar to unknown [Brassica rapa] (GB:ABL97977.1)	7.026655781	7.674316952	7.307194814	7.307194814	7.229780277	7.578583283	7.686834372	6.982101137	7.448994067	7.01427721	7.410436077	7.195549623	6.702234149	7.307194814	7.971989258
992	AT1G12030		similar to unknown protein [Arabidopsis thaliana] (TAIR:AT1G62420.1); similar to Protein of unknown function DUF506, plant [Medicago truncatula] (GB:ABN05810.1); contains InterPro domain Protein of unknown function DUF506, plant (InterPro:IPR006502)	5.344320858	6.087961428	4.780788198	5.842918169	4.468442717	5.830905136	4.216353039	4.666810719	4.501062809	4.396055852	4.396976666	4.6328089	4.407301839	4.82486612	4.457612368
993	AT1G12040	LRX1	LRX1 (LEUCINE-RICH REPEAT/EXTENSIN 1); protein binding / structural constituent of cell wall	10.14912426	9.312458917	10.83717229	10.85023968	11.16129165	10.40787177	10.77137477	11.04198165	10.668764	10.675154	10.84058871	10.0904402	10.94408123	3.775591831	9.399109563
994	AT1G12050		fumarylacetoacetase, putative	6.706789694	7.103885718	7.452205216	6.745391568	7.135349084	7.63328457	7.688432495	7.488495256	7.347591482	7.793045863	7.15473173	7.297776833	7.305798515	7.73916713	7.671712243
995	AT1G12070		Rho GDP-dissociation inhibitor family protein	5.739544579	5.555697373	6.13630905	6.012592078	5.341181818	5.406915894	6.16101031	6.05488934	6.728514473	5.82128808	5.934665742	6.599132281	5.897613659	6.139454272	5.939853786
996	AT1G12080		contains domain PTHR22683 (PTHR22683)	8.153285506	7.482869696	8.81116033	7.742045653	8.511855465	8.1243212	7.315740137	8.530004638	7.56371343	9.000121326	8.478673211	7.259682935	8.340537609	8.981294332	7.522709562
997	AT1G12090	ELP	ELP (EXTENSIN-LIKE PROTEIN); lipid binding	7.490313872	7.085283409	8.573131792	6.145373544	7.911218245	6.719390816	8.141602843	8.859086448	7.308639682	8.34962116	8.380542548	8.678380678	8.222199478	7.501744651	5.578514984
998	AT1G12100		lipid binding	3.897547082	3.49029995	3.87245937	3.07733203	4.014327332	3.786937206	4.122054279	4.680744385	3.207964652	3.227114552	4.19828241	3.947269583	3.68587774	3.816315334	4.445716124
999	AT1G12110	CHL1-1, NRT1, B-1, ATNRT1, CHL1, NRT1.1	NRT1.1 (NITRATE TRANSPORTER 1.1); transporter	9.506237242	9.578241206	9.588148073	9.907299276	10.01126448	8.900476992	9.506451958	10.20490696	9.891628309	9.622095641	9.997858338	9.767435382	10.00901502	9.019475561	8.298896813
1000	AT1G12120		similar to unknown protein [Arabidopsis thaliana] (TAIR:AT1G62530.2); similar to unknown protein [Arabidopsis thaliana] (TAIR:AT1G62530.1); similar to unnamed protein product [Vitis vinifera] (GB:CAO70341.1); contains InterPro domain Protein of unknown function DUF863, plant (InterPro:IPR008581)	8.482340553	8.712964126	8.784871936	8.637967593	8.630820838	8.864106701	8.726108036	8.69206178	8.726283562	8.983189492	8.977122829	8.432132497	8.681655822	8.513046542	8.726108036
1001	AT1G12130		flavin-containing monooxygenase family protein / FMO family protein	3.047773538	3.527156556	3.336247311	3.851431975	2.780138922	3.177916224	3.053592186	3.151436432	3.488122566	3.388331035	3.326463053	3.392165626	3.180300021	2.654228512	2.908280952
1002	AT1G12140		flavin-containing monooxygenase family protein / FMO family protein	7.891453233	7.797643333	8.603487526	8.388702284	8.623942475	7.764856156	7.704740662	8.317168393	7.960208465	8.103358885	8.467754669	7.649039207	8.368579625	7.403287961	7.276504833
1003	AT1G12150		similar to myosin heavy chain-related [Arabidopsis thaliana] (TAIR:AT4G17210.1); similar to Prefoldin [Medicago truncatula] (GB:ABD28587.1); contains InterPro domain Protein of unknown function DUF827, plant (InterPro:IPR008545)	8.073833749	7.693580175	8.782341935	9.509204044	9.741782288	8.656156299	8.706657924	9.236644142	8.827450846	9.459726712	8.929698031	7.924184263	9.716512565	8.985629246	7.085641319
1004	AT1G12160		flavin-containing monooxygenase family protein / FMO family protein	8.401222632	7.973414592	8.449097764	8.185568765	8.213134138	9.000841134	8.802986397	8.39935367	8.599701733	8.764513502	8.073495887	8.449097764	8.518514531	8.559867403	8.009820045
1005	AT1G12180		similar to heat shock protein-related [Arabidopsis thaliana] (TAIR:AT5G47600.1); contains InterPro domain HSP20-like chaperone (InterPro:IPR008978)	5.793405487	5.266948947	6.094085267	4.772914442	5.834388864	4.88011887	6.516995581	6.569901263	4.331533061	4.423240985	6.750562037	6.363106393	6.321929847	6.946219137	7.155186374
1006	AT1G12190		F-box family protein	3.180982179	3.05747951	3.005555459	3.443753996	2.949798784	3.011697191	2.919619998	3.203751322	3.398537319	3.19051271	3.108637919	3.10011731	3.327535466	3.074201558	2.641816192
1007	AT1G12200		flavin-containing monooxygenase family protein / FMO family protein	3.850261339	3.069725244	4.834587618	3.216316957	4.578037942	3.72130321	4.652338498	4.75175006	4.901873663	3.91107211	4.879808805	3.911510447	5.042849803	5.357539431	5.425006029
1008	AT1G12210	RFL1	RFL1 (RPS5-LIKE 1); ATP binding / protein binding	4.088782737	4.214658588	4.253673536	3.754893724	3.70724645	4.070323038	3.421946367	3.742492763	3.959270714	3.818670538	2.789845213	3.98774693	3.743679145	3.678040717	4.483289094
1009	AT1G12220	RPS5	RPS5 (RESISTANT TO P. SYRINGAE 5)	4.003404458	4.032216082	4.042688827	3.911903389	3.960600296	4.508881884	4.106145634	3.820078715	4.040934662	4.680708662	3.770752079	4.165863194	4.616835292	4.318939419	3.950049142
1010	AT1G12230		transaldolase, putative	9.933435586	9.77137538	10.24587579	9.592658135	9.842581055	10.33288148	10.09152094	9.944781228	9.975648144	10.21490854	9.889513244	10.05400087	9.987309657	10.25533081	10.28332898
1011	AT1G12240	ATBETAFRUCT4, VAC-INV	ATBETAFRUCT4/VAC-INV (VACUOLAR INVERTASE); beta-fructofuranosidase/ hydrolase, hydrolyzing O-glycosyl compounds	9.632164104	9.605840106	9.672109435	9.602973059	9.829991488	9.461994689	9.85952008	10.01201113	9.704150112	9.530290908	9.812750199	9.544452012	9.906449309	9.526636223	8.5237689
1012	AT1G12250		thylakoid lumenal protein-related	7.190583604	6.175411964	6.708976186	6.115079992	6.808226477	7.253266446	7.057079088	6.873743378	7.28489157	6.879725148	6.912443045	6.646149116	6.191021309	5.905200173	6.532238919
1013	AT1G12260	EMB2749, ANAC007, VND4	VND4 (VASCULAR RELATED NAC-DOMAIN PROTEIN 4); transcription factor	3.451988275	3.066900678	3.032639248	3.228856625	3.288090371	3.649291713	3.074933471	3.108797045	3.064977591	3.219120236	3.229826297	3.107989619	3.46738285	3.133319818	3.046414106
1014	AT1G12270		stress-inducible protein, putative	9.288250777	9.613364757	9.942134949	9.03781297	9.408444676	10.21760992	10.17656541	9.625218483	9.915493648	9.774180555	9.805288112	9.75037564	9.745475532	10.22445299	10.23960652
1015	AT1G12280		disease resistance protein (CC-NBS-LRR class), putative	4.330486552	5.579097338	3.837729311	3.755325115	3.355624495	3.6914889	4.146864083	4.28180884	3.882252315	4.123343036	3.838251472	3.690560854	3.62626947	3.570934026	3.360153866
1016	AT1G12290		disease resistance protein (CC-NBS-LRR class), putative	3.453527276	3.691297526	3.013171859	3.428188155	3.21423181	2.956046047	3.110374045	3.392925685	3.450726313	2.96497628	3.278385923	3.158320131	3.158320131	2.543433363	2.7946974
1017	AT1G12310		calmodulin, putative	11.24803742	11.08154316	11.36161069	11.08706092	11.30327145	11.27666009	11.04693344	11.12029313	10.92173516	11.12366598	11.23295699	11.22721629	11.26964919	11.17831635	10.84778896
1018	AT1G12320		similar to unknown protein [Arabidopsis thaliana] (TAIR:AT1G62840.1); similar to unnamed protein product [Vitis vinifera] (GB:CAO24498.1); contains InterPro domain Protein of unknown function DUF1442 (InterPro:IPR009902)	7.875889378	7.396636458	6.556504928	7.651967932	7.453997016	7.850547734	8.599394284	5.436579001	7.388498537	6.465564542	8.30293317	7.651967932	7.73076376	9.609450304	9.485492986
1019	AT1G12330		similar to unknown protein [Arabidopsis thaliana] (TAIR:AT5G12900.1); similar to unnamed protein product [Vitis vinifera] (GB:CAO16971.1)	3.264067258	4.46527776	3.726035434	4.009833363	3.588247457	4.29462938	3.159806616	3.237194835	2.977404867	3.511552067	3.376748694	3.109385044	3.17639494	3.135819584	3.245161594
1020	AT1G12360	KEU	KEU (KEULE); protein transporter	10.92424208	10.91316072	10.81320701	11.06247652	10.79008914	10.52472887	10.53136943	10.78612466	10.56499512	10.74605857	10.7210647	10.52093811	10.78470863	10.47054468	10.35269684
1021	AT1G12370	UVR2, PHR1	PHR1 (PHOTOLYASE 1)	6.423160886	6.081818569	6.815610252	6.376239208	7.072697694	6.197040178	7.197062757	6.854257675	6.898059306	7.021846934	7.106163447	6.806752924	7.335930457	7.817861468	7.224628168
1022	AT1G12400		DNA binding	8.894312553	8.752846974	8.927105145	8.103432986	8.784748234	9.268673013	9.25020665	8.846542308	9.048298567	8.873188677	8.385317114	9.171563271	8.869037288	8.880404483	4.656991884
1023	AT1G12410	CLPP2, NCLPP2, CLPR2	CLPR2 (Clp protease proteolytic subunit 2); endopeptidase Clp	9.648868628	9.895067906	10.09263304	9.525745804	9.721564881	9.924206705	9.834681083	9.599490252	9.8699293	9.861425159	9.755807527	9.9352297	9.871886655	10.01338777	10.08070924
1024	AT1G12430	PAK	PAK (PHOSPHATIDIC ACID KINASE); microtubule motor	5.94224324	5.845875221	6.413058348	5.48681364	6.067932552	5.272253327	6.518821476	5.89225325	6.478779943	5.984512757	6.245617266	5.926220482	6.645782509	6.571069642	7.24515251
1025	AT1G12450		similar to unknown protein [Arabidopsis thaliana] (TAIR:AT4G22850.1); similar to unnamed protein product [Vitis vinifera] (GB:CAO63604.1); contains InterPro domain SNARE associated Golgi protein (InterPro:IPR015414)	6.144920203	6.361495679	5.895094213	6.240471152	6.339900988	5.218803358	5.833219099	6.109748717	6.06123695	6.050420037	6.232147336	6.586372819	6.482939701	6.145009389	5.806451881
1026	AT1G12460		leucine-rich repeat transmembrane protein kinase, putative	5.099167566	5.379301835	5.816413105	5.184802858	6.577042942	6.244965672	5.602085949	5.191534725	5.546524137	6.040961107	4.591762591	5.146628723	5.504730175	5.203398142	6.149328557
1027	AT1G12470		Pep3/Vps18/deep orange family protein	9.638129978	9.769990665	9.605471034	9.67475932	9.475681436	9.370529656	9.152812875	9.472724823	9.475681436	9.579738964	9.293838368	9.315182045	9.567438917	9.080416908	8.535430577
1028	AT1G12480	OZS1, SLAC1, RCD3, CDI3	CDI3/OZS1/RCD3/SLAC1 (SLOW ANION CHANNEL-ASSOCIATED 1); transporter	3.147431249	4.212389212	3.120447892	4.189213258	2.907931052	3.472453763	3.14266975	2.969343525	2.989619317	2.932965916	3.403834608	3.150119742	3.336797063	3.150395236	3.653677852
1029	AT1G12490		F-box family protein-related	3.513549674	2.910922055	4.243287311	3.293211014	4.041006068	3.410035574	3.709519291	3.801838008	3.73700309	3.891444485	3.624707531	3.583650476	3.779512777	3.729703393	2.577092168
1030	AT1G12500		phosphate translocator-related	6.544345515	6.771140635	6.377565368	6.208938933	6.474415664	6.751440025	6.336857997	6.598527203	6.424757414	6.411246232	6.475324963	7.081925196	6.504718273	6.70593566	6.770937739
1031	AT1G12520	ATCCS, CCS1	CCS1 (copper chaperone for superoxide dismutase 1); superoxide dismutase copper chaperone	8.571294894	8.837485986	8.516393941	8.712833896	8.485499873	8.5574225	7.937141232	8.596843655	8.499663549	8.830372539	8.335999929	8.402745002	8.60560593	8.615847776	7.469571576
1032	AT1G12530		similar to unknown protein [Arabidopsis thaliana] (TAIR:AT1G56420.1); similar to Os03g0228500 [Oryza sativa (japonica cultivar-group)] (GB:NP_001049452.1); similar to unnamed protein product [Vitis vinifera] (GB:CAO63631.1)	9.489971036	9.089020519	9.989787102	9.086761201	10.02828922	9.833179457	9.974186478	10.00532187	9.897767447	9.780590069	9.911616502	9.579652805	9.867302869	9.495137519	9.272142926
1033	AT1G12550		oxidoreductase family protein	6.134030262	6.93908703	6.655521891	8.088379274	7.495505215	5.718123035	6.115091073	7.14001835	6.482411871	6.270160783	6.543858406	6.205630227	7.031315391	6.110726334	5.591113089
1034	AT1G12560	EXP7, ATEXP7, ATHEXP ALPHA 1.26, EXPA7, ATEXPA7	ATEXPA7 (ARABIDOPSIS THALIANA EXPANSIN A7)	9.811012453	10.43073703	10.28658335	10.7256999	10.84003385	9.171628096	9.804257125	10.49558959	10.04087854	10.09087683	10.66897929	10.22115433	10.3294161	9.457432913	8.123950617
1035	AT1G12570		glucose-methanol-choline (GMC) oxidoreductase family protein	2.770489722	3.228774513	2.79918237	3.043041019	2.94894464	3.072663692	2.717083701	2.815164975	2.709640802	3.204744397	2.616834622	2.581043788	3.157893134	2.987675159	2.871927006
1036	AT1G12580	PEPKR1	PEPKR1 (PHOSPHOENOLPYRUVATE CARBOXYLASE-RELATED KINASE 1); kinase	8.465237679	8.358426529	8.392622385	8.397169935	8.359727691	8.367636322	8.083314896	8.223730142	8.12385072	8.068683703	8.262202442	8.216179687	8.212576163	7.867848886	7.9685446
1037	AT1G12600		similar to ATUTR2/UTR2 (UDP-GALACTOSE TRANSPORTER 2) [Arabidopsis thaliana] (TAIR:AT4G23010.1); similar to unnamed protein product [Vitis vinifera] (GB:CAO63660.1); contains InterPro domain UAA transporter (InterPro:IPR013657)	5.239971175	5.376170722	4.084640409	4.65210345	3.914554681	3.793500675	4.082248445	4.407220205	4.103392634	3.834477367	4.646386948	5.215249623	4.325153545	4.882000929	5.288832668
1038	AT1G12610	DDF1	DDF1 (DWARF AND DELAYED FLOWERING 1); DNA binding / transcription factor	8.457778138	7.632987057	6.879636483	7.507434167	6.931551843	6.944352424	5.697276107	6.973897666	7.315732351	6.332273726	6.781496693	8.09374172	7.598890026	5.656237088	6.165533418
1039	AT1G12620		pentatricopeptide (PPR) repeat-containing protein	4.630281404	5.091205043	4.881148975	4.813683292	4.140743234	5.095186899	4.561327567	4.58835126	4.846172469	5.081171503	4.697892466	4.953691634	4.729008789	4.571904407	4.229334747
1040	AT1G12630		DNA binding / transcription activator/ transcription factor	4.354095088	4.085863304	4.081385399	4.273086895	4.010656447	4.381940245	4.085863304	3.968652598	3.849428812	4.085863304	3.900107419	4.085863304	4.275498082	4.221948138	4.085863304
1041	AT1G12640		membrane bound O-acyl transferase (MBOAT) family protein	6.842775639	7.161980958	7.334164967	7.346670933	7.547248677	6.843616587	6.617697766	7.275669056	6.865090226	6.669608546	7.726431045	7.009220909	7.093064662	7.452725631	7.184312534
1042	AT1G12650		similar to unnamed protein product [Vitis vinifera] (GB:CAO63667.1); contains InterPro domain Protein of unknown function DUF947 (InterPro:IPR009292)	8.86553436	8.852509494	9.472253944	9.010332141	9.194682338	9.78740569	9.86793203	9.341314336	9.757708698	9.38279317	9.653436321	9.490256353	9.358130859	9.815511478	9.853466919
1043	AT1G12660		Encodes a Plant thionin family protein	4.649447509	4.634819502	4.817479553	5.713274983	5.604428124	4.685423461	5.731709755	5.527633165	6.822603898	5.271143044	6.203178308	4.458896369	5.691462531	5.578539033	4.781850917
1044	AT1G12663		Encodes a Plant thionin family protein	5.37654053	5.7148822	6.75050616	7.736217944	5.984347316	6.311141797	6.789116259	6.199356939	8.0594553	6.549141618	6.895791687	5.003879054	7.188598542	6.546698737	7.651888481
1045	AT1G12680	PEPKR2	PEPKR2 (PHOSPHOENOLPYRUVATE CARBOXYLASE-RELATED KINASE 2); kinase	8.583856814	9.070671509	8.280734375	8.776808737	8.366970786	8.351220036	8.066595129	8.522490467	8.200968913	8.384894826	8.280734375	8.082566492	8.105969366	7.598979688	7.884989408
1046	AT1G12700		helicase domain-containing protein / pentatricopeptide (PPR) repeat-containing protein	3.703173951	3.639433766	3.703804724	3.928942545	3.880849064	4.089534907	3.555017927	3.864082413	3.928616545	3.569280276	3.625389301	3.455581141	3.240113471	3.287673406	3.776982098
1047	AT1G12710	ATPP2-A12	ATPP2-A12 (PHLOEM PROTEIN 2-A12); carbohydrate binding	7.632859475	7.83983405	7.904359225	7.372528088	8.761669893	7.613718413	7.609317504	8.313020888	7.957499584	7.763327871	7.81856014	7.788605016	7.908821743	7.109648432	8.054028062
1048	AT1G12720		transposable element gene	3.563766414	3.415314311	3.333105944	3.780929662	3.333105944	3.3294036	3.333105944	3.179835067	3.384978004	3.423297495	3.202211387	3.4555759	3.333105944	3.703196083	2.864381692
1049	AT1G12730		cell division cycle protein-related	4.652634129	4.678242275	4.401043658	4.980191516	5.153916761	5.025920967	5.18826803	4.626530276	5.025796815	5.128017916	4.664454846	5.06296294	4.829931313	5.048972753	4.926456373
1050	AT1G12740	CYP87A2	CYP87A2 (cytochrome P450, family 87, subfamily A, polypeptide 2); oxygen binding	10.26492842	10.4394443	9.500374267	10.12837977	9.959104094	9.531188458	9.579603617	9.929501572	10.06102854	9.660835896	9.916884821	10.23006224	9.44254849	9.418604697	10.19201688
1051	AT1G12750		rhomboid family protein	8.235773725	8.447404281	7.984630878	8.748034489	8.735412896	8.020067804	7.480321295	8.363002645	7.630119814	8.344650696	8.419580449	7.931948274	8.091237471	8.102864609	7.818567323
1052	AT1G12775		binding	7.307306564	6.932306591	6.437183407	7.671689019	7.127999858	7.10537703	6.40954756	6.765546967	7.27415435	6.709993955	6.946903075	6.026852618	6.883470258	6.392236416	5.344259959
1053	AT1G12780	UGE1	UGE1 (UDP-D-GLUCOSE/UDP-D-GALACTOSE 4-EPIMERASE 1); UDP-glucose 4-epimerase/ protein dimerization	8.354457088	8.87488229	6.734923335	7.491344734	6.713975897	6.827783669	6.601466723	7.497090871	7.198708943	6.917971778	7.038389042	8.637860193	6.692544342	6.173814161	7.307945418
1054	AT1G12790		similar to unnamed protein product [Vitis vinifera] (GB:CAO44590.1); contains InterPro domain RuvA domain 2-like (InterPro:IPR010994)	6.134960766	6.465564542	6.308258622	7.792496862	6.155748449	6.438128792	6.472015455	6.291757138	7.030037274	6.286777873	6.526193025	6.338183161	6.512000067	6.421468873	6.982288501
1055	AT1G12800		S1 RNA-binding domain-containing protein	4.447601536	5.148549081	5.677757071	4.185349053	4.908236125	5.819266805	6.03123095	5.230428105	5.993025198	6.114336626	5.675218729	5.675218729	5.411032712	5.429481716	5.836870274
1056	AT1G12810		proline-rich family protein	6.76792049	7.728929554	6.61146531	7.29214741	6.656814269	6.497918819	6.556067142	6.774383621	6.279516056	6.516386005	6.386648155	6.648612994	6.613670182	6.166274394	6.151884556
1057	AT1G12820	AFB3	AFB3 (AUXIN SIGNALING F-BOX 3); auxin binding / ubiquitin-protein ligase	8.718979902	8.561078749	8.93546233	8.351066905	9.003628557	8.951481942	8.831208247	8.718979902	8.718979902	8.514698439	8.591378874	8.488839674	8.910675735	8.597597037	8.480887519
1058	AT1G12830		unknown protein	9.224832101	9.555741412	9.954218777	9.397957318	9.119622109	10.09191724	9.956057561	9.568641382	9.853923416	9.906745257	9.265743609	9.855176815	10.00386058	9.832596292	10.15233684
1059	AT1G12840	ATVHA-C, DET3	DET3 (DE-ETIOLATED 3)	10.54621057	10.39555836	10.5570759	10.52905782	10.68160881	9.772592503	9.913098069	10.46893049	10.23724306	10.32797288	10.79915454	10.36808803	10.5239712	9.703910599	9.693517721
1060	AT1G12845		similar to hypothetical protein MtrDRAFT_AC149131g9v2 [Medicago truncatula] (GB:ABD32556.1)	6.238698599	5.968239589	5.640117594	5.229128957	4.681061866	5.946643927	5.689404253	6.228458795	5.077310855	5.914576651	4.843521576	6.187379056	5.847226524	5.349455108	5.535337895
1061	AT1G12850		phosphoglycerate/bisphosphoglycerate mutase family protein	8.17047271	8.228965921	8.458002663	7.510178738	8.02830413	8.363053447	8.695338476	8.254816085	8.171684954	8.088415734	8.104525111	8.32197735	8.181650483	8.011569289	7.866159268
1062	AT1G12860		basic helix-loop-helix (bHLH) family protein / F-box family protein	3.347023712	3.474092531	3.995675012	3.354292156	4.042259687	4.433933949	3.590283935	3.7194228	3.728018265	3.74921283	3.179450844	3.152902089	3.555151429	3.52080171	3.682471988
1063	AT1G12880	ATNUDT12	ATNUDT12 (Arabidopsis thaliana Nudix hydrolase homolog 12); hydrolase	6.128401861	6.483301505	6.41510798	6.484160938	7.867609848	6.97811247	6.483301505	7.215036581	6.642827202	5.800607655	6.520704991	5.984907458	7.077047912	6.316122409	5.411988523
1064	AT1G12900	GAPA-2	GAPA-2; glyceraldehyde-3-phosphate dehydrogenase	3.592599468	3.673358851	3.439749699	3.020341149	2.991938996	3.361632364	3.123922531	3.537836851	2.895870089	2.958501035	2.809849549	3.212401409	3.212401409	3.106910865	3.250516114
1065	AT1G12910	ATAN11	ATAN11 (ANTHOCYANIN11); nucleotide binding	8.739061079	9.055202564	8.954896855	9.039415369	8.701701684	9.229571348	9.14524634	8.831943752	9.304249438	9.095041676	8.728124946	9.410615165	8.79212414	9.044408057	9.214827812
1066	AT1G12930		importin-related	4.58624113	4.931333182	4.881357549	4.8900105	4.624588064	5.469347179	5.020846478	4.795342436	5.588454199	5.448728073	5.031404339	4.579695225	5.107555969	5.87910097	5.656852137
1067	AT1G12940	ATNRT2.5	ATNRT2.5 (NITRATE TRANSPORTER2.5); nitrate transmembrane transporter	3.687622072	3.822491651	3.655628847	3.889207475	4.434513135	3.800437105	3.849041203	4.215927889	5.084149986	4.188665564	4.087144909	3.593300308	4.076488673	4.087144909	4.837867863
1068	AT1G12950		MATE efflux family protein	9.414586896	9.139390026	9.822625551	10.24943134	10.24505068	8.664312477	9.31709828	9.976918678	9.523563932	9.549183354	9.986892402	9.244432117	9.820795497	8.901634252	8.25031149
1069	AT1G12960		60S ribosomal protein L27A (RPL27aA)	5.165152065	4.389095469	6.063429128	4.12976854	5.773143026	4.626687814	5.716452205	5.394608662	5.538504394	5.260605515	5.410274179	5.091600172	5.619782905	6.01218923	6.381457152
1070	AT1G12970		leucine-rich repeat family protein	6.550047311	6.66070033	7.038715837	6.738708814	7.538407953	6.613874286	6.84885027	7.448135952	6.904157749	6.744210872	7.044963735	6.880980569	7.187720033	6.448860934	6.549790476
1071	AT1G12990		glycosyl transferase family 17 protein	8.383110307	8.531341767	8.003099323	8.023558504	8.062390973	7.320060014	7.301418685	7.75116967	7.55603143	7.404934631	7.676256583	8.77769002	7.736876246	6.693238497	7.534972105
1072	AT1G13000		similar to unknown protein [Arabidopsis thaliana] (TAIR:AT3G26440.2); similar to unknown protein [Arabidopsis thaliana] (TAIR:AT3G26440.1); similar to unnamed protein product [Vitis vinifera] (GB:CAO14680.1); contains InterPro domain Protein of unknown function DUF707 (InterPro:IPR007877)	9.499956485	9.047007644	9.023485291	9.051030523	9.019917152	9.249487991	8.909226045	8.785343778	8.845258218	8.904544868	8.627319553	9.453949081	8.923925247	8.934114133	9.401909146
1073	AT1G13020		eukaryotic translation initiation factor, putative (EIF4B5)	8.270041664	8.15432171	8.417920425	8.488010071	7.944555305	8.780231917	8.478531052	8.082830213	7.831284034	8.352437456	8.496611607	8.560763594	8.269751082	8.480789576	8.700068153
1074	AT1G13030		sphere organelles protein-related	4.693692433	5.647400034	6.249908376	4.925696929	5.300157953	6.473323622	6.019089005	5.569580497	5.906937372	6.426270208	5.188826233	5.569580497	5.316870319	5.075604759	6.060144136
1075	AT1G13040		pentatricopeptide (PPR) repeat-containing protein	3.419361463	3.569404892	3.374452811	2.840200119	3.371796789	3.256775793	3.500284213	3.121146634	2.942661256	3.234774033	2.841756165	3.538739764	2.861968462	3.678914398	3.439259642
1076	AT1G13050		similar to unknown protein [Arabidopsis thaliana] (TAIR:AT3G26350.1); similar to hypothetical protein [Vitis vinifera] (GB:CAN70940.1); similar to unnamed protein product [Vitis vinifera] (GB:CAO66828.1); contains InterPro domain Harpin-induced 1 (InterPro:IPR010847)	6.684132726	7.302015883	7.252647459	6.445003121	6.659261925	7.644931052	7.232912991	7.172250357	7.200172021	7.549984904	6.857046151	7.130973915	7.204626716	7.172250357	7.348578208
1077	AT1G13070	CYP71B27	putative cytochrome P450	7.028486085	6.223332841	7.157315755	7.32349922	7.554213488	6.851904731	7.256584025	7.024236413	6.87403457	7.074867927	6.903348748	6.493501569	7.276828334	6.309797537	6.655225636
1078	AT1G13080	CYP71B2	CYP71B2 (CYTOCHROME P450 71B2); oxygen binding	4.737423548	6.735984972	4.999207446	7.52056913	5.440211018	4.446420822	5.323042268	5.516502015	4.89989086	4.92189188	5.956430284	5.891577015	5.543685959	6.425991366	6.383706179
1079	AT1G13090	CYP71B28	CYP71B28 (cytochrome P450, family 71, subfamily B, polypeptide 28); oxygen binding	3.116391961	3.661592701	2.85751219	4.604244561	2.963743823	3.799398244	2.845210904	3.116391961	3.254997543	2.952726697	3.019573453	3.27500968	2.934254262	2.975324697	3.059030881
1080	AT1G13100	CYP71B29	CYP71B29 (cytochrome P450, family 71, subfamily B, polypeptide 29); oxygen binding	4.141846404	3.823387158	3.59617079	3.925208694	4.116693326	3.880229679	3.792138974	3.780351672	3.521916427	3.793471709	3.748611156	4.174027538	4.15376788	4.29338263	3.659528742
1081	AT1G13110	CYP71B7	CYP71B7 (cytochrome P450, family 71, subfamily B, polypeptide 7); oxygen binding	7.605285116	7.194714001	7.614234032	8.647520991	8.435953874	7.968678735	7.055534337	8.194913735	7.06315428	7.928736177	7.768389914	7.471304063	8.035844484	6.522980825	6.856010838
1082	AT1G13120	EMB1745	EMB1745 (EMBRYO DEFECTIVE 1745)	7.593507311	8.279324539	8.013155809	7.636709256	7.830381867	8.175045892	8.052254396	7.753718026	8.156798383	7.855395876	7.709176991	7.779621949	7.773478768	7.83005598	8.233925721
1083	AT1G13130		glycosyl hydrolase family 5 protein / cellulase family protein	3.055441788	3.058576021	2.864262707	2.954194475	2.808019873	3.292886603	2.862612724	2.826960596	2.829383625	2.97180524	3.224161266	2.938107217	2.778221827	2.909823431	2.999221214
1084	AT1G13140	CYP86C3	CYP86C3 (cytochrome P450, family 86, subfamily C, polypeptide 3); oxygen binding	3.386627401	2.704432074	2.839302525	2.885265992	2.76776061	2.900693406	2.728272209	2.844529599	3.148368321	2.803139744	4.167220736	3.024840326	3.229487643	3.252638328	2.813144336
1085	AT1G13150	CYP86C4	CYP86C4 (cytochrome P450, family 86, subfamily C, polypeptide 4); oxygen binding	3.978284605	3.591241129	4.058640309	3.773426584	4.067682828	4.359029496	3.991466974	3.549132837	4.139482247	4.296171083	3.851566891	3.763165921	4.099049712	3.464648872	4.813641332
1086	AT1G13160		SDA1 family protein	8.404372229	8.691085221	9.552912604	8.581465333	8.723596252	9.687055304	9.371970309	8.939725197	9.472098801	9.652065568	9.329656937	9.303934172	9.374292554	9.45238062	9.31238077
1087	AT1G13170		oxysterol-binding family protein	7.994132805	7.871793365	7.839630082	7.70883318	7.692816894	8.170131193	7.86670138	7.552095084	7.80150277	8.057383519	7.565212949	7.746222414	7.885070848	7.932373485	8.017674385
1088	AT1G13180	ARP3, ATARP3, DIS1	DIS1 (DISTORTED TRICHOMES 1); structural constituent of cytoskeleton	8.255217144	8.541668842	8.266572979	8.452103499	8.316141513	8.434475529	8.266715275	8.572026998	8.44364816	8.382937652	8.206460984	8.253516815	8.026356739	8.106542045	8.383694488
1089	AT1G13190		RNA recognition motif (RRM)-containing protein	6.572056727	6.758122262	6.330884289	6.717072806	5.544078774	5.876534759	5.236173336	6.252021173	6.100814745	5.824683608	6.400914036	6.100814745	6.069940221	5.771392107	5.625822462
1090	AT1G13195		zinc finger (C3HC4-type RING finger) family protein	9.634851202	10.35150866	8.963506219	10.1006977	8.651624646	7.896870821	8.385096132	9.241537137	8.590563074	8.772835078	9.533538876	8.999952052	9.344663425	8.179973243	8.738743962
1091	AT1G13200		F-box family protein	5.016481185	4.281116398	5.371149342	5.703366116	6.006414467	5.536510552	5.531447822	5.213547955	5.575928168	5.036543573	5.371149342	5.19973623	5.147878572	5.751427742	5.875924319
1092	AT1G13210	ACA.L	ACA.L (AUTOINHIBITED CA2+/ATPASE II); ATPase, coupled to transmembrane movement of ions, phosphorylative mechanism / calmodulin binding	10.76905074	10.56142744	10.3208513	10.90568164	10.80702318	9.924078133	10.25016982	10.70680667	10.26352863	10.20028565	10.49673067	10.61033636	10.60001567	9.554482279	9.679892337
1093	AT1G13220	LINC2	LINC2 (LITTLE NUCLEI2); protein binding	6.760969936	7.289500686	7.20659602	6.885287597	6.645793262	7.777051255	6.962635004	7.182171525	7.434770019	7.33450507	7.199375131	6.978399675	7.287300331	6.733068657	7.234783611
1094	AT1G13230		leucine-rich repeat family protein	2.709674573	2.910922055	2.93954078	2.853086129	2.598414259	2.834789326	3.096714644	2.665486636	2.900240916	2.84284372	2.627102638	2.670513632	3.031202382	3.005555459	2.553891085
1095	AT1G13250	GATL3	GATL3 (Galacturonosyltransferase-like 3); polygalacturonate 4-alpha-galacturonosyltransferase/ transferase, transferring glycosyl groups / transferase, transferring hexosyl groups	4.397315472	4.712965076	4.275265874	3.830602457	4.122746379	4.374062423	3.923654418	4.053823439	3.889394733	4.069130185	3.636865374	4.172818077	3.968652682	3.727593976	3.895389071
1096	AT1G13260	RAV1	RAV1 (Related to ABI3/VP1 1); DNA binding / transcription factor	11.10598336	10.47043621	10.55360367	10.84278329	11.04583664	11.10271626	10.49429662	10.95922621	10.98186307	10.5647609	11.01656786	10.90717021	10.76614052	10.843388	11.72837449
1097	AT1G13270	MAP1B, MAP1C	MAP1C (METHIONINE AMINOPEPTIDASE 1B); metalloexopeptidase	6.108422535	7.300436418	6.90689084	6.505085338	6.786293086	7.539467726	7.212494056	6.68905959	7.329767341	7.166382531	6.50198902	6.942966555	7.454988281	7.19355615	7.191355726
1098	AT1G13280	AOC4	AOC4 (ALLENE OXIDE CYCLASE 4)	8.774485409	8.303257543	8.596653585	8.173306484	8.031945208	9.484101345	9.435168632	8.530024597	8.44566843	8.649109858	8.100492437	9.37969523	8.263660591	8.910355572	9.071457576
1099	AT1G13290		zinc finger (C2H2 type) family protein	5.072241929	4.44980899	4.930766569	4.84539886	5.428402818	4.825886533	5.763855501	5.02562233	4.729372674	4.454894352	5.427374805	4.74637009	5.263255884	5.615456824	5.746554183
1100	AT1G13300		myb family transcription factor	8.935181471	9.601385522	9.679932658	10.35513628	9.889202514	9.512055503	9.403026041	9.832459167	9.474823045	9.465179575	9.823879041	9.587966879	9.598121993	9.348110698	9.496693565
1101	AT1G13310		similar to unnamed protein product [Vitis vinifera] (GB:CAO42102.1); contains InterPro domain BRO1 (InterPro:IPR004328)	5.591989598	5.959165569	5.115421194	5.632443352	5.226218423	5.566140662	4.598969222	5.237717882	4.964142159	5.301203511	4.805619518	4.573014322	5.131722857	4.76609461	4.625721036
1102	AT1G13320	PP2AA3, PR65	PP2AA3/PR65 (PROTEIN PHOSPHATASE 2A SUBUNIT A3); protein phosphatase type 2A regulator	9.253460415	9.37245361	9.374299875	9.375731508	9.295014384	9.32715579	9.574554092	9.458332775	9.385603285	9.347236198	9.189275768	9.049530867	9.400670288	9.435589992	9.313075342
1103	AT1G13330		similar to unnamed protein product [Vitis vinifera] (GB:CAO42122.1); contains InterPro domain Tat binding protein 1-interacting (InterPro:IPR010776)	4.339034776	5.245694346	4.591557966	4.178221352	4.57579853	4.914688856	4.492019214	4.137195844	5.615910766	4.879789302	4.842582307	5.443638831	4.386680793	4.929307803	4.775872176
1104	AT1G13340		similar to unknown protein [Arabidopsis thaliana] (TAIR:AT1G34220.2); similar to unknown [Carica papaya] (GB:ABS01355.1); contains InterPro domain Protein of unknown function DUF292, eukaryotic (InterPro:IPR005061)	5.360398001	5.766429531	4.605235782	4.966135805	4.747195242	4.953690786	4.7806134	4.790139262	5.300216649	4.945229532	4.745952873	5.076901745	4.545476089	4.311824748	4.507540989
1105	AT1G13370		histone H3, putative	4.837338916	6.665603708	4.120127017	6.518638186	3.829020025	4.010248524	3.982683617	3.90024517	3.997937683	3.736078635	4.388035019	4.053376768	3.848618893	4.044835981	4.109066808
1106	AT1G13380		similar to unknown protein [Arabidopsis thaliana] (TAIR:AT4G27435.1); similar to unnamed protein product [Vitis vinifera] (GB:CAO42142.1); contains InterPro domain Protein of unknown function DUF1218 (InterPro:IPR009606)	6.073079346	6.77551057	6.520932566	6.066412999	6.213290383	6.979685864	6.49409728	6.59734905	6.623631062	6.841104962	5.997521582	6.752737095	6.252323759	6.467511863	7.109031489
1107	AT1G13400	NUB, JGL	JGL/NUB (NUBBIN); nucleic acid binding / zinc ion binding	5.608430287	3.253561584	5.1108941	5.047242041	6.732573957	3.742533609	6.609454947	6.47082894	4.788238972	3.731178373	6.542824567	6.144495955	4.084295843	7.124257689	7.315762915
1108	AT1G13410		binding	3.800867604	3.83260633	4.524890938	3.747827549	4.00469674	4.232190399	4.106145634	4.232190399	4.417334959	4.28906373	3.842818208	4.696515795	4.535795879	4.548529568	4.606255978
1109	AT1G13420		sulfotransferase family protein	5.206322524	4.156649088	6.374745872	4.841520426	6.816540642	4.691820998	6.860095175	7.501977873	6.53646288	6.167115735	6.896607019	5.624638809	6.495557268	5.7018318	4.101174833
1110	AT1G13440	GAPC-2	GAPC-2; glyceraldehyde-3-phosphate dehydrogenase	9.669414983	9.998774968	10.27862985	9.789147317	10.10139604	10.12381579	10.25963027	10.0576923	10.12001306	10.12074702	10.40776784	10.12074702	10.1171832	10.27245065	10.46362758
1111	AT1G13450		DNA binding protein GT-1	8.100141972	8.357928416	8.187557601	8.652573471	8.100141972	7.710152421	7.925886733	8.034609044	8.336573353	8.282352543	7.660230045	7.813354041	8.244965565	8.076885045	7.744222549
1112	AT1G13460		serine/threonine protein phosphatase 2A (PP2A) regulatory subunit B', putative	7.203671919	7.20108827	7.39866979	7.069327149	7.099256671	6.999126889	7.075757342	7.365307545	6.96333166	7.177031507	6.601048009	7.04251455	6.943871184	6.838289533	6.922566934
1113	AT1G13470		similar to unknown protein [Arabidopsis thaliana] (TAIR:AT1G13520.1); similar to unnamed protein product [Vitis vinifera] (GB:CAO42040.1); contains InterPro domain Protein of unknown function DUF1262 (InterPro:IPR010683)	3.566196822	3.615272326	3.111163347	3.813452528	3.688944532	3.403455393	3.589040266	3.348153675	3.369427499	3.529676915	4.225040359	3.282822519	3.231715018	4.073543108	3.98311979
1114	AT1G13540		similar to unknown protein [Arabidopsis thaliana] (TAIR:AT1G13510.1); similar to unnamed protein product [Vitis vinifera] (GB:CAO42040.1); contains InterPro domain Protein of unknown function DUF1262 (InterPro:IPR010683)	3.289937812	3.259626252	3.141585559	3.417944525	3.468577236	3.888427406	3.062117924	3.249276213	3.179725724	3.361905644	2.838335007	3.411197864	3.24404914	3.002752494	3.036075747
1115	AT1G13560	AAPT1	AAPT1 (AMINOALCOHOLPHOSPHOTRANSFERASE 1); phosphatidyltransferase	8.710844836	8.771224877	9.210405871	8.702555703	8.923546897	9.495025223	9.524220175	9.19110533	9.44028007	9.134488662	9.077515073	9.029104429	9.156383393	9.715295184	9.527969992
1116	AT1G13570		F-box family protein	8.562897798	8.51532188	8.467340426	8.043006471	8.539752254	8.718680666	8.676908122	8.54007791	8.271262651	8.563287888	7.990954555	8.303243731	8.411260872	8.121619519	8.405797306
1117	AT1G13580	LAG13	LAG13 (LAG1 LONGEVITY ASSURANCE HOMOLOG 3)	7.450809403	6.789696737	7.534029084	7.837491443	7.485123094	7.498628455	7.439503854	7.430450855	7.93846992	7.383723393	6.914086997	7.162130664	7.41403179	7.309213312	7.532460656
1118	AT1G13590	ATPSK1	ATPSK1 (PHYTOSULFOKINE 1 PRECURSOR); growth factor	11.08909409	10.69956861	10.9756911	10.38746672	10.96955393	11.37589261	10.82913591	10.83542877	10.73044913	11.02736288	10.47033298	11.30232243	11.16619573	11.04030869	11.28453578
1119	AT1G13600	ATBZIP58	ATBZIP58 (ARABIDOPSIS THALIANA BASIC LEUCINE-ZIPPER 58); DNA binding / protein heterodimerization/ protein homodimerization/ transcription factor	3.767662262	4.140250686	4.834587618	5.981521781	4.109135056	3.084914721	4.537133678	4.435306175	6.037013766	4.826194178	4.993520696	3.946436417	5.420175441	4.393327241	4.640081597
1120	AT1G13610		similar to unknown protein [Arabidopsis thaliana] (TAIR:AT3G30380.1); similar to unnamed protein product [Vitis vinifera] (GB:CAO15341.1); contains InterPro domain Alpha/beta hydrolase fold-1 (InterPro:IPR000073)	3.83454089	4.055398597	4.668173321	4.269737612	4.537408611	3.469957206	4.715642597	5.003594663	4.406535058	4.139438623	4.80686872	4.13023143	4.591517734	4.914135438	5.644353362
1121	AT1G13630		pentatricopeptide (PPR) repeat-containing protein	2.925704001	3.058792475	2.753401966	2.859216198	2.653753865	2.926205048	2.928732327	2.885278785	2.861358219	3.01642829	3.346071878	3.017114653	2.908635671	3.087139751	3.072027084
1122	AT1G13640		phosphatidylinositol 3- and 4-kinase family protein	6.903050466	7.434963266	7.164788613	6.903050466	6.101035854	7.550120012	6.667692941	6.78941696	6.96333166	7.317715857	6.778221329	7.29325377	7.028240668	6.070537772	5.751427742
1123	AT1G13650		similar to 18S pre-ribosomal assembly protein gar2-related [Arabidopsis thaliana] (TAIR:AT2G03810.4); similar to 18S pre-ribosomal assembly protein gar2-related [Arabidopsis thaliana] (TAIR:AT2G03810.2); similar to 18S pre-ribosomal assembly protein gar2-related [Arabidopsis thaliana] (TAIR:AT2G03810.3); similar to hypothetical protein Tc00.1047053503999.40 [Trypanosoma cruzi strain CL Brener] (G…	3.510587729	3.102966441	3.500445991	3.783080397	3.679204763	3.083313583	3.319787308	3.696036605	3.51624567	3.302829195	4.307937254	3.084428094	3.837247179	3.916758292	3.791186653
1124	AT1G13670		unknown protein	3.489887603	3.362856009	3.362856009	3.750118322	3.221370086	3.51436276	3.475122183	2.89174309	3.067193863	3.362856009	3.441280729	3.723642254	3.244888539	4.900467103	2.929902288
1125	AT1G13680		phospholipase C	4.838538195	5.466828396	5.378158352	6.392580153	5.510724056	5.02065737	5.510724056	5.249362911	6.939856246	5.354320758	5.919626684	5.172735403	5.610588683	6.266891372	6.358417124
1126	AT1G13690	ATE1	ATE1 (ATPase E1); nucleic acid binding	8.120191492	8.418341295	8.80528738	8.525392767	8.292107011	9.261445863	9.083224043	8.391412351	9.22470968	8.941733317	8.662960046	8.825070361	8.638329365	9.027723913	8.944387638
1127	AT1G13700		glucosamine/galactosamine-6-phosphate isomerase family protein	7.432712154	6.653486879	6.524579134	6.724135845	7.779491724	6.952345343	7.891187931	7.497671627	6.412358647	5.81798801	7.512705768	7.036220011	5.908249306	8.118323431	7.651850843
1128	AT1G13710	CYP78A5	CYP78A5 (cytochrome P450, family 78, subfamily A, polypeptide 5); oxygen binding	5.363636383	3.890565894	3.426822989	5.319892511	6.544778964	3.911903389	6.418945708	4.836384064	4.88077793	4.071230421	6.217324061	6.130821224	4.158260646	7.833444364	7.580102817
1129	AT1G13730		nuclear transport factor 2 (NTF2) family protein / RNA recognition motif (RRM)-containing protein	8.633607363	8.531964653	8.984723271	7.462422644	8.227574928	9.065182457	8.705362913	8.317772419	8.543335304	8.586955272	8.512607974	9.3677673	8.327019327	8.853709361	8.831654878
1130	AT1G13740		similar to unknown protein [Arabidopsis thaliana] (TAIR:AT1G69260.1); similar to unnamed protein product [Vitis vinifera] (GB:CAO41856.1); contains InterPro domain Protein of unknown function DUF1675 (InterPro:IPR012463)	6.773668858	7.208740142	6.032832524	4.372123724	5.236564512	5.43082665	5.046008	5.415479802	5.593132905	6.046607566	5.442289307	6.13743443	5.434540895	5.507245314	5.240796898
1131	AT1G13750		calcineurin-like phosphoesterase family protein	8.69681675	8.393352965	8.264123127	8.195319212	8.65387723	8.939788544	8.901812296	8.561981564	8.530253285	8.77433107	8.241585573	9.116804884	8.732377954	8.504653658	9.094839051
1132	AT1G13760		unknown protein	2.908942298	2.877456569	2.947427636	2.902359971	2.805759723	2.909172965	3.03101351	2.774989457	2.870651343	2.97647431	3.423739941	3.110355976	2.827574321	2.894965727	2.817276147
1133	AT1G13790		XH/XS domain-containing protein / XS zinc finger domain-containing protein	5.501233672	5.232619823	5.822806864	5.264377235	5.593113351	4.978392657	5.850777258	5.633483528	5.889023726	5.172919801	6.032042818	5.48607407	6.219161101	5.863917414	6.346272028
1134	AT1G13800		pentatricopeptide (PPR) repeat-containing protein	3.652636266	3.979791003	4.303848163	3.664534746	3.383616874	4.202992873	3.569863537	3.610504348	4.245413795	3.966361275	3.808344052	3.808344052	3.416489617	3.98774693	3.864511401
1135	AT1G13810		DNA binding / magnesium ion binding / nuclease	6.289492157	6.822127342	7.071353198	5.918347326	6.623929768	6.85079275	6.922056239	6.856472841	7.19575331	6.936728344	6.577855175	7.040443976	6.70624214	6.865183118	6.874250902
1136	AT1G13830		beta-1,3-glucanase-related	4.795625023	4.005120323	4.481474374	4.725206181	6.098296952	4.589097442	5.642013316	5.209855474	5.079513005	5.501078545	4.949576203	5.419748078	4.845708412	5.457851977	5.16197076
1137	AT1G13870	DRL1	DRL1 (DEFORMED ROOTS AND LEAVES 1)	9.132570761	8.974991002	9.155543331	8.752305208	9.019347506	9.280975255	9.291112222	9.119935391	9.02697826	9.011139781	8.913481175	9.401016662	9.402122649	9.317738972	9.176890388
1138	AT1G13880		ELM2 domain-containing protein	8.659179822	8.735132894	7.979209598	8.75288929	7.970898545	8.000224654	7.811933431	7.930684081	7.796111075	7.817054047	7.949543798	8.0448296	8.062300878	7.546988413	7.522691927
1139	AT1G13890	ATSNAP30, SNAP30	SNAP30 (synaptosomal-associated protein 30)	6.461362885	5.555970312	7.318119341	7.099862527	8.071467775	6.644959325	7.97524097	7.109298549	8.328817981	6.87650325	8.113042754	6.982534183	7.52043094	8.597325441	7.98648586
1140	AT1G13900		calcineurin-like phosphoesterase family protein	7.711031116	7.920427597	7.905453255	8.197811381	7.828248688	7.760224203	7.277929871	7.743691682	7.280161495	7.835635743	7.940805669	7.487331966	8.029902341	7.271036635	7.181822685
1141	AT1G13910		leucine-rich repeat family protein	4.506389884	5.531941419	4.93229232	4.194742211	5.072544982	6.045628943	4.524718838	5.25822662	5.428591693	5.695405936	4.87203582	5.109934971	5.287707436	4.887320458	5.472258553
1142	AT1G13920		remorin family protein	3.948352856	3.999224064	3.715395562	3.590269998	3.722263256	4.410475961	3.636757783	3.60802308	3.39391529	4.425029584	3.57790319	3.850154269	3.804391926	3.877413882	3.119884888
1143	AT1G13930		similar to nodulin-related [Arabidopsis thaliana] (TAIR:AT2G03440.1); similar to hypothetical protein [Vitis vinifera] (GB:CAN63832.1)	6.030922972	5.860620342	6.981502357	5.653710894	6.266030486	6.087721762	6.04304742	6.973622871	5.990750909	7.531508665	6.501644693	5.524056905	6.234795404	5.4652278	4.149787483
1144	AT1G13940		similar to unknown protein [Arabidopsis thaliana] (TAIR:AT1G69360.1); similar to hypothetical protein [Vitis vinifera] (GB:CAN65039.1); contains InterPro domain Protein of unknown function DUF863, plant (InterPro:IPR008581)	6.708293465	6.739141841	6.722302192	6.792615126	6.564049823	6.851917518	6.668246783	6.802790005	6.708703559	6.922547006	6.432209289	6.514153026	6.795937286	6.469910178	6.366504655
1145	AT1G13950	EIF-5A	EIF-5A (eukaryotic translation initiation factor 5A-1); translation initiation factor	9.559606781	9.274094909	9.653832827	9.458719222	9.850896606	9.685915801	9.640500378	9.5423632	9.379184285	9.507081956	9.526335711	9.193889765	9.711418316	9.354469935	9.125815213
1146	AT1G13960	WRKY4	WRKY4 (WRKY DNA-binding protein 4); transcription factor	7.398143076	7.795555908	6.283563001	6.987388937	6.365092384	6.068140213	6.336816328	6.500750771	6.11262743	6.558185603	6.737783997	6.771784047	6.455581227	6.474597796	6.115748478
1147	AT1G13970		similar to unknown protein [Arabidopsis thaliana] (TAIR:AT3G29180.1); similar to unnamed protein product [Vitis vinifera] (GB:CAO15029.1); contains InterPro domain Protein of unknown function DUF1336 (InterPro:IPR009769)	8.40807199	8.437177218	8.394221994	8.908795923	8.584209526	8.506080124	8.935700776	8.858033235	8.952699127	8.352585276	8.540041636	8.62248302	8.307943819	8.073147252	8.914929463
1148	AT1G13980	VAN7, EMB30, GN	GN (GNOM)	7.896266411	8.028239887	8.505039317	8.326347606	8.353571637	8.509910922	8.311374482	8.373859625	8.422405441	8.334100973	8.109126672	7.97603373	8.448796179	8.168559563	8.071943549
1149	AT1G13990		similar to unnamed protein product [Vitis vinifera] (GB:CAO68469.1)	8.857335672	9.529810731	7.587168976	8.83889971	8.190098473	7.469603898	7.225974813	8.15271485	7.735131592	7.546814003	8.157316079	8.247020855	7.934000965	7.445185638	7.817032827
1150	AT1G14000		protein kinase family protein / ankyrin repeat family protein	10.02353666	10.21436456	9.677956885	9.836288156	9.736441614	9.886729539	9.321314994	9.742305141	9.565108763	9.632776993	9.464337203	9.725642938	9.789087835	9.606279102	9.79499521
1151	AT1G14020		similar to unknown protein [Arabidopsis thaliana] (TAIR:AT2G03280.1); similar to unknown protein [Arabidopsis thaliana] (TAIR:AT2G03280.2); similar to unknown [Populus trichocarpa] (GB:ABK94283.1); contains InterPro domain Protein of unknown function DUF246, plant (InterPro:IPR004348)	7.812008108	7.915470968	7.683699239	7.548899362	7.683949624	7.696502405	7.600118638	7.752456479	7.450669732	7.647899819	7.764487885	7.904364983	7.826694166	7.063593508	7.073752615
1152	AT1G14030		ribulose-1,5 bisphosphate carboxylase oxygenase large subunit N-methyltransferase, putative	5.829749334	5.928259596	6.043350948	5.829749334	5.39860496	5.557727236	5.417024651	5.829749334	6.106268156	6.501223988	5.671557995	6.022261015	5.972351046	5.752264822	5.616312623
1153	AT1G14040		ATP binding / ATPase, coupled to transmembrane movement of substances	7.475282045	7.231454902	8.016142287	7.710643364	7.936232249	7.531316598	8.392432885	8.052698315	8.422981956	8.022740152	8.114823382	7.931192964	8.321125731	7.85249981	8.824333056
1154	AT1G14060		similar to unknown protein [Arabidopsis thaliana] (TAIR:AT5G02210.1); similar to unnamed protein product [Vitis vinifera] (GB:CAO61574.1); similar to hypothetical protein [Vitis vinifera] (GB:CAN80057.1); contains InterPro domain GCK (InterPro:IPR012891)	7.788444123	7.824569278	8.509861658	7.574201161	7.792395573	8.731991222	8.764613924	8.103342951	8.739731432	8.837516333	8.463717781	8.755484852	8.176892891	8.679324797	8.642474537
1155	AT1G14070	FUT7	FUT7 (Fucosyltransferase 7); fucosyltransferase/ transferase, transferring glycosyl groups	3.731656468	5.083974023	4.722426373	4.591672724	5.137781753	4.567108593	4.267427217	4.967636701	4.745848951	4.678241246	3.80933952	3.977289316	4.684172232	3.986657485	4.926974096
1156	AT1G14080	ATFUT6, FUT6	FUT6 (fucosyltransferase 6); fucosyltransferase/ transferase, transferring glycosyl groups	9.855425476	9.472029891	9.362252549	9.468456397	9.501553152	9.735469998	9.196436722	9.31989816	9.274490928	9.204443981	8.99323418	9.910924912	9.190334308	9.190640379	9.146406919
1157	AT1G14090		pseudogene, pentatricopeptide (PPR) repeat-containing protein, contains Pfam profile PF01535: PPR repeat; blastp match of 33% identity and 1.5e-16 P-value to G	4.98207262	5.80659826	5.129031468	4.390637701	4.420215362	4.354073491	4.855416432	4.917888223	5.232523446	5.192630468	4.814206052	4.555278748	5.057649753	4.698397865	3.511260087
1158	AT1G14100	FUT8	FUT8 (FUCOSYLTRANSFERASE 8); galactoside 2-alpha-L-fucosyltransferase	3.619384956	3.198312656	4.160605262	3.530563052	3.931828546	3.26240586	4.604313148	4.924767391	4.027924886	3.158365928	4.874052493	4.025451207	4.330551867	4.344126525	3.338686348
1159	AT1G14110	FUT9, ATFUT9	pseudogene of the xyloglucan fucosyltransferase family	3.048801571	3.093714064	2.860567013	2.923165564	3.057670553	3.040366412	3.00169478	2.752259689	2.931069774	3.048871326	2.894816483	3.158912453	2.965714219	3.111745003	2.878046585
1160	AT1G14120		2-oxoglutarate-dependent dioxygenase, putative	6.211174683	6.286134098	6.432017703	7.935659812	7.333599474	5.191604517	7.461795355	7.139675808	7.475417371	5.926823064	7.610913932	6.744464491	7.079299992	7.429353854	8.337237625
1161	AT1G14130		2-oxoglutarate-dependent dioxygenase, putative	8.103528052	8.228919711	7.733137034	7.700646757	7.827418942	7.653208818	7.706030175	7.733137034	7.410813215	7.014340495	7.853140833	7.283023931	7.733137034	7.770767098	8.5565165
1162	AT1G14140		mitochondrial substrate carrier family protein	8.125086427	8.210156807	8.523845713	8.180277184	8.324873487	8.482149945	8.538494112	8.578020965	8.308202571	8.735480465	8.485983732	8.607355283	8.456294657	8.568563161	8.620898562
1163	AT1G14150		oxygen evolving enhancer 3 (PsbQ) family protein	3.555923208	3.614251503	3.179450844	3.737804632	3.180269658	3.620630847	3.412479933	3.246097054	3.439511383	3.412479933	3.141109503	3.551526757	3.350983967	3.222186192	3.530229385
1164	AT1G14180		unknown protein	6.071202793	5.325555051	5.851622193	5.33966856	5.953149145	6.042061842	6.047880912	6.017647301	5.758103873	5.974676442	5.922194413	5.989927451	5.989927451	6.80854558	6.471238449
1165	AT1G14200		zinc finger (C3HC4-type RING finger) family protein	10.18855657	9.489916866	9.825696187	10.46975673	10.01430976	10.83610114	9.835263037	10.18879637	11.01578307	9.732195627	10.32519859	10.259487	9.854770763	10.14490979	10.47285981
1166	AT1G14210		ribonuclease T2 family protein	9.494298216	9.085747463	9.891666399	9.324910713	9.789639435	10.06415131	9.985756567	9.494016213	9.305463758	9.738417122	9.201990186	9.783332791	9.581514739	9.809137462	9.697604097
1167	AT1G14220		ribonuclease T2 family protein	11.52039192	11.75451401	11.44730377	11.73940131	11.79102554	11.2783136	11.15871525	11.44001322	11.4801091	11.24567336	11.43420783	11.46976283	11.31028268	11.30457302	11.37741387
1168	AT1G14240		nucleoside phosphatase family protein / GDA1/CD39 family protein	9.805891898	9.316357892	9.323356663	10.08155958	9.593249078	10.00436839	9.617315151	9.585338708	9.484743411	9.234091908	9.148069798	9.210795657	9.340741676	9.638624244	9.387951041
1169	AT1G14260		zinc finger (C3HC4-type RING finger) family protein	5.815374654	6.351936007	6.124829869	6.515924757	6.5443849	6.458056934	5.987525853	5.48876493	6.765416013	6.115948918	5.903571397	5.980439927	5.938540456	5.979751627	5.149275792
1170	AT1G14270		CAAX amino terminal protease family protein	5.946038467	5.941584324	6.246401647	5.380638353	6.571612974	6.18906739	6.262903195	6.445291034	5.960309146	6.245851886	6.127193693	5.968193793	6.582472804	7.103528596	6.796246933
1171	AT1G14280	PKS2	PKS2 (PHYTOCHROME KINASE SUBSTRATE 2)	6.873743635	5.727880847	7.711572134	5.158131943	7.860163589	7.261176611	6.931524119	7.753334934	7.101418326	7.998197585	6.789059777	7.322545712	7.392520327	6.644395101	5.634653208
1172	AT1G14290		acid phosphatase, putative	9.841110461	9.990830595	9.697749091	9.786693148	9.849539097	9.477016748	9.437441648	9.868840361	9.220674366	9.236574593	9.580164996	9.644650376	9.606916301	9.248167171	8.861389913
1173	AT1G14300		binding	7.059319882	7.175116748	8.20969512	7.284578117	7.6522987	8.472052352	8.523539467	7.732313598	8.036852574	8.651385922	8.278567678	8.205755337	8.479940334	8.501087057	8.761222128
1174	AT1G14310		haloacid dehalogenase-like hydrolase family protein	7.943151388	8.002804253	8.345056419	7.846179099	8.305983337	8.338380999	8.603120403	8.403721149	8.367702695	8.581442848	8.322838255	8.344652194	8.537211631	7.923903469	7.713013214
1175	AT1G14320		60S ribosomal protein L10 (RPL10A) / Wilm's tumor suppressor protein-related	12.14084925	12.30186635	12.48890166	12.07713252	12.28627083	12.60560396	12.65163676	12.36261451	12.67219849	12.17799659	12.43760704	12.45689904	12.37795788	12.78089377	12.75002472
1176	AT1G14330		kelch repeat-containing F-box family protein	10.03606508	9.691050836	9.739877926	9.722652307	9.809056337	9.386029378	9.363669919	9.674170506	9.131542455	9.732902655	9.819941005	9.952072039	9.821371686	9.410427526	9.051226165
1177	AT1G14340		RNA recognition motif (RRM)-containing protein	6.019437032	6.119196827	5.827279119	5.481403921	6.594758171	5.846155405	6.531504897	5.632641	5.595141664	6.423325594	6.000995904	6.250294503	5.435855778	5.763428361	6.462811799
1178	AT1G14345		oxidoreductase	3.6928293	4.01678666	3.226686395	3.331507656	3.775732981	3.325254877	4.223630321	4.042582664	3.772795474	3.510504057	4.430254529	3.542972125	3.155858433	4.102192705	4.110886889
1179	AT1G14350	AtMYB124, MYB124, FLP	FLP (FOUR LIPS); DNA binding / transcription factor	3.836725376	4.322689821	4.041264839	4.066103433	3.368539531	3.678247118	4.236932917	3.452843986	4.394961117	3.794888058	4.65601727	4.637481121	4.275893595	3.937006673	4.615886774
1180	AT1G14360	ATUTR3, UTR3	ATUTR3/UTR3 (UDP-GALACTOSE TRANSPORTER 3); pyrimidine nucleotide sugar transmembrane transporter	9.667763365	9.969769299	9.869834765	10.05549973	9.779363279	9.970738146	10.2076689	9.869727174	9.868529727	9.604593352	9.303919446	9.719150968	9.878873984	9.841447898	10.08305624
1181	AT1G14370	APK2A	APK2A (PROTEIN KINASE 2A); kinase	10.25832737	10.70164171	8.760198641	10.44801918	9.324393961	9.223730659	9.187536658	9.690552721	9.168129185	8.942090059	9.19775853	9.427074758	9.317171731	8.688160562	9.192942283
1182	AT1G14380	IQD28	IQD28; calmodulin binding	8.209825399	8.252064813	7.913746285	7.507777945	7.536028802	8.110514656	8.036247636	7.707349785	8.085048276	8.118565697	7.117125755	8.095156164	7.459832857	7.753552939	7.572517321
1183	AT1G14390		leucine-rich repeat transmembrane protein kinase, putative	8.219583219	7.708947924	7.593287435	6.909665248	7.18213072	7.636430471	7.248140205	7.131679229	7.242206178	7.431444063	7.138246672	7.986100862	6.759205321	7.179996466	7.570051636
1184	AT1G14400	ATUBC1, UBC1	UBC1 (UBIQUITIN CARRIER PROTEIN 1); ubiquitin-protein ligase	11.37764242	11.44032851	11.13580253	11.15582584	11.13136803	11.13889251	11.10922091	11.25831612	11.14456426	11.0626144	11.12382703	11.44891662	11.13606861	11.05954112	11.13774467
1185	AT1G14410	ATWHY1, PTAC1	ATWHY1/PTAC1 (A. THALIANA WHIRLY 1); DNA binding / telomeric DNA binding	5.162592892	5.700152522	6.013447834	5.183119237	5.654182564	6.138014466	6.291972919	5.644844094	5.799427324	6.345987949	6.343724554	6.022996611	5.921125516	6.359906601	5.813961424
1186	AT1G14420	AT59	AT59 (Arabidopsis homolog of tomato LAT59); lyase/ pectate lyase	3.393205225	3.167492599	3.158709293	3.813452528	3.25189505	3.695867466	3.409120608	3.114333597	3.251266655	3.361798592	3.774685507	3.383592	3.429580567	4.146976954	3.280416625
1187	AT1G14430		glyoxal oxidase-related	3.417097767	3.330981569	3.330981569	3.630790997	3.325566224	3.534108938	3.412479933	3.231607823	3.318367257	3.191934943	3.072749269	2.899860958	3.443101331	3.768566946	3.235392031
1188	AT1G14440	ATHB31	ATHB31 (ARABIDOPSIS THALIANA HOMEOBOX PROTEIN 31); transcription factor	4.211299964	3.810780341	4.070594087	4.273461228	4.951226377	4.086579788	4.852543024	4.321306533	3.610356336	4.214112421	4.320344797	4.603373836	4.054160205	4.553721541	4.545709699
1189	AT1G14450		similar to unknown protein [Arabidopsis thaliana] (TAIR:AT2G02510.1); similar to unknown [Populus trichocarpa] (GB:ABK94107.1)	9.562727716	9.846197075	9.507086916	9.132469267	9.579855606	9.28050509	9.299708338	9.474706374	9.12048715	9.314537919	9.322504313	9.925424176	9.314397606	9.329563625	9.150933365
1190	AT1G14460		DNA polymerase-related	6.980938002	6.926912157	7.353855753	6.788491694	6.563633748	7.319501057	7.061353516	6.795035471	6.904136215	7.382055449	6.991973885	7.328883115	7.126113635	6.840098303	7.15863489
1191	AT1G14470		pentatricopeptide (PPR) repeat-containing protein	3.708224291	3.842632032	3.498664877	3.949861711	3.837632135	4.111657078	3.673696909	3.960901105	3.668783216	3.111653856	4.255072771	3.747332372	3.247342378	4.613069509	4.269090919
1192	AT1G14480		protein binding	5.517604388	5.395884283	5.522486061	4.504467195	5.032750193	5.821261185	5.583301522	5.064542833	5.751755786	5.809231561	5.125131264	5.2777209	5.139515703	5.751171754	6.139049372
1193	AT1G14490		DNA-binding protein-related	3.626743886	3.459291651	3.585477321	3.570055615	3.576332893	4.13066551	3.576332893	3.557218967	3.576332893	3.576332893	3.534885933	3.416884146	3.74724807	3.582638046	3.407275871
1194	AT1G14510		PHD finger family protein	10.67226182	10.80490501	10.42327206	10.27684164	10.23910686	10.30878621	10.59681256	10.38697371	10.37253553	10.07684452	10.25319027	10.89324439	10.38640603	10.48459847	10.75827878
1195	AT1G14530		(TOM THREE HOMOLOG); virion binding	8.402930206	8.39759286	8.009264517	8.5294646	8.009247138	7.124836252	7.705774744	8.014733539	8.087088011	7.982454115	8.246549978	8.340992021	7.96471963	7.589751856	7.764917844
1196	AT1G14540		anionic peroxidase, putative	7.706949031	5.558569598	7.180661529	4.701772297	8.613457407	5.794120093	5.328235183	7.81543722	5.289931245	7.932209931	6.716776408	8.433035495	7.960835594	5.299341398	6.448257204
1197	AT1G14550		anionic peroxidase, putative	8.666099163	6.574813029	6.25085499	6.06126474	7.819794549	6.144543084	4.988182535	6.63753632	5.098747655	7.375105204	6.453332399	7.823051108	7.827185153	4.763336776	6.653740227
1198	AT1G14560		mitochondrial substrate carrier family protein	7.423012055	7.288316066	7.617410109	7.182437497	7.577510345	7.772966722	7.231313903	7.416656023	7.696656797	7.288890664	7.513482209	7.507758467	7.650957215	7.205651664	7.050912802
1199	AT1G14570		UBX domain-containing protein	10.18500275	10.239322	10.18090439	10.23537249	10.23671705	10.22885876	10.05664169	10.26095033	10.12454757	10.08135647	10.30792125	9.976808892	10.27284413	9.906468357	10.32946678
1200	AT1G14580		zinc finger (C2H2 type) family protein	3.63626604	3.28457313	3.903756316	3.329659082	3.875713385	3.62981106	3.698312649	3.58446383	3.494868752	3.887905092	3.609440739	3.601025396	3.643916695	3.620098544	3.562537115
1201	AT1G14610	VALRS, TWN2	TWN2 (TWIN 2); ATP binding / aminoacyl-tRNA ligase	10.38646137	10.58360622	11.14779043	10.37276206	10.58068444	10.96812426	11.28025642	10.71844388	11.05953443	10.98676749	10.63282629	10.72574128	10.96453198	11.18658748	11.33400061
1202	AT1G14620	DECOY	DECOY (endoxyloglucan transferase A2)	8.222780327	8.326164921	9.097412177	7.767379581	8.807269595	9.604000157	9.193906827	8.956159248	9.256849	9.210938943	9.001917268	9.274675507	8.816445626	9.139307866	9.14292518
1203	AT1G14640		SWAP (Suppressor-of-White-APricot)/surp domain-containing protein	4.218864211	4.023052173	3.685880346	4.084903032	3.650319541	4.142164785	3.294953366	3.5601283	3.762439303	3.983047987	3.458579705	3.689134505	3.854304431	3.762439303	3.204704676
1204	AT1G14650		SWAP (Suppressor-of-White-APricot)/surp domain-containing protein / ubiquitin family protein	6.982277341	7.65202724	7.471873057	7.377543542	7.203537681	7.981096958	7.352218474	7.162950074	7.506852359	7.750205313	6.967684236	7.630084515	7.307012622	7.228090826	7.339546178
1205	AT1G14660	NHX8, ATNHX8	ATNHX8 (Arabidopsis thaliana Na+/H+ exchanger 8); lithium:hydrogen antiporter/ sodium ion transmembrane transporter/ sodium:hydrogen antiporter	4.907756652	5.109438383	5.31582372	5.212005048	5.475569882	5.132605726	4.762384552	5.340015371	5.300363563	5.336658092	4.961382039	4.514313725	5.28069464	4.883913396	4.593618412
1206	AT1G14670		endomembrane protein 70, putative	9.133406474	9.327944061	9.324100118	9.189054827	8.90517678	8.789413437	9.008809701	8.950665959	8.805275202	8.618042816	8.881285481	8.896529429	8.744819944	8.62888127	8.90517678
1207	AT1G14680		similar to structural molecule [Arabidopsis thaliana] (TAIR:AT4G09060.1); similar to hypothetical protein [Vitis vinifera] (GB:CAN61579.1)	5.128946447	5.472261426	5.041336878	5.098810868	5.144152335	5.417055363	5.206299911	4.618790307	4.69235899	5.44272228	4.404169115	4.403894424	4.928239666	4.928239666	4.560872549
1208	AT1G14685	BBR/BPC2, ATBPC2, BPC2	BPC2 (BASIC PENTACYSTEINE 2)	8.554420586	8.5844745	8.437752926	8.455296942	8.168881441	8.121227885	8.210571581	8.427100818	8.227103444	8.200038571	8.341788708	8.519962804	8.079458294	8.259137558	6.648727094
1209	AT1G14687	ATHB32	ATHB32 (ARABIDOPSIS THALIANA HOMEOBOX PROTEIN 32); DNA binding / transcription factor	3.905727373	3.903024831	3.839323746	4.186813649	3.413633178	3.956382565	3.408574291	3.290414717	3.290224676	3.745462852	3.226404258	3.411730361	3.787403309	3.294350405	2.982938531
1210	AT1G14688		contains domain UNCHARACTERIZED RING ZINC FINGER-CONTAINING PROTEIN (PTHR12183)	3.786617204	4.474588149	4.900624108	5.643796128	5.008855497	4.870123979	4.678582449	5.0591241	5.637151388	5.083754851	5.290307236	4.39575876	5.211043609	5.265602979	5.511379457
1211	AT1G14690		similar to ATMAP65-6, microtubule binding [Arabidopsis thaliana] (TAIR:AT2G01910.1); similar to ATMAP65-6 [Arabidopsis thaliana] (TAIR:AT2G01910.2); similar to hypothetical protein [Vitis vinifera] (GB:CAN64202.1); similar to unnamed protein product [Vitis vinifera] (GB:CAO42417.1); contains InterPro domain MAP65/ASE1 (InterPro:IPR007145)	8.273238466	8.313068981	8.845227763	8.905289743	9.435220907	9.197219171	9.321208833	9.352487116	9.290635605	9.350580514	9.281447822	8.918126589	9.412811882	8.736392037	9.21152577
1212	AT1G14700	PAP3, ATPAP3	ATPAP3/PAP3 (purple acid phosphatase 3); acid phosphatase/ protein serine/threonine phosphatase	5.993157901	6.36524165	7.543536876	7.145849222	7.466479122	5.643992451	7.606816253	7.318360391	8.040064059	6.769250474	7.811939655	6.677782414	8.061934932	8.281380932	8.169875241
1213	AT1G14710		hydroxyproline-rich glycoprotein family protein	9.920889117	10.03840703	10.20314477	9.932780233	9.794341976	10.21311155	10.14697536	9.803578551	10.17326633	10.24707487	10.25012191	10.23717187	10.01309903	10.09285282	10.47721145
1214	AT1G14720	EXGT-A2, XTR2	XTR2 (XYLOGLUCAN ENDOTRANSGLYCOSYLASE RELATED 2); hydrolase, acting on glycosyl bonds	6.752588245	7.866201029	6.224116263	7.573064104	6.076199693	6.869407841	6.609170363	6.647699608	7.17216137	6.755095256	5.907295108	7.216342822	6.402772768	7.535589668	6.840374338
1215	AT1G14730		similar to ACYB-2 (Arabidopsis cytochrome b561 -2), carbon-monoxide oxygenase [Arabidopsis thaliana] (TAIR:AT4G25570.1); similar to ACYB-1 (Arabidopsis cytochrome b561 -1), carbon-monoxide oxygenase [Arabidopsis thaliana] (TAIR:AT5G38630.1); similar to cytochrome [Mesembryanthemum crystallinum] (GB:AAD11424.1); contains InterPro domain Cytochrome b561 / ferric reductase transmembrane (InterPro:IP…	5.400339451	4.804116271	4.276814406	4.61371258	5.161673063	5.145091567	6.249799067	5.061267479	4.044461584	4.61279598	5.70835286	5.268215421	4.571800158	6.101601322	6.248199817
1216	AT1G14740		similar to unknown protein [Arabidopsis thaliana] (TAIR:AT3G63500.2); similar to unknown protein [Arabidopsis thaliana] (TAIR:AT3G63500.1); similar to unnamed protein product [Vitis vinifera] (GB:CAO42402.1); contains InterPro domain Protein of unknown function DUF1423, plant (InterPro:IPR004082)	9.830643258	10.00006194	9.403626681	9.904069348	9.148562463	9.348325759	8.67253858	9.313937169	9.054168633	9.306489169	9.245225991	9.849882781	9.188099203	8.764941283	8.841432686
1217	AT1G14750	SDS	SDS (SOLO DANCERS); cyclin-dependent protein kinase	4.768925561	4.727081447	4.980459504	3.983737973	4.850518488	4.722197381	4.744211853	4.727871575	4.213721374	4.404311988	4.042559271	4.261948863	4.16483918	5.167237013	4.310745126
1218	AT1G14760		DNA binding	4.298950221	3.534664968	4.294850895	4.530164615	4.055217567	3.837982621	4.449893272	3.691615093	3.7010135	3.933304392	4.338697444	3.89598828	4.610472264	4.472704302	4.365470984
1219	AT1G14770		zinc ion binding	6.710664283	6.633466213	7.406428694	6.997973797	7.088201385	6.748117097	7.417090509	7.119077047	7.943159439	7.564517871	6.730925554	7.348205942	8.094446059	7.697037362	7.781016545
1220	AT1G14780		similar to unknown protein [Arabidopsis thaliana] (TAIR:AT4G24290.2); similar to unnamed protein product [Vitis vinifera] (GB:CAO42380.1); contains InterPro domain Membrane attack complex component/perforin/complement C9 (InterPro:IPR001862)	6.343203654	5.934246292	6.246067775	6.620267266	7.061955155	6.377545516	6.06559003	6.97384211	5.673755061	6.127508258	6.837177386	6.398864363	6.825958654	5.896863925	5.85261305
1221	AT1G14790	ATRDRP1, RDR1	RDR1 (RNA-DEPENDENT RNA POLYMERASE 1); RNA-directed RNA polymerase/ nucleic acid binding	5.743861019	4.868901883	5.368516401	5.386506293	5.480402448	5.53053293	5.578195482	5.712861163	5.040753216	5.283787182	6.076519839	5.822513034	4.928572971	6.708845222	6.534354933
1222	AT1G14800		similar to F-box family protein [Arabidopsis thaliana] (TAIR:AT2G35280.1); similar to hypothetical protein 26.t00082 [Brassica oleracea] (GB:ABD65028.1); contains InterPro domain Nucleic acid-binding, OB-fold (InterPro:IPR012340); contains InterPro domain Nucleic acid-binding, OB-fold-like (InterPro:IPR016027)	7.796111075	7.699290247	7.668183027	8.112930801	7.696186348	7.307398534	7.708590969	6.910156496	8.321025877	8.025397101	7.404298668	7.559958328	7.341876167	8.057489852	8.27847309
1223	AT1G14810		semialdehyde dehydrogenase family protein	9.078584784	9.583684264	9.909149077	8.615819761	9.352231716	10.26747627	10.10386108	9.418339711	9.961160822	10.07509717	9.767584754	10.0020115	9.385366288	9.959339769	9.982469308
1224	AT1G14820		SEC14 cytosolic factor family protein / phosphoglyceride transfer family protein	8.147470106	8.248576712	7.875751553	8.107063798	7.641382066	8.059931929	8.367483167	7.899337494	7.859402465	8.200274815	7.314852411	8.391369401	7.839807722	7.938074	8.025214818
1225	AT1G14830	ADL1C, ADL5	ADL1C/ADL5 (DYNAMIN-LIKE PROTEIN 5); GTP binding / GTPase	10.37986855	10.61613261	10.80215577	10.55023397	10.4789032	10.4334006	10.32986176	10.54209894	10.34327524	10.42729973	10.62334013	10.26552622	10.40436999	10.28405405	10.34754561
1226	AT1G14840	ATMAP70-4	ATMAP70-4 (microtubule-associated proteins 70-4); microtubule binding	5.722178644	4.678350744	5.673332984	5.118203996	6.139798112	5.842818226	6.718306912	5.77628027	5.691931953	5.817246952	6.921293218	5.764990218	5.22645557	6.446893914	7.36955068
1227	AT1G14850	NUP155	NUP155 (Nucleoporin 155)	6.869699174	7.486132497	7.729139806	7.202756121	7.588737869	7.815398571	7.929443663	7.61859927	7.922720008	8.160599255	7.447120703	7.354277638	8.090059172	7.660445551	7.913112736
1228	AT1G14890		pectinesterase inhibitor	4.738940367	6.284261831	4.626258995	4.225269949	3.998698763	4.357962486	3.596025322	4.641638587	4.105502399	4.717538694	4.108208994	4.401247139	4.675181848	3.883776096	3.915705687
1229	AT1G14900	HMGA	HMGA (HIGH MOBILITY GROUP A); DNA binding	9.888273525	9.579286115	9.637556529	8.990621919	9.315629241	10.07697646	9.757949659	9.405846145	9.742544891	9.692535895	9.19834838	10.22662465	9.588679729	9.552555769	9.426880831
1230	AT1G14910		epsin N-terminal homology (ENTH) domain-containing protein	7.593720728	7.819891318	7.517327728	7.310296482	6.640814852	7.76293128	7.223832551	7.362120361	7.192172557	7.289857851	7.1322276	7.5524718	7.210817451	7.237699075	7.418012593
1231	AT1G14920	RGA2, GAI	GAI (GA INSENSITIVE); transcription factor	6.138986595	6.441546885	6.778651456	6.115169377	6.514875543	7.070400172	6.786561989	6.612607821	6.368478523	7.10764774	5.681690429	6.792617968	7.216357301	6.612607821	6.938508334
1232	AT1G14930		major latex protein-related / MLP-related	3.191424993	3.44514226	3.159950921	3.394236143	3.173407332	3.398724467	3.064270109	2.786362046	3.210757398	3.286194884	3.066741972	3.296268409	3.152253511	2.945650331	2.712148768
1233	AT1G14940		major latex protein-related / MLP-related	5.403053996	4.230172903	4.230098366	4.737950903	5.665048479	5.449764841	5.984024853	4.685326896	4.698411223	4.156701889	5.796383575	4.812430581	5.01119975	6.556668239	5.455299541
1234	AT1G14950		major latex protein-related / MLP-related	4.384596232	4.016936893	3.860680133	3.995048042	4.283338798	5.850009973	3.854787827	3.821355194	3.922253801	3.964447937	3.9042608	3.755990163	4.144416568	4.108480618	4.220899886
1235	AT1G14960		major latex protein-related / MLP-related	11.14543951	10.27422858	11.37508737	11.82517596	11.976211	11.79233949	12.14812202	11.9289874	11.87032338	11.28470292	11.56497112	11.55056986	11.59860474	11.32189031	10.7049473
1236	AT1G14970		similar to unknown protein [Arabidopsis thaliana] (TAIR:AT2G01480.1); similar to hypothetical protein [Vitis vinifera] (GB:CAN77011.1); similar to unnamed protein product [Vitis vinifera] (GB:CAO42288.1); contains InterPro domain Protein of unknown function DUF246, plant (InterPro:IPR004348)	5.176607043	5.392652124	5.67352889	4.526294461	5.38721196	5.676850803	5.637094955	5.003213709	5.110423164	4.948916564	5.218454538	5.338094574	5.11515398	5.291362581	4.813144027
1237	AT1G14980	CPN10	CPN10 (CHAPERONIN 10)	11.03493198	11.18996853	11.8329492	10.97315356	11.55334927	11.86113937	11.96554086	11.61204311	11.87954856	11.62926296	11.65348785	12.04588489	11.6291992	11.91411264	12.0925299
1238	AT1G14990		similar to hypothetical protein [Oryza sativa (japonica cultivar-group)] (GB:BAB92466.1)	6.740279203	7.214439482	7.343481496	6.871021225	6.815181539	7.679813289	7.563809117	7.230567283	7.426769346	7.207188301	7.112235361	7.374657258	7.208813199	6.936281509	7.243773088
1239	AT1G15000	SCPL50	SCPL50 (serine carboxypeptidase-like 50); serine carboxypeptidase	5.858684407	6.102927824	6.531690755	6.171264103	6.660146997	7.383154329	6.264923292	6.596454857	6.646262214	6.954508673	6.389483566	6.105907796	6.486307881	6.146233193	6.233442607
1240	AT1G15010		similar to unknown protein [Arabidopsis thaliana] (TAIR:AT2G01300.1); similar to unnamed protein product [Vitis vinifera] (GB:CAO42242.1)	10.04403333	9.910202614	7.384707107	9.522902894	7.587322541	7.399133964	6.848848201	8.316783886	7.207484441	6.093822933	7.55004287	8.052176953	7.564893878	6.68383829	7.400594362
1241	AT1G15020	ATQSOX1, QSO2	ATQSOX1/QSO2 (QUIESCIN-SULFHYDRYL OXIDASE 1); thiol-disulfide exchange intermediate	8.083237954	8.360054256	8.377793311	8.374522267	8.211141573	8.799337987	8.09541993	8.013008858	8.36044356	8.48740559	7.586916496	7.804193369	8.332287847	8.170255789	7.65871065
1242	AT1G15040		glutamine amidotransferase-related	8.098861377	7.729967419	7.351584183	7.510422328	8.299100524	7.936600217	6.872483103	8.094803344	6.777025013	6.949603125	7.334534313	6.97530302	7.639065907	6.929543684	5.513780525
1243	AT1G15050	IAA34	IAA34 (indoleacetic acid-induced protein 34); transcription factor	4.8069792	4.542851797	3.856661975	5.743643524	3.810110906	4.474675251	3.905258961	4.061853402	4.019780522	3.544404208	3.435857579	4.1382317	4.05463277	3.32740309	3.885895962
1244	AT1G15060		similar to unknown protein [Arabidopsis thaliana] (TAIR:AT1G73750.1); similar to Os01g0692600 [Oryza sativa (japonica cultivar-group)] (GB:NP_001043943.1); similar to hypothetical protein OsI_003298 [Oryza sativa (indica cultivar-group)] (GB:EAY75451.1); contains InterPro domain Uncharacterised conserved protein UCP031088, alpha/beta hydrolase, At1g15070 (InterPro:IPR016969)	6.038525869	6.217414325	5.04851667	5.606550062	5.47294852	5.845935413	4.993985059	5.45715084	5.256247416	5.974676442	5.374523916	5.704572305	5.742074247	5.546524137	4.790139262
1245	AT1G15080	ATLPP2, LPP2, ATPAP2	ATPAP2 (PHOSPHATIDIC ACID PHOSPHATASE 2); phosphatidate phosphatase	4.604557755	4.161567694	4.512993475	4.085863304	4.798589866	4.136260791	4.430137403	4.791773236	4.795818203	4.161051126	5.140848992	4.38977747	4.604557755	5.42903605	5.545680598
1246	AT1G15100	RHA2A	RHA2A (RING-H2 finger A2A); protein binding / zinc ion binding	8.785105797	9.097033981	8.396971269	8.850034387	8.693466116	7.721609732	7.74075169	8.674171988	7.921680441	8.187752948	8.886745778	8.887431999	8.396971269	7.342854157	7.296497479
1247	AT1G15110		phosphatidyl serine synthase family protein	9.585887708	9.988346638	9.903084288	10.17973162	10.27756712	9.330000619	9.253778975	9.935036958	9.795738287	9.804892614	10.34042509	9.593434231	9.877189136	9.515307214	8.875230253
1248	AT1G15120		ubiquinol-cytochrome C reductase complex 7.8 kDa protein, putative / mitochondrial hinge protein, putative	11.59710946	11.80296933	11.77840614	11.6894195	11.84021113	11.83336005	11.74783256	11.83282742	11.67879124	11.63767202	11.7698144	11.83010875	11.72669018	11.58154687	11.58699619
1249	AT1G15130		hydroxyproline-rich glycoprotein family protein	10.18812813	10.48222085	10.38305115	10.54253757	10.53523721	10.29841066	10.32571357	10.50650322	10.26829352	10.31299988	10.11350581	10.00497479	10.31000357	10.12609352	10.03027648
1250	AT1G15140		oxidoreductase NAD-binding domain-containing protein	8.414343955	8.533689423	7.750919229	8.23531151	7.570370071	7.925057367	7.507115489	7.470317381	7.482965158	7.565461456	7.298789729	8.137589549	7.113728018	7.158536982	7.206514523
1251	AT1G15170		MATE efflux family protein	8.04295485	8.165518859	7.636101777	7.682883829	7.049079147	7.996684451	7.617108134	7.458111324	7.399942841	7.860945564	7.483560718	8.472670081	7.477272485	7.170987243	7.944931802
1252	AT1G15180		MATE efflux family protein	4.961593	4.743849893	4.648130756	4.974657765	4.74818987	5.137361454	4.222863171	4.723596766	4.450494072	5.227258602	4.596312386	4.633111241	4.088854517	3.914500563	4.073067345
1253	AT1G15190		Identical to Fasciclin-like arabinogalactan protein 19 precursor (FLA19) [Arabidopsis Thaliana] (GB:Q5Q0H2;GB:Q9XI50); contains InterPro domain Beta-Ig-H3/fasciclin (InterPro:IPR000782)	6.980265397	6.190367738	5.511394281	5.558764668	5.633541083	5.999829159	5.210744116	5.330698876	5.626606999	5.605041918	5.388607089	6.502800663	5.836992358	5.126869714	5.373823915
1254	AT1G15200		protein-protein interaction regulator family protein	9.898634942	10.15243964	10.14435867	10.23218672	9.95146313	10.69697439	10.54271319	10.11340859	10.37667937	10.06154879	10.24538987	9.990264685	9.92406511	10.53127362	10.63777011
1255	AT1G15210	PDR7, ATPDR7	ATPDR7/PDR7 (PLEIOTROPIC DRUG RESISTANCE 7); ATPase, coupled to transmembrane movement of substances	10.61590639	10.60495394	10.87452113	11.06962876	11.10896479	10.91011526	10.75836675	11.06687919	10.92537104	10.56657328	10.84922604	10.73325041	10.87440842	10.66092337	10.70698155
1256	AT1G15220	ATCCMH	ATCCMH; oxidoreductase	6.432434777	6.757283772	6.87790254	6.457496443	5.674562858	6.407619878	6.174976382	6.358775365	6.5133101	6.730684156	5.873571552	6.644160105	6.486307881	6.730502173	6.576442672
1257	AT1G15230		similar to unnamed protein product [Vitis vinifera] (GB:CAO45882.1)	9.165632698	9.578961606	8.683226624	8.697726137	8.224740151	8.728244776	8.589141429	8.566120084	8.637787136	8.790206954	8.600955373	8.961074859	8.691002527	7.973437142	8.515084258
1258	AT1G15250		60S ribosomal protein L37 (RPL37A)	7.719024547	7.510796913	8.30456539	8.138865244	8.008924836	8.843895902	8.464402719	8.144742763	8.510064066	8.664252158	8.395578867	8.474502592	8.420481201	8.61354829	8.631352819
1259	AT1G15260		similar to unknown protein [Arabidopsis thaliana] (TAIR:AT3G16070.1)	6.634597683	5.732785648	6.289790458	6.286635271	6.752316233	6.007068098	5.948584256	6.182325996	5.619722607	6.187851309	6.337056693	6.267157899	6.26424856	6.315065816	5.869155347
1260	AT1G15270		similar to unknown protein [Arabidopsis thaliana] (TAIR:AT3G16040.1); similar to hypothetical protein [Plantago major] (GB:CAH59409.1); contains InterPro domain Translation machinery associated TMA7 (InterPro:IPR015157)	10.82359935	10.95622271	11.2274338	11.13233681	11.29924132	11.34159555	11.25098826	11.31144758	11.18609196	10.82683275	11.1940549	11.10411224	11.16751986	11.21544246	11.31213058
1261	AT1G15280		glycine-rich protein	7.507429608	7.587512802	7.303789972	6.704237727	7.278923395	7.556331033	7.590447502	7.438131975	7.598357093	7.697371771	7.289536424	7.538917115	7.436449726	7.700585433	7.487379859
1262	AT1G15290		binding	6.065579523	5.788376737	6.311009328	5.960760661	5.587143197	6.760601811	6.153793107	5.900218311	6.090496742	6.878673832	5.732603782	6.293603515	6.217088147	5.91344414	6.146160257
1263	AT1G15300		transposable element gene	5.050832378	4.772590632	5.466882456	5.289025792	5.162489398	6.187750794	4.740867718	5.045782049	4.826552606	6.453278255	5.183338648	5.077117777	5.059286457	4.897366142	4.596739487
1264	AT1G15310	SRP54-1, ATHSRP54A	ATHSRP54A (Arabidopsis thaliana signal recognition particle 54kDa A); 7S RNA binding / GTP binding / mRNA binding	7.022663723	7.01550843	7.072879927	6.621754079	6.889845731	6.975337347	6.865434182	7.375768986	6.261574166	7.133218796	7.405117662	7.168598286	7.199183733	6.90015556	6.902378767
1265	AT1G15320		similar to unnamed protein product [Vitis vinifera] (GB:CAO62706.1)	4.577880529	4.468011564	4.078112733	4.099864225	4.357664634	4.381308843	4.412366529	3.864923453	4.254880106	4.361474192	4.154153672	4.448685456	4.078930498	4.245046246	5.050832378
1266	AT1G15330		CBS domain-containing protein	4.309186236	4.129571636	4.208380635	3.258265215	4.111931929	5.282853532	3.343538971	4.162800342	4.922752825	3.980426179	3.25554732	3.787734078	4.048459593	3.421599631	3.514159029
1267	AT1G15340	MBD10	MBD10 (methyl-CpG-binding domain 10); DNA binding	9.165426651	9.680058766	9.308701961	9.403906322	8.539390905	9.89101929	9.226398568	9.185473061	9.65531996	9.411372962	8.960927999	9.50099531	8.762622355	9.453935872	9.513176386
1268	AT1G15350		similar to unknown protein [Arabidopsis thaliana] (TAIR:AT5G25360.1); similar to hypothetical protein [Glycine max] (GB:AAN03467.1)	9.07509503	9.025714519	9.155117368	9.189251312	9.619201816	8.840520827	9.010423761	9.356783255	9.096261827	9.130581735	9.262573557	9.098431424	9.318867833	9.077644398	8.672733315
1269	AT1G15360	SHN1, WIN1	SHN1/WIN1 (SHINE1); DNA binding / transcription factor	3.967515512	4.179867951	3.771901884	3.993264389	3.596111348	3.94818961	3.543427861	3.60848542	3.321693377	3.998127998	3.25210287	3.401031814	3.562984647	3.750733573	3.325484795
1270	AT1G15370		similar to unnamed protein product [Vitis vinifera] (GB:CAO62746.1); contains InterPro domain Longin-like; (InterPro:IPR011012)	8.462362902	9.306531519	8.768158616	9.188716696	8.790711061	9.165969022	8.593503971	8.647594758	8.702471449	8.824439179	8.473819955	8.734338854	8.728685796	8.450136094	8.395419137
1271	AT1G15380		lactoylglutathione lyase family protein / glyoxalase I family protein	8.165805503	8.272901787	6.750853098	7.620303508	7.061148348	5.836397932	6.166753307	6.521434479	6.613699525	6.709821624	6.890097078	7.806678671	6.261335457	6.715330894	5.950846338
1272	AT1G15390	PDF1A	PDF1A (PEPTIDE DEFORMYLASE 1A); peptide deformylase	8.132071243	7.917813618	8.508259647	8.117963169	8.17884416	9.073931414	8.906559951	8.498651596	8.829514533	8.900114626	8.206228598	8.498638466	9.529205258	8.696279508	8.670290174
1273	AT1G15400		similar to unknown protein [Arabidopsis thaliana] (TAIR:AT1G80180.1); similar to hypothetical protein MtrDRAFT_AC148340g12v2 [Medicago truncatula] (GB:ABD28396.1)	11.29063763	11.21798508	11.30097692	11.47542151	11.55284424	11.02161019	10.79869489	11.46641444	11.27440981	11.00522566	11.61345229	11.36083494	11.41305191	11.051999	10.5543849
1274	AT1G15410		aspartate-glutamate racemase family	7.497568967	7.342634921	7.382778719	6.811218975	6.966458161	7.464036875	7.217177811	7.62366045	6.947364253	7.568474426	7.124491514	7.345413573	7.388467815	6.692113589	6.931270537
1275	AT1G15420		similar to unnamed protein product [Vitis vinifera] (GB:CAO46050.1); contains InterPro domain Protein of unknown function NUC189, C-terminal (InterPro:IPR012979)	8.324932921	8.658905024	9.345618883	8.57194753	8.736466869	9.47017689	9.514466586	8.935291859	9.486439509	9.399372221	9.21892487	9.279388546	8.824029103	9.675262926	9.662087093
1276	AT1G15430		similar to zinc ion binding [Arabidopsis thaliana] (TAIR:AT1G80220.1); similar to Os01g0612600 [Oryza sativa (japonica cultivar-group)] (GB:NP_001043557.1); similar to hypothetical protein OsI_002789 [Oryza sativa (indica cultivar-group)] (GB:EAY74942.1); contains InterPro domain Protein of unknown function DUF1644 (InterPro:IPR012866)	10.83811626	11.1249734	9.761780754	10.845193	9.757998597	9.12911638	8.975644092	10.23676606	9.556373808	9.192808431	10.13228281	10.20934002	9.961260159	8.712278252	9.573376313
1277	AT1G15440		transducin family protein / WD-40 repeat family protein	6.095221008	6.983777543	7.649141281	6.600169147	6.8494446	7.783516566	7.761574244	7.293918859	7.894956318	7.49239379	7.045854311	7.140171849	7.279724737	7.615698359	7.89519364
1278	AT1G15460	ATBOR4, BOR4	ATBOR4/BOR4; anion exchanger	4.504148083	4.577557162	3.997067268	4.087370457	4.428156484	4.359562288	4.723908073	4.238482615	3.408816484	3.798931764	5.010640319	4.314308559	3.670505997	4.6991391	4.614265411
1279	AT1G15470		transducin family protein / WD-40 repeat family protein	9.401985478	9.525137754	10.16671428	9.866678737	10.20929807	9.801600853	9.745194208	9.972940094	9.951308712	10.10694366	9.984866075	9.771182447	10.12905854	9.679775077	9.734628354
1280	AT1G15480		DNA binding	5.547230162	5.653696335	6.78119816	6.430220409	6.415378434	7.12640706	6.894015129	6.545411588	6.833677747	6.854408476	6.128618444	6.587561554	6.825375952	6.636596503	6.892151153
1281	AT1G15490		hydrolase, alpha/beta fold family protein	8.707245052	9.013324623	9.109118674	9.224114615	9.261940729	8.763666062	8.714064587	8.973636831	8.778527012	8.593522984	8.789204943	8.767031018	8.918899598	8.222260638	8.318190238
1282	AT1G15510		pentatricopeptide (PPR) repeat-containing protein	4.190259176	4.569312153	5.187712077	4.069792797	3.632758226	4.267957251	5.378632072	4.492121433	4.829122705	4.456898235	4.516322652	4.932335323	4.574609306	4.21597873	4.053819799
1283	AT1G15520	PDR12, ATPDR12	ATPDR12/PDR12 (PLEIOTROPIC DRUG RESISTANCE 12); ATPase, coupled to transmembrane movement of substances	9.315114615	10.42285762	7.853406904	9.811498583	7.616307787	7.750355756	6.846963306	8.185806983	8.196710555	7.355676409	8.566713322	7.619370314	7.835958352	6.644722559	7.875048704
1284	AT1G15530		receptor lectin kinase, putative	7.488819284	6.929329555	5.508653114	5.715956023	5.981142524	5.715956023	4.862665086	5.850162169	5.573997364	5.965437355	6.432863198	5.854561605	5.712561176	5.17671522	5.475531463
1285	AT1G15550	ATGA3OX1, GA4	GA4 (GA REQUIRING 4); gibberellin 3-beta-dioxygenase	4.311085498	3.9637923	5.098915068	4.876240207	4.879808805	4.825394516	4.693381895	5.946557714	4.55142515	5.01933579	5.067682775	4.591111614	5.182855647	5.972416486	4.488280777
1286	AT1G15570	CYCA2;3	CYCA2;3 (CYCLIN A2;3); cyclin-dependent protein kinase regulator	8.101604148	8.254055435	8.109249212	8.439552611	8.043925945	8.18591254	7.946892684	8.220810168	8.15131989	8.160755184	8.053788218	8.330744212	8.278983657	7.962429023	8.486610667
1287	AT1G15580	ATAUX2-27, AUX2-27, IAA5	IAA5 (indoleacetic acid-induced protein 5); transcription factor	6.617080259	6.449065593	6.454349887	8.231135384	8.281451508	6.603199814	6.7558559	7.500957639	7.477123624	6.42872018	6.836514303	7.681931015	7.240786288	5.484740718	6.339876384
1288	AT1G15590		similar to zinc finger (C3HC4-type RING finger) family protein [Arabidopsis thaliana] (TAIR:AT1G80400.1); similar to unnamed protein product [Vitis vinifera] (GB:CAO45956.1)	2.787292044	2.668932136	2.953567387	2.936669566	2.819967829	2.895793643	2.594791682	2.756605409	2.796376388	2.796376388	3.163780146	2.522823859	3.016113434	2.627525304	2.833801137
1289	AT1G15600		similar to unknown protein [Arabidopsis thaliana] (TAIR:AT1G15620.1); similar to hypothetical protein OsI_017987 [Oryza sativa (indica cultivar-group)] (GB:EAY96754.1); similar to Os05g0179000 [Oryza sativa (japonica cultivar-group)] (GB:NP_001054802.1)	5.39921185	4.893371976	6.356263069	7.014644976	6.242474658	5.332139264	6.171474275	6.535092796	7.257776065	5.873866259	6.853768039	5.671776959	6.730747899	6.297425242	7.001517234
1290	AT1G15640		similar to unknown protein [Arabidopsis thaliana] (TAIR:AT1G15620.1); similar to hypothetical protein [Vitis vinifera] (GB:CAN70531.1)	9.496416788	8.632538477	7.417939773	9.15203931	7.812299212	9.071102696	7.857281079	7.790682896	8.019515571	7.268132364	7.45888947	10.00628841	7.826948669	7.699112357	9.163752828
1291	AT1G15660		similar to CENP-C [Arabidopsis arenosa] (GB:AAU04611.1); similar to kinetochore protein [Capsella rubella] (GB:BAF63162.1); contains domain PTHR16684 (PTHR16684); contains domain PTHR16684:SF3 (PTHR16684:SF3)	8.196896692	8.435111748	8.557054219	8.512135371	8.199709106	9.389663101	8.85192189	8.540957363	8.913484822	8.615600781	8.366286353	8.536000233	8.315621986	9.079432492	9.125732693
1292	AT1G15670		kelch repeat-containing F-box family protein	10.80995647	10.63237821	10.82803942	11.07705173	10.94668487	10.70864548	10.0302823	11.01378441	10.90354122	10.26969906	11.19893802	11.19235921	10.85465016	10.15144161	10.72312707
1293	AT1G15690	ATAVP3, AVP-3, AVP1	AVP1 (vacuolar-type H+-pumping pyrophosphatase 1); ATPase	10.98643121	11.20271324	11.04485862	10.88458662	10.91466813	10.98958252	10.83636123	10.75548503	10.95700244	10.88013572	11.15532541	11.26202691	10.95893716	11.08409876	11.38315834
1294	AT1G15700	ATPC2	ATPC2 (ATP synthase gamma chain 2)	8.83403158	8.79654965	8.521420534	8.060556954	8.313195276	8.448494547	8.389585959	8.094094417	8.115696671	8.312153449	8.334420443	8.87059375	8.488954469	8.393058389	8.592337594
1295	AT1G15710		prephenate dehydrogenase family protein	8.116250602	7.823381913	8.37001039	8.280130901	8.146889286	8.292974713	7.959612755	8.164701511	8.116219707	7.92521424	8.213346685	8.153167142	7.872829122	8.196846072	7.746486293
1296	AT1G15720	TRFL5	TRFL5 (TRF-LIKE 5); DNA binding / transcription factor	6.709341891	6.441705657	6.728241665	6.328841343	6.38697197	7.190960328	6.381922208	6.753389174	6.452043356	6.675851285	6.20474398	6.346885857	6.318614914	6.220966801	6.321395635
1297	AT1G15730		PRLI-interacting factor L, putative	5.667217204	6.099150337	6.339401736	5.333262338	5.402620339	6.910403836	5.827427946	6.411950198	6.40454368	5.910716057	5.692639	5.969104188	6.263727339	6.618468045	6.41691674
1298	AT1G15740		leucine-rich repeat family protein	7.819284963	7.592461682	7.125583602	7.59685722	7.455812546	7.037562768	7.310821616	7.638562073	7.569529881	7.334579563	7.130659784	7.362385048	7.201472609	7.007826392	7.207417245
1299	AT1G15750	WSIP1, TPL	TPL/WSIP1 (WUS-INTERACTING PROTEIN 1); protein binding	10.69839122	10.76892138	10.67499806	10.76959711	10.58380427	10.68775985	10.74192635	10.81547197	10.79633979	10.59481694	10.83562263	10.51823778	10.64394727	10.78392126	10.81274271
1300	AT1G15780		protein binding / transcription cofactor	8.932328312	9.021618197	9.135686811	9.375430792	9.218201959	8.926078961	9.370250074	9.209837353	9.133067171	9.164304487	8.969056114	8.806096898	9.267911843	9.151652129	8.941740332
1301	AT1G15790		similar to protein binding / transcription cofactor [Arabidopsis thaliana] (TAIR:AT1G15780.1); similar to Os08g0564800 [Oryza sativa (japonica cultivar-group)] (GB:NP_001062533.1); similar to hypothetical protein OsJ_027171 [Oryza sativa (japonica cultivar-group)] (GB:EAZ43688.1); similar to CTV.22 [Poncirus trifoliata] (GB:AAN62354.1)	7.338127682	6.902276674	7.966304183	8.436352415	7.905720776	7.386646113	8.38171355	8.147268357	8.78752143	8.017518957	8.258097563	7.777981837	8.557394645	8.707274601	8.922038438
1302	AT1G15800		similar to unknown protein [Arabidopsis thaliana] (TAIR:AT1G80610.1); similar to unnamed protein product [Vitis vinifera] (GB:CAO44296.1)	9.409131211	9.38795294	8.746900926	9.505398768	9.161441579	9.012860325	8.185289581	9.073500062	9.05203049	8.708453785	8.626290635	9.448926088	8.715180176	8.092462239	8.628685231
1303	AT1G15810		ribosomal protein S15 family protein	8.161321109	8.138089204	8.308953265	7.229348402	7.965390628	8.61208316	8.561874472	7.857328398	8.13846268	8.376611251	7.638452991	8.40678123	7.721877793	8.265138013	8.510517629
1304	AT1G15820	CP24, LHCB6	LHCB6 (LIGHT HARVESTING COMPLEX PSII); chlorophyll binding	4.712904222	4.770542357	4.802521091	4.691519982	4.724201792	4.934191478	4.369103504	4.909537553	4.354746854	4.840385118	4.148241904	4.659557398	5.270316984	4.096886231	4.44912913
1305	AT1G15830		unknown protein	5.605343844	5.31045515	5.390241401	5.713464357	5.032159788	5.999694223	4.856356204	5.114657868	4.998127459	5.65115537	4.799772603	5.332299093	5.509669344	5.049680629	4.416208226
1306	AT1G15840		unknown protein	5.754561246	5.556043596	5.434458946	5.919750737	5.501464176	6.368101663	5.209292198	5.299521013	5.323437184	5.801538779	5.095364101	5.514208154	5.974274709	5.629015329	4.867845089
1307	AT1G15850		transducin family protein / WD-40 repeat family protein	3.356066228	3.231460746	3.288682507	3.778544057	3.328326279	3.647813986	3.326501211	3.029847209	3.766951824	3.541576103	3.201916574	3.532891063	3.578132046	4.251849494	2.919330345
1308	AT1G15860		calcium ion binding	8.252902128	8.855577452	8.113881696	8.842137705	8.502352723	8.292660238	7.977051019	8.466429186	8.486720063	7.994548877	8.45936623	8.316317269	8.317665446	7.868071418	7.719069203
1309	AT1G15870		mitochondrial glycoprotein family protein / MAM33 family protein	5.553577189	5.971172713	6.436546462	5.773460871	5.823256988	6.666105121	6.397077649	6.262434542	6.511206419	6.539475033	5.617658018	6.31614319	6.262434542	6.29472945	6.09409908
1310	AT1G15880	ATGOS11, GOS11	GOS11 (GOLGI SNARE 11); SNARE binding	9.367460636	9.208506121	9.34294194	8.875323886	9.381155754	9.118925178	9.243573109	9.183167068	9.230214367	9.09474938	8.936635834	9.430045408	9.014879919	9.002761607	8.020598406
1311	AT1G15890		disease resistance protein (CC-NBS-LRR class), putative	4.27010044	3.449218196	4.100649588	3.20902509	3.541963226	4.986917314	3.702840368	3.82725988	4.029656133	4.001655001	2.943546931	4.162890541	4.188273526	3.881021233	2.898503706
1312	AT1G15900		similar to hypothetical protein OsJ_020585 [Oryza sativa (japonica cultivar-group)] (GB:EAZ37102.1); similar to hypothetical protein OsI_022282 [Oryza sativa (indica cultivar-group)] (GB:EAZ01050.1); similar to hypothetical protein [Oryza sativa (japonica cultivar-group)] (GB:BAD45781.1)	5.620191175	5.037320066	5.202946925	4.659609909	4.385760772	4.839382245	5.037320066	4.531712601	5.037320066	5.596825987	5.201659586	5.128219634	6.104740049	4.391079688	5.532389421
1313	AT1G15920		CCR4-NOT transcription complex protein, putative	8.017197519	8.413327597	7.999864402	8.456769877	8.403371436	8.407998923	8.315608505	8.367117819	8.405697529	8.271409868	8.577001762	8.053156721	8.261018417	7.992638316	8.357616535
1314	AT1G15930		40S ribosomal protein S12 (RPS12A)	12.39893202	12.42012203	12.75875549	12.20313882	12.6514529	12.92992491	12.77422594	12.59959256	12.79645357	12.53116725	12.53417908	12.80184738	12.61861346	12.91756094	12.94603032
1315	AT1G15940		binding	7.307755527	7.580949492	7.541646535	7.05179828	6.737006201	8.302109036	7.612040422	7.196322625	8.220271267	7.961983013	7.078178644	7.425884355	7.181627607	7.816044767	7.812559809
1316	AT1G15950	IRX4, ATCCR1, CCR1	CCR1 (CINNAMOYL COA REDUCTASE 1)	5.672901713	5.990692779	6.028976386	5.920448889	5.99014326	6.171567731	6.103829668	6.249913646	5.869449972	6.245286442	5.707622497	5.605464075	5.973710255	6.057791099	5.715853449
1317	AT1G15960	ATNRAMP6, NRAMP6	NRAMP6 (NRAMP metal ion transporter 6); metal ion transmembrane transporter	3.011718654	3.128729826	3.128729826	2.969775587	3.351747487	3.128729826	3.128729826	3.155411682	3.56547073	3.279176474	3.096614005	3.128729826	3.551811349	3.165614973	2.848005197
1318	AT1G15980		similar to unnamed protein product [Vitis vinifera] (GB:CAO49411.1); contains domain G3DSA:3.40.50.2000 (G3DSA:3.40.50.2000); contains domain SSF53756 (SSF53756)	3.692261098	3.494027059	3.596584331	3.387248892	3.203944486	3.326710401	3.546728401	3.453241365	3.762156115	3.403050043	4.20709526	4.008196935	3.735960652	4.208380635	3.912230603
1319	AT1G15990	CNGC7, ATCNGC7	ATCNGC7 (CYCLIC NUCLEOTIDE GATED CHANNEL 7); calmodulin binding / cyclic nucleotide binding / ion channel	2.779928007	3.122820766	2.478740561	2.633929826	3.144604021	2.946334113	2.776278959	2.7554199	2.611255294	2.652818578	2.89502221	2.946900259	3.113633632	2.821847154	2.819487614
1320	AT1G16000		similar to unknown protein [Arabidopsis thaliana] (TAIR:AT1G80890.1); similar to Os12g0556400 [Oryza sativa (japonica cultivar-group)] (GB:NP_001067003.1); similar to hypothetical protein OsI_037443 [Oryza sativa (indica cultivar-group)] (GB:EAY83484.1); similar to hypothetical protein LOC_Os12g36930 [Oryza sativa (japonica cultivar-group)] (GB:ABA99557.1)	8.359344026	8.457919482	8.430413014	7.907902033	8.411191204	8.855189277	8.442674735	8.223510459	8.238131539	8.396552013	7.709712254	8.468231359	8.048497742	8.470485655	8.607464966
1321	AT1G16010		magnesium transporter CorA-like family protein (MRS2-1)	7.921806555	8.161071964	7.622924983	8.274939749	7.371799962	7.622924983	7.331508605	7.780067541	7.701831455	7.642817791	7.418190351	7.546132732	7.539223852	7.104265512	7.321833404
1322	AT1G16020		similar to unknown protein [Arabidopsis thaliana] (TAIR:AT1G80910.1); similar to unnamed protein product [Vitis vinifera] (GB:CAO42386.1); contains domain UNCHARACTERIZED (PTHR13056)	7.625957105	7.812240354	8.064612657	7.852775569	7.640629477	7.734027317	7.504759467	7.664399237	7.752671191	7.977280997	7.487896858	7.475105952	7.710408267	7.636368819	7.665639932
1323	AT1G16030	HSP70B	HSP70B (heat shock protein 70B); ATP binding	8.062053309	8.168451879	8.378556981	9.307466442	7.969365018	9.567228494	8.432948519	9.075367701	9.618444709	8.40149723	8.432948519	7.784409465	8.760088089	7.693401056	9.009871355
1324	AT1G16040		similar to unknown [Populus trichocarpa] (GB:ABK92967.1); contains InterPro domain Glycosylphosphatidylinositol anchor biosynthesis; (InterPro:IPR009580)	7.492120777	7.435248218	7.573503358	7.303279717	7.300412857	7.853158148	7.72083601	7.573503358	7.573503358	7.622075632	7.531070111	8.017411227	7.477374205	8.030279129	7.788117931
1325	AT1G16060		ovule development protein, putative	8.203891915	8.372607275	7.200138447	7.491166935	6.775559761	7.259543387	7.594305582	7.445425088	7.585242364	7.323570218	6.866651299	8.561912496	7.741835774	6.99823738	6.869715999
1326	AT1G16070	AtTLP8	AtTLP8 (TUBBY LIKE PROTEIN 8); transcription factor	3.245604309	4.100741106	5.041336878	3.862398441	3.982005993	5.818285701	5.048722158	4.64809455	5.314131611	4.771281042	5.641153228	5.169587226	4.950263379	4.768499271	4.411230434
1327	AT1G16080		similar to unknown [Populus trichocarpa] (GB:ABK94042.1)	5.954031479	6.161116124	6.19148783	5.625632728	6.133512187	6.714657008	6.752622799	6.120580453	6.18263398	6.807646348	6.16841209	6.546251177	6.043556479	6.091627349	6.520936388
1328	AT1G16090	WAKL7	WAKL7 (WALL ASSOCIATED KINASE-LIKE 7)	3.765752356	3.868583747	4.029907058	4.138124381	3.590299883	4.507519653	3.862793545	3.849752396	4.058064628	4.277472649	3.704751807	3.313478113	3.66966964	3.695037177	4.046802668
1329	AT1G16130	WAKL2	WAKL2 (WALL ASSOCIATED KINASE-LIKE 2); kinase	5.97155002	4.420186022	4.151769699	4.877399338	4.097628131	4.852851568	3.913346488	4.459652307	3.971622869	3.712362696	3.926215229	4.459845486	4.118406964	3.383578393	3.930642582
1330	AT1G16150	WAKL4	WAKL4 (WALL ASSOCIATED KINASE-LIKE 4); kinase	8.221778033	9.563646798	6.269162458	9.42601647	6.822058182	7.220146212	6.07197814	6.805595282	6.605399188	6.993034336	5.62030345	7.22998195	7.254158613	6.574828535	7.978430233
1331	AT1G16160	WAKL5	WAKL5 (WALL ASSOCIATED KINASE-LIKE 5); kinase	9.036292144	8.067432689	8.049684754	9.134656502	8.417490593	8.998968916	8.004079661	8.479312447	8.28087215	8.93770695	7.718676927	8.694828795	8.789009215	8.447793017	7.852564383
1332	AT1G16170		similar to unknown protein [Arabidopsis thaliana] (TAIR:AT1G79660.1); similar to Os08g0266200 [Oryza sativa (japonica cultivar-group)] (GB:NP_001061402.1); similar to unnamed protein product [Vitis vinifera] (GB:CAO23158.1)	9.94586948	10.09129509	9.962826205	10.55891498	10.56090928	10.17992545	9.734973539	10.35220065	9.865277305	9.919643021	10.13249769	10.05602166	9.556944829	9.778055857	9.983948068
1333	AT1G16180		TMS membrane family protein / tumour differentially expressed (TDE) family protein	10.65576263	10.87875017	10.36476363	10.7400836	10.59355025	9.957449661	10.16821172	10.66012194	10.30535085	10.2178875	10.47763398	10.63473067	10.34801539	10.25204668	10.06039071
1334	AT1G16190		DNA repair protein RAD23, putative	6.521854981	6.934369062	6.466562436	6.20140937	6.538962551	6.309837883	7.189344675	6.698769801	7.313514694	6.454227254	6.689406877	6.920722205	6.356831521	7.031668435	7.337939914
1335	AT1G16210		similar to unknown [Picea sitchensis] (GB:ABK22525.1); contains InterPro domain Protein of unknown function DUF1014 (InterPro:IPR010422)	9.190096701	9.637448623	9.199270642	9.445496795	8.941293877	9.213163471	9.134609548	8.991973118	9.037739625	9.108407528	9.235594472	9.035729234	9.064401318	8.842066811	8.789589364
1336	AT1G16220		protein phosphatase 2C family protein / PP2C family protein	2.819489057	3.262492327	3.387769705	3.773947509	3.142502687	3.625634142	3.564663859	3.394285709	3.420368007	3.355086124	3.310404741	3.31967419	3.208151659	3.005555459	3.221334559
1337	AT1G16240	ATSYP51, SYP51	SYP51 (SYNTAXIN OF PLANTS 51)	10.74715882	10.92158883	10.62612509	10.73552514	10.771451	10.35809414	10.40048303	10.607239	10.4656997	10.45842293	10.34133364	10.60500093	10.63752445	10.28958975	9.988323844
1338	AT1G16260		protein kinase family protein	6.396248257	5.597480345	4.981173965	6.401679746	5.532717345	6.415632733	5.532717345	5.536257129	5.861421051	5.166620375	4.424192477	6.35584256	4.889457649	5.022523047	3.62749027
1339	AT1G16280		DEAD/DEAH box helicase, putative	6.427115419	6.370961847	7.062418708	5.979655612	6.788463237	7.11189149	7.065440521	6.552216967	6.876582639	7.033108346	6.625294331	7.006501765	6.731131852	6.614659811	6.644726193
1340	AT1G16290		similar to predicted protein [Physcomitrella patens subsp. patens] (GB:EDQ78585.1); similar to Os02g0170900 [Oryza sativa (japonica cultivar-group)] (GB:NP_001046030.1); contains InterPro domain Lytic transglycosylase-like, catalytic (InterPro:IPR008258)	4.023668608	4.076426179	3.727714131	5.142675175	3.947104508	4.076426179	4.052805512	3.941243802	4.009212694	3.947557196	3.730592965	4.307360468	4.083027472	4.546545275	4.482752736
1341	AT1G16310		cation efflux family protein	3.941854294	3.652636266	3.486959704	3.179450844	3.490580512	2.871377238	3.678085696	3.676979411	4.029656133	2.98244492	3.55257104	3.652636266	3.967153086	4.200066621	4.252260748
1342	AT1G16330	CYCB3;1	CYCB3;1 (CYCLIN B3;1); cyclin-dependent protein kinase	6.195484219	6.835034581	7.14716156	6.878641535	6.487550489	7.336781458	7.315244579	6.855098551	7.2336601	7.243118505	6.417638915	6.795162696	6.949237715	6.965219445	7.516989349
1343	AT1G16340	ATKDSA2, ATKSDA	ATKDSA2/ATKSDA; 3-deoxy-8-phosphooctulonate synthase	7.486132497	7.630338905	7.647034517	7.031641945	7.226298735	7.957147235	8.174869332	7.291074596	7.953562675	8.022315519	7.599889987	7.743786386	8.051631345	7.995037889	8.014865041
1344	AT1G16350		inosine-5'-monophosphate dehydrogenase, putative	7.751507984	7.751466414	8.350034082	7.456485931	7.974063959	8.574344426	8.3543273	8.027103926	8.353070084	8.52893665	7.891472591	8.866028325	8.056252335	8.339402787	8.368202257
1345	AT1G16360		LEM3 (ligand-effect modulator 3) family protein / CDC50 family protein	4.383672501	4.597722517	4.390056882	4.861687943	4.336217315	4.913135268	4.662341943	4.274355344	4.619381114	5.323943781	3.497337501	4.638441563	5.217930023	4.662341943	5.275137598
1346	AT1G16370	ATOCT6	ATOCT6; carbohydrate transmembrane transporter/ sugar:hydrogen ion symporter	9.659406782	9.318369356	8.865617412	10.34066184	9.629455603	9.84777129	9.532990742	9.435220907	9.226611067	8.703608248	8.612012611	8.834676809	8.906219571	9.688932239	10.10754772
1347	AT1G16380	CHX1, ATCHX1	ATCHX1 (CATION/H+ EXCHANGER 1); monovalent cation:proton antiporter	4.476803808	3.924486125	4.52496365	4.547626688	4.289031051	4.201624557	4.680448222	4.465556542	3.649933724	3.866464827	4.63578212	4.260909226	3.850361427	5.652212958	5.655220421
1348	AT1G16390	ATOCT3	ATOCT3 (ARABIDOPSIS THALIANA ORGANIC CATION/CARNITINE TRANSPORTER2); carbohydrate transmembrane transporter/ sugar:hydrogen ion symporter	5.069636167	4.297556118	5.315912766	5.419574737	4.740337616	5.029371411	6.011255249	4.862414114	5.352132542	5.165798779	5.233398253	5.121229637	5.278869525	5.876524392	6.151125775
1349	AT1G16420	ATMC8	ATMC8 (METACASPASE 8); caspase	6.802390004	5.571172233	6.424359679	7.379049529	6.929004997	5.788499463	6.747759162	6.736100943	6.730653886	6.127174953	6.840643821	6.410395193	6.778015068	7.51887102	7.298243198
1350	AT1G16440		protein kinase, putative	7.085137912	5.956187239	8.11388427	8.247014921	9.144724013	7.567709482	8.11388427	8.541326429	8.428957192	8.630993731	8.11388427	7.498046596	8.45882898	8.118323431	7.316516962
1351	AT1G16460	ATMST2, MST2, ATRDH2	ATRDH2 (ARABIDOPSIS THALIANA RHODANESE HOMOLOGUE 2); thiosulfate sulfurtransferase	7.886191618	7.882941101	8.501770247	7.195991177	8.038981059	9.107384692	8.797662435	8.149286328	8.602287639	8.688655664	7.854738194	8.352079787	8.320994118	8.762444123	8.818275911
1352	AT1G16470	PAB1	PAB1 (PROTEASOME SUBUNIT PAB1); peptidase	9.774050287	9.780310426	10.06621899	9.615092565	9.631149784	10.07673681	10.04487488	9.694239813	9.876498752	9.614756788	9.801609815	10.09063726	9.876498752	9.892190147	9.944941964
1353	AT1G16480		pseudogene of pentatricopeptide (PPR) repeat-containing protein	4.67374979	4.825425669	4.139292286	4.300791772	4.641217617	4.922299065	4.18510009	4.382556765	5.079116172	5.260900934	4.556729113	4.728593904	4.739773244	4.002910284	5.050832378
1354	AT1G16490	AtMYB58	AtMYB58 (myb domain protein 58); DNA binding / transcription factor	3.997250374	4.125510633	3.922981577	3.939835046	3.641965654	3.998619368	3.865055913	3.922981577	3.922981577	3.740526085	3.563642145	4.096850414	3.635685669	4.118653038	3.893984384
1355	AT1G16500		similar to unknown protein [Arabidopsis thaliana] (TAIR:AT1G79160.1); similar to unnamed protein product [Vitis vinifera] (GB:CAO47911.1)	6.011776693	6.773698688	5.988037637	6.261365455	6.185102603	6.303400893	6.265644695	6.075004871	6.416305089	5.762570714	5.770971352	6.558421603	6.039056037	6.112056897	6.148726184
1356	AT1G16510		auxin-responsive family protein	4.019823029	4.675114266	3.786976779	4.907803706	3.513137329	4.076426179	3.846023361	3.534973553	3.761389157	4.161485096	3.411730361	3.566343074	3.739402546	3.52494326	3.638034326
1357	AT1G16520		similar to unknown protein [Arabidopsis thaliana] (TAIR:AT1G56080.1); similar to unknown [Populus trichocarpa] (GB:ABK96045.1); contains InterPro domain Paired amphipathic helix; (InterPro:IPR003822)	7.555550414	7.610020448	7.633074797	7.866199896	7.75606929	8.427610529	8.087782981	7.730292101	8.743902096	8.064580793	8.019931648	7.642598334	7.288095973	8.426802106	7.858734573
1358	AT1G16530	LBD3, ASL9	ASL9/LBD3 (LOB DOMAIN-CONTAINING PROTEIN 3)	4.798130281	4.397808136	4.26442887	4.238022323	4.590277858	4.8400904	4.967636507	4.530082025	4.440919752	4.522148082	4.548604671	4.460427576	4.19707473	5.069731228	5.57675916
1359	AT1G16540	SIR3, LOS5, ABA3, ATABA3	ABA3/ATABA3/LOS5/SIR3 (ABA DEFICIENT 3); Mo-molybdopterin cofactor sulfurase/ selenocysteine lyase	7.677979875	8.474142644	7.508008538	7.341123261	7.616291158	7.787291033	7.009157304	7.393574371	7.69890269	7.614670497	7.538546981	7.254164028	7.338334889	7.351513917	7.26904727
1360	AT1G16560		Per1-like family protein	7.596583588	6.97944104	7.951640573	7.060079768	8.091199716	7.732598277	7.699042257	7.769196938	7.576990914	7.701244436	7.829088289	7.664666083	7.780690659	7.598344494	5.045350784
1361	AT1G16570		glycosyl transferase family 1 protein	8.009021856	7.807158128	8.482153198	7.530954588	8.091914889	8.345130186	8.278168449	8.235523529	8.121176073	8.217429493	8.015977601	8.113747417	8.349007068	7.928018898	7.443974103
1362	AT1G16590	REV7	REV7 (Reversionless 7); DNA binding	6.480179453	5.243510954	5.434508529	4.987547015	6.241195621	6.285929906	6.326027782	5.967483414	5.703403219	6.369124075	5.742861523	5.464263223	5.950460808	5.49753893	5.735609955
1363	AT1G16610	SR45	SR45 (arginine/serine-rich 45); RNA binding	8.213435318	8.028280025	8.947749537	7.689432234	8.749100977	9.324149273	9.101067868	8.746326512	9.230374316	9.146757913	8.633268819	8.751640971	8.862392345	9.146061981	7.726600546
1364	AT1G16640		transcriptional factor B3 family protein	5.075889636	5.677409617	5.879730448	6.440360661	6.011436534	5.078948442	6.033762453	6.06207949	6.441697131	6.400432433	6.192843641	5.752704839	6.571300046	6.254575631	6.460613129
1365	AT1G16650		similar to unnamed protein product [Vitis vinifera] (GB:CAO23849.1); contains domain S-adenosyl-L-methionine-dependent methyltransferases (SSF53335); contains domain CGI-41 METHYLTRANSFERASE (PTHR12496)	7.004695323	7.931298501	7.440340291	7.269783104	6.630167371	7.736557057	7.555381266	7.526998382	7.841500449	7.647720543	7.490114968	7.101485187	7.754846448	6.885295326	7.496898337
1366	AT1G16670		protein kinase family protein	7.947165547	7.734282291	7.443528123	8.383181675	7.659153811	7.761238238	7.366436918	7.723745476	7.676066275	7.22315648	7.469444745	7.607245153	7.573017673	7.575229137	7.582989274
1367	AT1G16680		DNAJ heat shock N-terminal domain-containing protein / S-locus protein, putative	6.234889466	6.813614629	6.43292938	6.558254023	6.834906274	6.643954795	6.37680034	6.396810717	6.929329555	6.558684619	6.612236059	6.764042839	5.986551036	6.551161623	6.816800601
1368	AT1G16690		transcription factor-related	6.65742178	6.666288843	6.808497503	6.490232869	7.186999841	7.416510519	7.654369511	6.66611223	7.236406501	7.022464125	6.958731555	6.935742659	6.941408864	7.522926319	7.320706884
1369	AT1G16705		p300/CBP acetyltransferase-related protein-related	6.283501194	6.922317415	6.395026396	7.435418645	6.1955524	4.478345224	6.727750391	6.288660535	5.342858957	5.489079211	6.337551054	6.4151247	5.644755448	5.98553689	6.198270451
1370	AT1G16710	HAC12	HAC12 (HISTONE ACETYLTRANSFERASE OF THE CBP FAMILY 12); H3/H4 histone acetyltransferase/ transcription cofactor	6.6567173	6.55080681	6.413292073	5.814380167	6.512287681	6.380202413	6.544357038	6.540205775	6.048270602	6.900124674	6.667522655	6.650470528	6.373740554	6.853341373	6.623811378
1371	AT1G16720	HCF173	HCF173 (HIGH CHLOROPHYLL FLUORESCENCE PHENOTYPE 173); binding / catalytic/ oxidoreductase/ transcription repressor	7.36046708	7.205157011	7.650891231	6.47458726	7.346503021	7.327097565	7.575454377	7.027343685	7.122626899	7.549877035	7.022866796	7.255443447	7.729197056	7.229579013	6.719681683
1372	AT1G16730		similar to unknown [Picea sitchensis] (GB:ABK21208.1)	4.591159544	4.083075092	3.90772245	3.916992088	4.400975204	3.898743259	4.670222723	4.122863403	4.136166923	4.166073102	4.158911239	4.251620308	4.036369399	4.983967271	4.142583418
1373	AT1G16740		ribosomal protein L20 family protein	9.696374064	9.72249994	10.22289526	9.618584614	9.986524843	10.67967402	10.58502212	10.08889578	10.15549239	10.33964546	9.895524855	10.01132035	9.877653027	10.55122443	10.35130581
1374	AT1G16750		similar to unknown protein [Arabidopsis thaliana] (TAIR:AT3G13000.2); similar to transcription factor [Arabidopsis thaliana] (TAIR:AT3G13000.1); similar to hypothetical protein OsI_023512 [Oryza sativa (indica cultivar-group)] (GB:EAZ02280.1); similar to hypothetical protein OsJ_021687 [Oryza sativa (japonica cultivar-group)] (GB:EAZ38204.1); similar to Os06g0704100 [Oryza sativa (japonica cultiv…	2.97557286	2.849199171	3.135450505	3.12118422	3.049836401	3.794831872	2.987206256	3.640689828	2.829352303	3.386075989	2.968989916	3.101495748	2.817264042	3.436470924	3.09392734
1375	AT1G16760		protein kinase family protein	3.396692565	3.112981959	3.053382914	3.399143648	3.118659804	3.187639278	3.432788651	2.797283868	2.938958468	2.772774764	2.986627297	3.312680292	3.376965458	3.24908713	3.154350981
1376	AT1G16770		similar to unnamed protein product [Vitis vinifera] (GB:CAO41707.1)	5.355068273	3.912916095	4.607448746	4.563653248	5.117596149	4.429592209	6.167633596	4.623728379	4.020166067	4.135185813	5.298027131	4.620475055	4.603760241	5.246086666	5.226688712
1377	AT1G16780		vacuolar-type H+-translocating inorganic pyrophosphatase, putative	6.224104485	6.93349008	6.286988618	5.41376767	6.396308925	5.535163804	7.042337637	6.545760766	5.633478008	6.069870252	6.428288978	6.264560443	6.104890898	6.998587698	7.400379149
1378	AT1G16790		ribosomal protein-related	7.157256072	7.712120929	7.072869718	7.134532258	6.43946285	7.415592281	7.428115885	6.794830894	7.11828512	7.209498253	6.681370219	7.246650683	7.159499388	6.62818698	7.022083052
1379	AT1G16800		tRNA-splicing endonuclease positive effector-related	5.517872554	5.840827283	6.155293004	4.933798995	5.570851994	6.377395086	6.343603305	5.442451731	5.880164137	6.128099443	5.936028017	6.042118427	5.663271797	6.199454138	6.285901114
1380	AT1G16810		similar to CGI-144-like protein [Solanum lycopersicum] (GB:CAC81814.1); similar to Os02g0727500 [Oryza sativa (japonica cultivar-group)] (GB:NP_001047997.1); contains InterPro domain Protein of unknown function DUF1754, eukaryotic (InterPro:IPR013865)	11.11870818	11.22427417	11.38897435	11.06454022	11.21496521	11.58753696	11.76899448	11.22650846	11.55046366	11.34121464	11.22372816	11.50439863	11.29234139	11.60748363	11.50999648
1381	AT1G16820		vacuolar ATP synthase catalytic subunit-related / V-ATPase-related / vacuolar proton pump-related	7.537543796	7.364289441	7.732918374	8.060898625	7.481047305	7.243310565	8.517672481	7.534694036	8.062537335	7.879667626	8.2456424	7.543526939	8.093548343	9.159726202	7.961744907
1382	AT1G16830		pentatricopeptide (PPR) repeat-containing protein	5.572804186	5.508394295	5.869626408	5.392570139	5.446711398	6.279959156	5.729177767	5.564960952	6.110004286	6.318056711	4.926520279	5.740703044	5.532358136	6.214759189	5.723877654
1383	AT1G16840		similar to unknown protein [Arabidopsis thaliana] (TAIR:AT1G78890.1); similar to hypothetical protein OsI_027317 [Oryza sativa (indica cultivar-group)] (GB:EAZ06085.1)	10.04925095	10.52455286	9.500517093	10.08021626	9.252463456	8.741903075	8.89299373	9.705744921	9.179232118	9.19506667	9.61753935	9.519443459	9.475278988	8.36227899	8.674698796
1384	AT1G16850		unknown protein	11.82034064	12.10842152	11.01753623	11.58301191	10.09667926	9.95590195	9.689746286	11.20652076	10.22177025	10.33038926	11.28443872	11.19094139	11.1495482	9.780823137	9.810578571
1385	AT1G16858	CPuORF55	CPuORF55 (Conserved peptide upstream open reading frame 55)	10.08828458	10.15139061	9.777980204	9.786771666	9.612922904	8.930793846	9.011585857	9.578326674	9.35834573	9.373531505	9.614696244	9.866063626	9.619108953	9.054384865	9.046455896
1386	AT1G16860		merozoite surface protein-related	10.08828458	10.15139061	9.777980204	9.786771666	9.612922904	8.930793846	9.011585857	9.578326674	9.35834573	9.373531505	9.614696244	9.866063626	9.619108953	9.054384865	9.046455896
1387	AT1G16870		mitochondrial 28S ribosomal protein S29-related	9.230882077	9.580843256	10.16079894	9.603820032	9.884308698	10.22522397	10.41281789	9.800959382	10.22257317	10.02707087	9.804157431	9.77339693	9.978851992	10.1646478	10.45727091
1388	AT1G16880		uridylyltransferase-related	7.050739742	7.48598847	7.197657928	6.62317649	6.892418336	8.146770569	7.118638689	6.823089703	7.591223112	7.386019872	7.017678716	8.105330714	6.93504731	7.197152786	7.313136857
1389	AT1G16900		sugar binding / transferase, transferring glycosyl groups	9.682880467	10.04465118	9.819139028	9.450020467	9.65725268	10.0906969	9.988685651	9.675539269	9.920145339	9.835692324	9.281802268	9.88892717	9.711621985	10.11065977	10.2176964
1390	AT1G16910		similar to unknown protein [Arabidopsis thaliana] (TAIR:AT1G78815.1); similar to hypothetical protein [Vitis vinifera] (GB:CAN63025.1); contains InterPro domain Protein of unknown function DUF640 (InterPro:IPR006936)	4.027314216	4.059089009	4.412639616	4.364442316	4.390353047	4.183631816	4.307300524	4.159514573	3.740051302	4.051201993	4.517656042	4.533637091	4.258076191	5.728246269	4.942002398
1391	AT1G16920	ATRABA4B, ATRABA1B, RAB11	RAB11 (ARABIDOPSIS RAB GTPASE HOMOLOG A1B); GTP binding	10.24161135	10.28200303	10.51510447	9.770704101	10.26047299	10.86068442	10.81566853	10.33112296	10.58817336	10.74921443	10.25419732	10.72735289	10.32399979	10.65236112	10.82274286
1392	AT1G16940		F-box family protein	4.766141321	4.654275878	5.125833531	6.340122203	5.340015371	5.340015371	5.236139116	5.204138044	6.143055793	4.998127459	5.505794879	5.060549973	5.816413105	5.466393394	5.911934573
1393	AT1G16950		unknown protein	4.292321861	3.795879133	3.401650783	3.439442754	5.052313774	3.770298228	4.745429743	4.015779664	3.474643999	3.490651865	4.431949794	4.191666886	3.572742377	4.826518972	5.663000605
1394	AT1G16970	KU70, ATKU70	ATKU70/KU70 (ARABIDOPSIS THALIANA KU70 HOMOLOG); double-stranded DNA binding / protein binding	9.248503934	9.400834986	9.730905009	9.399635156	9.590433463	9.738096131	9.896169105	9.654700683	9.66381918	9.654622042	9.373227424	9.241949372	9.456995236	9.747398982	9.815972434
1395	AT1G16980	TPS2, ATTPS2	ATTPS2 (Arabidopsis thaliana trehalose-phosphatase/synthase 2); transferase, transferring glycosyl groups	6.049347288	5.503853257	6.533181634	6.661869699	6.809311237	4.759466265	7.331276589	6.672012501	7.710596019	6.544247915	6.81829967	6.048407881	7.538363553	7.519727731	7.004266035
1396	AT1G17000	TPS3, ATTPS3	ATTPS3 (Arabidopsis thaliana trehalose-phosphatase/synthase 3); alpha,alpha-trehalose-phosphate synthase (UDP-forming)	4.232060984	3.588119258	5.171839771	4.070966739	4.788378146	3.529898594	5.270606758	4.924661288	4.885176926	4.196241558	5.643233201	4.307676588	6.686738403	5.378308859	5.790063415
1397	AT1G17010		oxidoreductase, 2OG-Fe(II) oxygenase family protein	3.98540474	3.147173848	4.885538558	2.910393368	4.179571751	3.062428807	4.494176169	3.98540474	3.609523832	3.072989021	4.460979943	3.839481693	5.030948487	4.931170993	4.490006865
1398	AT1G17020	ATSRG1, SRG1	SRG1 (SENESCENCE-RELATED GENE 1); oxidoreductase, acting on paired donors, with incorporation or reduction of molecular oxygen, 2-oxoglutarate as one donor, and incorporation of one atom each of oxygen into both donors	4.463963646	4.646260641	4.764310165	4.020247026	5.722082305	3.809411712	4.374386829	4.154068287	5.16087285	5.815371068	4.839811133	5.414555365	5.134394642	5.164144707	5.485477865
1399	AT1G17040		transcription factor-related	7.029478535	7.471312876	7.265633286	6.942073716	7.118872339	7.574405998	7.581337507	7.28001607	7.741298168	7.518387614	7.300080415	7.421616696	7.682140671	7.841353896	7.910933045
1400	AT1G17050	SPS2	SPS2 (SOLANESYL DIPHOSPHATE SYNTHASE 2); dimethylallyltranstransferase/ trans-octaprenyltranstransferase	8.679359318	9.180442148	8.669775098	9.087467887	8.317793993	8.885193776	8.5938938	8.730192796	8.631544535	8.729732871	8.480116626	8.517528589	8.555252723	8.154898876	8.528839551
1401	AT1G17060	SOB7, CYP72C1	CYP72C1 (cytochrome P450, family 72, subfamily C, polypeptide 1); oxygen binding	10.26564596	10.70176803	9.686911978	10.38833058	9.803737334	9.199500675	8.993693736	9.848062773	9.54150007	9.358572844	9.84555186	10.01790076	9.617300737	8.91068772	9.14626574
1402	AT1G17070		D111/G-patch domain-containing protein	7.991277993	8.770259758	8.548239226	8.555198809	8.217507054	8.166553145	8.529810041	8.289171543	8.52218578	8.375861365	8.191853062	8.044566398	8.698135016	8.305427994	8.528568132
1403	AT1G17080		similar to unknown protein [Arabidopsis thaliana] (TAIR:AT1G53560.1); similar to unknown [Populus trichocarpa] (GB:ABK95219.1); contains domain PTHR10052 (PTHR10052); contains domain PTHR10052:SF2 (PTHR10052:SF2)	9.629575093	10.00590605	9.421932252	10.17882522	9.869021038	9.3130441	9.021273641	9.650739474	9.635329108	9.189658741	9.840130417	9.517574362	9.598783339	9.000151162	8.631747573
1404	AT1G17090		unknown protein	7.270016289	7.488681734	7.459936974	8.344071655	8.448382132	7.885772798	7.37531154	8.297640644	8.22201177	7.793147535	8.363849627	7.28540005	8.494926267	7.859210777	7.534297658
1405	AT1G17100		SOUL heme-binding family protein	8.626390829	8.663540308	7.792818534	7.980297679	7.159807342	7.327296903	7.790578851	7.863779542	7.718995749	7.331458275	7.896069509	8.165905788	7.609773393	7.579086197	8.416309194
1406	AT1G17110	UBP15	UBP15 (UBIQUITIN-SPECIFIC PROTEASE 15); ubiquitin-specific protease	8.616539054	8.978078202	8.481528868	8.946391272	8.389253397	8.962184177	9.035376707	8.874866855	8.997103522	8.495457845	8.793804502	8.300003823	8.888635826	8.881236313	8.733839439
1407	AT1G17120	CAT8	CAT8 (CATIONIC AMINO ACID TRANSPORTER 8); cationic amino acid transmembrane transporter	6.385123753	6.579038386	6.135007325	6.624711319	6.197644566	6.132007622	6.037688955	5.778468018	6.027941464	5.82128808	5.393329744	6.581433002	5.959798461	5.325103151	5.618357329
1408	AT1G17130		cell cycle control protein-related	8.807006235	9.390947244	8.861469388	9.213701054	8.732030529	8.654452518	8.882421693	8.96816223	8.954093272	8.779017786	9.082222619	8.746325906	8.655873907	8.817752943	8.818921851
1409	AT1G17140		tropomyosin-related	6.690662396	6.838560661	6.973930977	6.90776335	6.595853111	7.618680105	7.131627288	6.897575369	7.030484319	7.006084911	6.896853065	7.516285808	6.809366022	7.151479299	7.847997276
1410	AT1G17145		protein binding / zinc ion binding	9.774985397	9.502587085	8.59331479	10.09539086	9.16596267	9.053943116	8.775221627	9.279308798	9.163119661	8.97216978	8.891920073	8.558817925	9.083922869	7.841572737	9.953692508
1411	AT1G17150		glycoside hydrolase family 28 protein / polygalacturonase (pectinase) family protein	3.422399309	3.819171722	3.150650635	3.84225792	3.852139701	3.834122021	3.169580389	3.246097054	3.399432924	3.704403199	3.295800403	3.436667935	3.795747715	4.081811607	3.401703201
1412	AT1G17160		pfkB-type carbohydrate kinase family protein	8.739269167	8.119246761	9.066677495	7.354615049	8.805830889	8.973108032	8.930269077	8.911881717	8.922224187	8.765296633	8.482423546	8.696124288	8.93516761	8.353563447	7.593400546
1413	AT1G17170	GST, ATGSTU24	ATGSTU24 (ARABIDOPSIS THALIANA GLUTATHIONE S-TRANSFERASE (CLASS TAU) 24); glutathione transferase	11.718354	12.44045921	11.28990122	12.44299787	11.40767003	10.25252047	9.787991995	11.43054461	10.81720898	11.09857454	11.61097638	11.24044196	11.55589771	10.41163153	12.19235377
1414	AT1G17180	ATGSTU25	ATGSTU25 (Arabidopsis thaliana Glutathione S-transferase (class tau) 25); glutathione transferase	11.94997808	11.6797807	11.13910585	11.43974046	11.47438934	11.09783117	10.75545557	11.52962113	11.1582285	11.03610596	11.75331381	11.70457706	11.2813497	10.85379377	11.10443039
1415	AT1G17190	ATGSTU26	ATGSTU26 (Arabidopsis thaliana Glutathione S-transferase (class tau) 26); glutathione transferase	11.8221556	12.01200435	11.93521921	12.19434166	11.97368575	11.79574765	11.85704784	12.16208556	12.04841104	11.4848562	12.17805762	11.75611405	11.89401067	11.90100208	11.66772939
1416	AT1G17200		integral membrane family protein	8.286512867	8.160430417	8.452124879	8.361104295	8.983497078	8.747824817	8.310221776	8.668073052	8.523563245	8.47437134	8.444412827	8.175956429	8.365277	8.493163312	8.866036561
1417	AT1G17210		zinc ion binding	8.377735478	8.362356365	8.532867181	8.189827989	8.341275537	8.427229999	8.341275537	8.511902996	8.059735407	8.42520008	8.394792222	8.168569597	8.727524539	8.069269848	7.398723829
1418	AT1G17220	FUG1	FUG1 (FU-GAERI1); translation initiation factor	7.587483605	7.571097841	7.194536626	7.389804796	7.352596237	7.334659923	7.693692614	7.437247237	7.437247237	7.134032026	7.261261863	7.380326677	7.87217954	7.914929262	8.206748239
1419	AT1G17230		protein binding / protein kinase	4.364696795	4.558419514	4.42900755	3.832763301	4.098299255	4.177132501	3.835946555	4.047303547	4.321972616	3.835647296	3.891612311	4.386362348	4.101195084	3.930406256	4.048201771
1420	AT1G17240		leucine-rich repeat family protein	3.81844919	3.96547263	4.0849648	3.928778898	3.996627033	3.744608162	4.188389198	4.070529065	4.114519932	4.070529065	4.446240644	3.456229487	4.230364939	5.048345488	4.195246335
1421	AT1G17250		leucine-rich repeat family protein	4.634090327	4.239047123	5.344856545	4.571407681	4.978517513	5.579023261	5.242487822	5.290800409	5.044758841	4.740849746	5.09881024	4.646191876	5.235215203	4.867597289	5.598238992
1422	AT1G17260	AHA10	AHA10 (AUTOINHIBITED H(+)-ATPASE ISOFORM 10); ATPase	5.182705896	5.533806052	4.65095159	4.797990218	4.2729146	5.110939482	4.787448869	5.395721793	4.324827799	4.858739414	4.926388555	4.858739414	5.295053355	3.683626722	4.446093455
1423	AT1G17300		similar to unknown protein [Arabidopsis thaliana] (TAIR:AT1G17285.1)	5.846005793	4.216981418	6.02039156	4.579807421	6.539798359	5.737536893	5.49079988	6.622360629	5.737536893	6.311011652	5.944175707	5.481339946	6.044353308	5.263008734	4.570518316
1424	AT1G17310		MADS-box protein (AGL100)	9.763558969	9.485515883	8.197420684	9.668059735	7.974076142	7.993771537	8.361809601	8.003435369	8.352866388	8.605748778	8.078952644	9.355764406	8.117181634	7.576690238	7.903267636
1425	AT1G17330		metal-dependent phosphohydrolase HD domain-containing protein-related	4.194434413	4.636297117	3.685604508	3.685604508	3.609367749	3.853573676	3.448420953	3.362238472	3.517078851	4.0522785	3.911743643	4.150872809	3.71935739	3.480292995	3.070635408
1426	AT1G17340		phosphoinositide phosphatase family protein	8.942340081	8.915984212	8.639348381	9.953097863	8.912686937	8.160166304	8.021240191	8.922672379	8.582134043	8.551276644	9.333797072	8.383321172	8.780331125	7.926395966	8.200337123
1427	AT1G17350		auxin-induced-related / indole-3-acetic acid induced-related	9.047986065	8.740363766	9.465756732	8.540331419	9.397213459	9.549497566	9.481403006	9.27275581	9.413903624	9.250648598	9.287024234	9.1351898	9.301404639	9.408112053	9.389842259
1428	AT1G17360		COP1-interacting protein-related	8.307643405	8.672153356	8.475249239	8.877984285	8.014128323	8.256310055	8.070046286	8.399120587	8.0829429	8.019208773	8.02086696	7.758629689	7.782416607	7.322227282	7.893031295
1429	AT1G17370	UBP1B	UBP1B (OLIGOURIDYLATE BINDING PROTEIN 1B); mRNA 3'-UTR binding	9.657313724	9.957171237	9.735394854	9.394896281	9.516636958	9.927567149	9.865471943	9.552026145	9.75084881	9.953614367	9.617119948	9.903055449	9.747146843	9.672260745	9.999794427
1430	AT1G17380	JAZ5, TIFY11A	JAZ5/TIFY11A (JASMONATE-ZIM-DOMAIN PROTEIN 5)	9.540476387	9.747671167	7.651996616	9.907378403	7.362267011	8.600052865	8.265563858	8.445125055	7.969603055	7.172418431	7.77975366	7.986682326	7.461730906	7.968712498	8.540645036
1431	AT1G17390		transposable element gene	3.046760923	2.782259383	3.133975514	3.797863591	3.302963207	3.296583267	4.065622985	3.286752494	3.572641366	2.758666207	3.407359081	3.625264293	3.606523322	4.093091277	2.930363223
1432	AT1G17410		nucleoside diphosphate kinase family protein	8.844860431	9.289223611	8.325864083	8.706673423	8.467629562	8.947175039	8.617556871	8.578443881	8.573600513	8.638432911	8.42108725	8.573600513	8.446533115	8.200298713	8.417319578
1433	AT1G17420	LOX3	LOX3 (Lipoxygenase 3); iron ion binding / lipoxygenase/ metal ion binding / oxidoreductase, acting on single donors with incorporation of molecular oxygen, incorporation of two atoms of oxygen	8.894497281	8.363052362	6.845140012	8.975354482	6.764210089	7.73610131	5.90916525	6.815520104	7.042655391	6.245452275	6.218251248	6.213731828	7.183778652	5.619271877	7.337732278
1434	AT1G17430		hydrolase, alpha/beta fold family protein	8.877501694	8.741214142	8.619501811	8.065164711	8.160384507	8.869344829	8.498400844	8.379921366	8.466975173	8.293861504	7.738183343	8.477913354	8.32511004	8.610387964	8.273538634
1435	AT1G17440	EER4, TAF12B	EER4/TAF12B (TBP-ASSOCIATED FACTOR 12B); transcription initiation factor	7.97081495	8.071288981	7.956110097	8.12431337	7.956110097	8.046658079	7.827398708	8.138792021	7.63867755	8.140331225	8.243803393	7.530063823	7.930349073	7.313856767	7.861806621
1436	AT1G17455	ELF4-L4	ELF4-L4 (ELF4-LIKE 4)	8.793465845	9.202576105	8.99662948	9.245681094	8.677268651	9.002506503	8.844289882	8.587473619	8.250518586	8.560111693	8.509413019	8.962205355	8.872683401	8.39777876	8.551036583
1437	AT1G17460	TRFL3	TRFL3 (TRF-LIKE 3); DNA binding / transcription factor	6.432854253	6.848070258	6.796507109	6.678592134	7.091908695	6.3082951	7.113953456	7.064514437	7.427184211	6.495672204	6.796507109	6.432711382	6.765415182	7.191019815	6.657866732
1438	AT1G17470	ATDRG, ATDRG1	ATDRG1 (ARABIDOPSIS THALIANA DEVELOPMENTALLY REGULATED G-PROTEIN 1); GTP binding	8.453205767	8.430833066	8.969604193	8.199777325	8.577915994	9.159598423	8.718539931	8.436317824	8.705036791	9.204972941	8.721831777	8.523444969	8.828183676	8.655378697	8.705036791
1439	AT1G17480	IQD7	IQD7 (IQ-domain 7); calmodulin binding	4.546006055	4.542052797	4.621917618	4.562227421	4.519653759	4.661155116	4.768619739	4.452928072	4.074913441	4.601349987	4.682594813	5.237613653	4.204237545	4.889513425	5.012144778
1440	AT1G17490		similar to unknown protein [Arabidopsis thaliana] (TAIR:AT1G72690.1); similar to unknown [Populus trichocarpa] (GB:ABK95773.1)	9.663589546	9.944060361	9.830089355	9.702194574	10.08366133	10.17588851	10.06401398	10.07557023	10.29713727	9.891248561	10.04529431	9.997051291	9.505074574	10.2137049	10.22748694
1441	AT1G17500		ATPase, coupled to transmembrane movement of ions, phosphorylative mechanism	9.172486396	9.389589893	9.218898429	9.322786714	8.884248154	8.721133985	8.597067131	8.990987696	8.750832194	8.884248154	8.810639133	9.039455444	8.863929113	8.370171987	8.266097587
1442	AT1G17510		unknown protein	8.139965651	7.753251807	8.276413176	7.752409119	8.333134527	8.071813418	7.606533917	8.139926961	7.747903587	8.078076499	7.610161825	7.75897379	8.074739899	7.638739082	7.405457687
1443	AT1G17520		DNA-binding protein, putative	7.785194933	8.004095001	7.24528861	7.111505152	7.791656258	7.859640063	8.138737722	7.642173819	7.946385871	7.641399816	7.741279093	7.19298806	7.577879077	7.964673982	8.136402818
1444	AT1G17530	ATTIM23-1	ATTIM23-1 (TRANSLOCASE OF INNER MITOCHONDRIAL MEMBRANE 23); P-P-bond-hydrolysis-driven protein transmembrane transporter	7.463593549	8.131983897	6.819408165	6.49782261	6.782474708	7.547820643	6.479297058	6.697156112	6.437458167	7.022083052	6.842950893	8.582031066	6.671560881	6.462675472	6.583694637
1445	AT1G17540		kinase	3.2454815	3.179343828	3.035688055	2.7702067	3.445242949	3.295916655	3.397537426	2.710137658	3.158316767	3.360750216	2.621561792	2.978270707	2.888086371	3.404323049	3.172771474
1446	AT1G17545		protein phosphatase 2C-related / PP2C-related	2.869244928	2.982176709	3.091564434	2.936669566	3.085756471	2.843253587	3.22376175	3.219551058	3.085756471	2.588783138	3.426779165	2.837745395	3.33298615	3.934808921	4.049509216
1447	AT1G17550	HAB2	HAB2 (Homology to ABI2); protein serine/threonine phosphatase	10.81820412	10.71853898	10.4914032	10.90488166	10.52664632	10.00493407	9.973288232	10.4864656	10.32713013	10.04757996	10.45710778	10.46912341	10.44198987	10.16789773	10.6021222
1448	AT1G17560	HLL	HLL (HUELLENLOS); structural constituent of ribosome	8.00274539	8.167557022	8.905590607	7.905190832	8.418234162	9.513301916	9.235876097	8.220431583	8.627878027	8.901841319	8.402239828	8.723918319	8.658889115	9.463553681	8.365537193
1449	AT1G17580	ATMYA1, MYA1	MYA1 (ARABIDOPSIS MYOSIN); motor/ protein binding	10.44424067	10.68673402	10.18523522	10.73323693	9.938601473	10.04635275	10.42715875	10.36202998	10.60057753	10.29819287	10.18749161	9.768479226	10.0057555	10.15268346	10.06703779
1450	AT1G17590		CCAAT-binding transcription factor (CBF-B/NF-YA) family protein	3.646570885	4.328284821	4.298427402	3.65967906	3.354642103	4.459487065	3.693784397	4.122330354	3.845569851	4.208193024	3.56586278	3.664649102	3.242754855	3.851352608	3.096729937
1451	AT1G17600		disease resistance protein (TIR-NBS-LRR class), putative	2.732860683	3.022446452	3.131201155	2.729901904	4.079609746	3.18702523	2.823005202	3.23918997	3.366464538	3.344408484	2.756598919	2.689017123	3.010782532	3.031396556	2.752948155
1452	AT1G17610		disease resistance protein-related	3.31210779	3.41996061	3.182656853	3.274686726	3.279729689	3.304258093	3.13760256	3.099302292	3.439319735	3.103203908	3.440274111	3.092889759	3.279729689	3.350611068	3.368714088
1453	AT1G17615		disease resistance protein (TIR-NBS class), putative	2.767714931	3.037525746	2.93555487	2.908823554	3.011197441	3.066263696	3.149344301	2.995132092	2.63990207	2.877861109	2.936669566	3.359312659	2.941950782	2.936669566	2.894364293
1454	AT1G17620		similar to unknown protein [Arabidopsis thaliana] (TAIR:AT5G11890.1); similar to unknown [Populus trichocarpa] (GB:ABK96083.1); contains InterPro domain Harpin-induced 1 (InterPro:IPR010847)	10.57957394	10.65283545	10.28634888	11.11987942	10.50401865	10.25437895	9.73442999	10.68601443	10.45547506	9.765422791	10.82118251	10.41619887	10.39470064	9.956208205	9.582944868
1455	AT1G17630		pentatricopeptide (PPR) repeat-containing protein	3.646134421	3.414100209	3.642090845	3.013438124	3.317832524	4.145812318	3.012710237	3.348648284	3.223637761	3.49864766	3.608955003	4.009215558	3.286891158	3.119460937	3.035025749
1456	AT1G17640		RNA recognition motif (RRM)-containing protein	4.691619348	4.726616161	5.385583938	4.490702669	5.192398529	5.483690509	5.327043848	4.917487184	4.623576596	5.385868334	5.353121184	5.289194485	5.745573162	5.373633961	4.97215085
1457	AT1G17650		phosphogluconate dehydrogenase (decarboxylating)	7.466029037	7.739539779	8.131354959	7.11362208	7.772351722	7.377653113	8.422678599	8.479668089	7.610954134	7.971932482	8.46450902	7.433298621	8.667765272	8.76906975	8.456043622
1458	AT1G17665		similar to CA-responsive protein [Brassica oleracea] (GB:ABB83615.1)	4.553920614	5.721853843	4.5140728	4.837068686	4.746038086	4.211902572	4.610134677	5.108828736	4.87193424	4.833275967	4.183431113	4.746038086	4.952482855	4.294897149	4.365659508
1459	AT1G17680		transcription factor-related	8.879262897	9.129505808	8.910424819	8.676895344	8.77312762	9.0359014	9.04583189	8.825419306	9.038281971	9.033925276	8.807453953	8.870995828	8.819997367	8.850498278	8.435782908
1460	AT1G17690		similar to unnamed protein product [Vitis vinifera] (GB:CAO64063.1); contains InterPro domain Protein of unknown function DUF1253 (InterPro:IPR010678)	7.878844903	8.597672442	8.868248169	8.544927982	8.538799678	8.977476328	8.702533477	8.663029672	8.901362809	8.627348071	8.461089915	8.593375088	8.515707309	8.988613602	9.141765644
1461	AT1G17700		prenylated rab acceptor (PRA1) family protein	5.126645701	5.291708037	3.908627465	4.396228895	4.382412133	3.900973955	5.719201734	3.762557689	3.770211455	4.165966254	5.732603782	4.663097697	4.010030538	6.721206882	6.080407808
1462	AT1G17710		phosphoric monoester hydrolase	5.18953561	5.891882463	4.955173886	6.335888008	5.062739116	4.515346276	4.871417189	4.565459419	4.759591394	4.793505524	4.902146551	5.124450251	5.124049549	5.299823656	4.020981198
1463	AT1G17720		ATB BETA (Arabidopsis thaliana serine/threonine protein phosphatase 2A 55 kDa regulatory subunit B beta isofor); nucleotide binding	8.55176734	8.380811554	8.371088896	8.285410739	8.131579575	8.181589599	7.733495435	8.162589432	8.268959444	7.99116134	8.108375592	8.3419174	7.779143018	7.835881911	7.899973663
1464	AT1G17730	VPS46.1	VPS46.1	9.296197473	9.81546989	9.387479163	9.858450046	9.463076801	9.322371501	9.09491606	9.625369756	9.467448992	9.295307047	9.335630798	9.460958225	9.459789345	9.171895077	8.964411207
1465	AT1G17744		unknown protein	6.945300066	7.127722163	5.517033103	6.821912553	5.445113076	5.029637526	5.83975177	5.761788294	5.891959666	5.417929884	5.882069236	7.108985416	5.631323572	6.74307262	6.089441642
1466	AT1G17745	PGDH	PGDH (3-PHOSPHOGLYCERATE DEHYDROGENASE); phosphoglycerate dehydrogenase	10.24400026	10.2926606	10.35947968	10.80704193	10.44011572	9.937771185	10.25421766	10.49874529	10.26566216	10.16212528	10.51393114	10.0382926	10.39416133	10.06178522	9.309103413
1467	AT1G17750		leucine-rich repeat transmembrane protein kinase, putative	8.214741228	8.294656004	6.325587084	8.356693258	6.708293465	6.663644197	5.754270576	6.601564446	6.243862561	6.67302218	6.007231594	6.545987062	6.587606417	5.814900224	7.053740482
1468	AT1G17760	CSTF77, ATCSTF77	ATCSTF77/CSTF77 (Cleavage stimulation factor 77); protein binding	9.061084765	9.104751228	8.744391883	8.393056392	8.580658771	8.824610143	8.923037348	8.513035111	8.824919308	8.684519348	8.764793529	8.540257281	8.833926371	8.407651315	8.68505179
1469	AT1G17790		DNA-binding bromodomain-containing protein	8.024295716	8.496134433	7.955424814	7.669613924	8.12890647	8.259421885	8.049127974	8.102023037	7.997689992	8.283309734	7.821222571	8.000324517	8.034471336	8.049243163	7.740728294
[truncated: 20,036 more rows]
