# Supplementary material for: poolMC: Smart pooling of mRNA samples in microarray experiments
Source: BMC Bioinformatics. 2010 Jun 2;11:299. doi: 10.1186/1471-2105-11-299 (PMC2900278; doi:10.1186/1471-2105-11-299)
Supplement: Additional file 2 — Multiplex measurement. Tab-delimited file containing the multiplex measurement. The file contains 21,505 rows corresponding to the genes and 12 columns of gene expression data (log-transformed) corresponding to the pooled samples. [file 1471-2105-11-299-S2.TXT]

No.	TAIR_ID	GeneName	Description	M1	M2	M3	M4	M5	M6	M7	M8	M9	M10	M11	M12
1	AFFX-Athal-25SrRNA_s			11.07878744	10.9422888	10.53907337	11.31542421	11.51485923	11.20730125	11.60756316	10.94475082	11.19755543	9.909633948	10.8852543	10.89695295
2	AFFX-Athal-5SrRNA			12.33717518	12.0679474	11.78111059	12.40199436	12.90537486	11.86405296	12.60804615	12.3387734	12.59701953	11.48637251	11.50631698	12.43043744
3	AFFX-Athal-Actin_3_f			11.19823363	11.11865158	11.14316351	11.27172907	11.43677124	11.03631387	11.32787708	10.99116516	11.2200159	11.08161597	11.15967107	11.18006222
4	AFFX-Athal-Actin_5_r			5.45592734	5.368763463	4.731538354	5.164838036	5.054096555	5.122823591	4.952952541	5.228358956	5.001294225	5.206589143	5.195870413	5.539231676
5	AFFX-Athal-Actin_M			9.301172804	9.037295603	8.831128038	9.030383287	9.047610418	9.051230934	9.118727154	8.852041758	9.077584718	8.925968527	8.90100468	9.450764159
6	AFFX-Athal-GAPDH_3_s			11.61158037	11.81625395	11.60517902	11.73719705	11.90963657	11.43923235	11.87256821	11.81564149	11.90487878	11.68915945	11.72753789	11.64348062
7	AFFX-Athal-GAPDH_5_s			9.714218999	9.724514122	8.409155307	8.525293455	8.499015132	8.512819014	8.44409151	9.68639403	8.704437738	9.653281352	9.447516967	9.611427521
8	AFFX-Athal-GAPDH_M_s			10.54655144	10.65511818	9.957710425	10.20841996	10.10746632	10.11285346	10.16328635	10.54803999	10.30348338	10.63886681	10.44915077	10.54562762
9	AFFX-Athal-Ubq_3_f			13.54854769	13.61603849	13.52834206	13.47054363	13.5456423	12.96447945	13.51945267	13.62671432	13.64472737	13.67719972	13.58269948	13.48629216
10	AFFX-Athal-Ubq_5_f			12.01700193	12.07865979	11.87277472	11.77530607	11.68317161	11.30376338	11.78266861	12.17703578	11.98701922	12.13803998	12.07606634	11.97531557
11	AFFX-Athal-Ubq_M_f			11.50359226	11.64651454	11.43751562	11.36595531	11.2039906	10.92359231	11.40897858	11.67042222	11.52592882	11.73234284	11.63068581	11.54265834
12	AFFX-BioB-3			10.66527997	10.37782516	9.559140782	10.87816955	10.78392466	10.31045384	10.71801523	10.36008363	10.64595103	10.47421012	10.42354522	10.36165614
13	AFFX-BioB-5			10.05747666	9.810852564	11.28650483	10.22257789	9.983055635	9.763080445	10.09639344	9.668849656	9.955888616	9.734193623	9.672746293	9.84549391
14	AFFX-BioB-M			11.03194493	10.80394313	10.88239447	11.51123859	11.12951015	11.13851837	11.22356846	10.75764353	11.06271835	10.77141955	10.78881073	10.80798033
15	AFFX-BioC-3			10.24116578	9.957004295	9.366705937	10.46571636	10.37938659	10.17349175	10.33992271	10.02097915	10.28331434	10.11890055	10.10610899	10.06505684
16	AFFX-BioC-5			11.2273896	10.91305759	10.67674773	11.41989078	11.29891983	11.10704101	11.25890217	10.90404186	11.18925667	11.00654045	11.03350524	10.94784928
17	AFFX-BioDn-3			13.40744876	13.21094537	11.85977939	13.50707262	13.5265671	12.73898934	13.40094795	13.25220052	13.41510757	13.24248152	13.29698145	13.31308965
18	AFFX-BioDn-5			11.60607906	11.35019233	11.07369664	11.71209829	11.73605772	11.3925176	11.63745818	11.45291394	11.62185075	11.41625822	11.51627876	11.43156999
19	AFFX-CreX-3			14.39379365	14.24359855	13.66060299	14.33087309	14.51894889	13.60176752	14.33137831	14.36950335	14.47640284	14.33874362	14.36597797	14.30796251
20	AFFX-CreX-5			13.43176292	13.29854956	12.77617712	13.40995802	13.58345134	12.89847809	13.46179121	13.37117008	13.48878436	13.31452735	13.39358699	13.38389818
21	AFFX-DapX-3			2.896415999	2.881966068	2.908492599	2.867581211	2.78674903	3.232744247	2.884562524	2.945995361	2.811395181	2.99780955	2.894437346	2.78951807
22	AFFX-DapX-5			3.19982973	3.033148333	3.242695454	3.254455717	2.927023055	3.543673437	3.185448899	2.958444684	3.027527928	3.208823584	3.189387069	3.000305788
23	AFFX-DapX-M			2.957642895	2.803518981	2.942279743	2.973951843	2.783931633	3.211356574	2.958574585	2.864179625	2.842975768	3.069689884	3.007908459	2.820037957
24	AFFX-LysX-3			2.73946498	2.879028821	2.894186711	2.972550084	2.631793642	3.234950732	2.782962706	2.804070407	2.706458834	2.951433418	2.833638445	2.729484837
25	AFFX-LysX-5			3.197334401	2.731857203	2.72278697	2.884459433	2.550397092	2.951271791	2.708189382	2.893682811	2.829769796	2.813375917	2.852014922	2.686903711
26	AFFX-LysX-M			3.155558741	3.01291037	3.309191167	3.093178291	2.708813293	3.363012348	3.036385077	2.876480484	2.896860101	3.133429751	2.955898241	3.028761976
27	AFFX-PheX-3			3.419415951	3.372965587	3.611912669	3.709100353	3.042669379	3.362086701	3.182499509	3.189318184	3.015473213	3.331301306	3.26875558	3.170571295
28	AFFX-PheX-5			2.853410757	2.789251696	2.900306631	3.036188507	2.56538745	2.907177807	2.673368326	2.661255569	2.765291379	2.851051142	2.948700732	2.78457859
29	AFFX-PheX-M			3.324875546	3.181796759	3.097496024	3.056868557	2.889625772	3.643118145	3.093136512	3.129949749	3.0392867	3.285020888	3.227252226	3.14786521
30	AFFX-ThrX-3			4.009279797	3.761771159	3.531381451	4.096506999	3.358682172	4.13985634	3.730249033	3.888100165	3.537016314	3.847471118	3.863138181	3.557878835
31	AFFX-ThrX-5			3.063907216	3.050315958	3.048518733	3.162019692	2.790431988	3.264777832	2.774209409	3.075446657	2.862559473	3.149570366	2.945591363	2.818853171
32	AFFX-ThrX-M			2.902323244	2.941769558	2.868764031	2.999045459	2.594933093	3.226576592	2.947278214	2.941082173	2.723957747	2.891604649	2.892616349	2.834458715
33	AFFX-TrpnX-3			2.711696156	2.787455133	2.790614424	2.74048856	2.497600676	2.977678952	2.639243008	2.730122695	2.631922946	2.675465289	2.877481028	2.606316963
34	AFFX-TrpnX-5			3.147981579	3.044488575	3.075807417	3.150757748	2.68207711	3.272924411	3.160303628	3.092289963	2.994699191	3.301929433	3.089828266	2.868168472
35	AFFX-TrpnX-M			3.185432453	3.002053534	3.14633771	3.092856978	2.81120926	3.17939055	2.856882281	2.952211004	2.941132878	2.94032383	3.175813737	2.87585941
36	AFFX-r2-At-Actin-3_s			12.42810686	12.29010936	12.2361235	12.48142024	12.65416577	12.1245289	12.54540868	12.19763852	12.45660718	12.2031498	12.31576086	12.38489927
37	AFFX-r2-At-Actin-5_s			8.320289323	7.942984075	7.31161409	7.98453634	8.719950931	7.638456322	7.805335469	8.085580958	7.941031324	7.475178898	7.480341748	8.56366011
38	AFFX-r2-At-Actin-M_s			9.912214575	9.545187947	9.29114194	9.673582676	9.601409975	9.548669702	9.596052381	9.576075869	9.699598145	9.487120782	9.563058537	9.958377254
39	AFFX-r2-At-GAPDH-3_s			12.2400457	12.13571953	11.75259205	12.1550315	12.01150926	11.79037001	11.97421304	12.15027045	12.05693678	12.16264572	12.21155652	12.17874426
40	AFFX-r2-At-GAPDH-5_s			10.49572487	10.6153529	9.626110935	9.999600472	9.986112699	9.696928972	9.917897749	10.67813107	10.02349736	10.49391419	10.43009083	10.61796411
41	AFFX-r2-At-U12639			2.939692626	3.188784537	3.154563385	3.505028949	2.881595404	3.549079525	3.114741111	3.234151255	3.262773206	3.21636397	3.202601479	3.201703716
42	AFFX-r2-At-Ubq-3_x			13.52954094	13.74927703	13.58042061	13.485892	13.48574639	12.97500954	13.52254852	13.76334841	13.68940574	13.79884668	13.75321604	13.55013223
43	AFFX-r2-At-Ubq-5_x			12.6276927	12.86068088	12.59111602	12.42098067	12.25661487	12.04850831	12.3008624	12.92964277	12.65140211	12.81552168	12.73904274	12.61615505
44	AFFX-r2-Bs-dap-3			2.885714559	2.813638002	2.761186437	2.862151233	2.685063533	2.819768552	2.874636532	2.677123906	2.735624508	2.76748752	2.844109062	2.850410144
45	AFFX-r2-Bs-dap-5			3.063904405	2.800170935	2.860465569	2.935396942	2.697527046	3.214977257	2.721004495	2.807728266	2.818609892	2.775583114	2.747448673	2.842828821
46	AFFX-r2-Bs-dap-M			2.579403231	2.825242292	2.659423562	2.893179457	2.575647991	2.954447773	2.633132542	2.647399041	2.56595632	2.696918268	2.693403334	2.766601036
47	AFFX-r2-Bs-lys-3			3.097642153	3.075750677	3.050928792	2.954173966	2.84169133	3.341004789	2.969396414	2.980637858	2.881217721	3.272193858	3.010241379	2.941176863
48	AFFX-r2-Bs-lys-5			3.075074333	2.692702579	2.574439075	2.657746552	2.392813378	2.734427014	2.363062445	2.552481542	2.490649879	2.74780204	2.614228854	2.521274697
49	AFFX-r2-Bs-lys-M			3.104809901	3.028307577	3.241505748	3.095722556	2.884055651	3.724334459	3.165783763	3.078225066	2.860691638	2.904156628	3.041398335	3.190132072
50	AFFX-r2-Bs-phe-3			2.922400141	3.006959409	3.317265871	3.540516533	2.865644401	3.678701807	2.749133119	3.091442563	3.243661237	3.17808329	3.019066057	2.924696471
51	AFFX-r2-Bs-phe-5			3.022351807	2.675681177	2.732597319	2.695589293	2.413230424	3.306274476	2.691175394	2.662337228	2.668696735	2.527179575	2.763174564	2.499496447
52	AFFX-r2-Bs-phe-M			3.173424526	2.991769117	3.088293471	3.081752763	2.939616129	3.469409481	3.060627091	3.06401683	2.978830544	3.257474196	3.056584592	3.059891871
53	AFFX-r2-Bs-thr-3_s			3.112563108	3.02655473	3.176538979	3.347311904	2.918919035	3.212001423	3.038755502	3.1447763	3.120149194	3.352020616	3.219714894	3.030420006
54	AFFX-r2-Bs-thr-5_s			2.96427611	2.811087704	3.048418666	2.945521252	2.904722972	2.990751773	3.068325226	3.126807236	2.921562354	3.342276784	3.304541093	2.855619293
55	AFFX-r2-Bs-thr-M_s			2.9484964	2.922180086	2.977342606	2.782563027	2.746281408	3.260427345	2.942460252	3.005694189	2.829432047	2.960570553	3.144657252	2.97306763
56	AFFX-r2-Ec-bioB-3			9.928616901	9.805135323	9.987494857	10.07647722	10.10319677	9.734293543	10.0207138	9.737478135	9.989233664	9.847554894	9.801463697	9.709570533
57	AFFX-r2-Ec-bioB-5			10.59938632	10.52393371	10.57993382	10.88517515	10.74505654	10.47889802	10.71379353	10.40558357	10.73494942	10.45331357	10.46861316	10.34102005
58	AFFX-r2-Ec-bioB-M			10.49291967	10.34878454	10.42538935	10.71750035	10.67877133	10.37864366	10.61059687	10.27086307	10.57652552	10.43504879	10.36708109	10.2656187
59	AFFX-r2-Ec-bioC-3			11.76795909	11.62653731	11.74029323	12.01616662	11.88422465	11.59591218	11.86091656	11.54531889	11.77611213	11.57519721	11.69694282	11.60174502
60	AFFX-r2-Ec-bioC-5			11.83316731	11.61399797	11.75843956	11.86261545	11.85167533	11.50221032	11.88894246	11.53077932	11.70815454	11.61077968	11.66841664	11.57129163
61	AFFX-r2-Ec-bioD-3			13.17556665	13.10060638	13.0742646	13.14163045	13.34918835	12.56122238	13.16299266	13.01917922	13.19773833	13.08541635	13.05325949	13.06047357
62	AFFX-r2-Ec-bioD-5			13.34744114	13.12284499	13.15903081	13.27605958	13.43092287	12.83701124	13.349778	13.25373446	13.36595965	13.2371419	13.27341722	13.26845507
63	AFFX-r2-P1-cre-3			14.22213185	14.21960868	14.11166588	14.1953955	14.33130849	13.43556425	14.32191867	14.24987324	14.35614001	14.25974804	14.25974804	14.20788036
64	AFFX-r2-P1-cre-5			14.02001709	14.04718093	13.95792074	13.97737547	14.19380035	13.29617664	14.10778294	14.03557398	14.13104892	13.90258186	14.03080625	14.01564251
65	AT1G01010	ANAC001	ANAC001 (Arabidopsis NAC domain containing protein 1); transcription factor	8.368692329	8.219254587	8.356272801	7.944963358	6.932374187	7.524171816	7.778538278	8.419378436	8.355960062	9.198581871	8.781457951	8.353971731
66	AT1G01030	NGA3	NGA3 (NGATHA3); transcription factor	3.394360028	3.791005457	3.476461981	3.874333899	3.967851615	3.838665156	3.465281105	3.612543211	3.922637789	4.321122534	3.715533351	3.818242986
67	AT1G01040	CAF, SUS1, SIN1, ASU1, EMB76, EMB60, DCL1	DCL1 (DICER-LIKE1); ATP-dependent helicase/ ribonuclease III	7.596397142	7.864433966	7.549230627	8.340202118	8.619845997	8.018143569	8.059095945	7.577423972	8.2328576	7.628340254	7.716458209	8.086348052
68	AT1G01050	ATPPA1	ATPPA1 (ARABIDOPSIS THALIANA PYROPHOSPHORYLASE 1); inorganic diphosphatase/ pyrophosphatase	10.43123936	10.4718674	9.980944859	10.29084575	10.50118483	10.20610643	10.41155371	10.43482281	10.3196089	10.53906459	10.55811516	10.29910554
69	AT1G01060	LHY1, LHY	LHY (LATE ELONGATED HYPOCOTYL); DNA binding / transcription factor	6.51032805	5.809911073	6.40455755	7.00243286	7.08466575	6.010557274	6.750280537	6.537059971	6.822869476	5.629394477	5.814114476	6.589693094
70	AT1G01070		nodulin MtN21 family protein	4.225381976	4.053401731	4.765300791	3.871837683	4.861875998	4.06707653	4.475204785	4.236187032	4.444187343	4.30583494	4.197166173	4.33142048
71	AT1G01080		33 kDa ribonucleoprotein, chloroplast, putative / RNA-binding protein cp33, putative	5.362795892	4.951472874	5.134215895	4.864829639	5.847187365	5.391771366	5.634623829	4.80297615	5.096029279	4.700307342	5.444176101	5.150232895
72	AT1G01090	PDH-E1 ALPHA	PDH-E1 ALPHA (PYRUVATE DEHYDROGENASE E1 ALPHA); pyruvate dehydrogenase (acetyl-transferring)	10.74289608	10.56220986	9.812459717	10.2481853	10.53748689	10.18289084	10.37073823	10.53624252	10.32256043	10.56820601	10.51271716	10.78111476
73	AT1G01100		60S acidic ribosomal protein P1 (RPP1A)	12.16299586	11.99973779	11.75758904	12.09721208	12.33217887	11.81973638	12.26291476	11.93266772	11.94204436	11.91821309	12.09542172	12.1757768
74	AT1G01110	IQD18	IQD18 (IQ-domain 18)	7.26495645	6.969312366	7.276144222	7.447821139	7.201151436	7.298145158	7.410693422	6.846470219	7.174072503	7.155510541	7.271341913	7.302131539
75	AT1G01120	KCS1	KCS1 (3-KETOACYL-COA SYNTHASE 1); acyltransferase	7.762148044	7.514413379	7.806438207	7.833466943	6.554055422	7.215228378	7.021290231	8.034992814	7.966320335	7.687141497	7.556311604	7.512911645
76	AT1G01130		similar to unknown protein [Arabidopsis thaliana] (TAIR:AT5G47170.1); contains domain CALCIUM/CALMODULIN-DEPENDENT PROTEIN KINASE-RELATED (PTHR22982); contains domain CBL-INTERACTING PROTEIN KINASE-RELATED (PTHR22982:SF45)	6.975993515	6.97471252	6.65759664	6.726388409	6.718265802	6.594393562	6.49295158	6.72666381	6.963807612	6.590113771	6.60996331	6.799281121
77	AT1G01140	PKS6, SnRK3.12, CIPK9	CIPK9 (CBL-INTERACTING PROTEIN KINASE 9); kinase	9.974183947	10.01869203	10.03125691	9.627368115	9.241876621	8.909561127	9.060064678	10.0544935	9.960989994	10.55456122	10.25005303	9.851034581
78	AT1G01150		DNA binding / zinc ion binding	3.187667509	3.478083111	3.765810571	3.591674681	4.061151897	3.675122052	3.717939932	3.327183644	3.578219613	3.656139825	3.28595925	3.530580996
79	AT1G01160	GIF2	GIF2 (GRF1-INTERACTING FACTOR 2)	10.29040615	10.03593131	9.82549442	10.25347018	10.03545338	10.12917271	10.12696618	9.80761904	10.10283196	10.07402258	10.02906111	10.33795949
80	AT1G01170		ozone-responsive stress-related protein, putative	6.915695458	6.201185841	6.839343713	6.797330092	7.471757751	6.720606324	7.106847749	6.587539712	6.137768031	6.525210433	6.872024317	6.783892021
81	AT1G01180		similar to nucleic acid binding [Arabidopsis thaliana] (TAIR:AT5G19270.1); similar to hypothetical protein [Vitis vinifera] (GB:CAN77331.1); contains domain SSF53335 (SSF53335)	3.962151943	3.671721061	3.853940577	3.313805953	3.713602498	4.042667613	3.242582932	3.677031551	4.037628881	3.602197379	2.98546888	4.075769292
82	AT1G01190	CYP78A8	CYP78A8 (cytochrome P450, family 78, subfamily A, polypeptide 8); oxygen binding	5.165944725	4.612110905	4.338088696	5.687521711	6.620476576	4.659571312	5.480087852	4.375741493	5.221668925	4.12479944	4.525474986	5.495505425
83	AT1G01200	AtRABA3	AtRABA3 (Arabidopsis Rab GTPase homolog A3); GTP binding	6.359285589	6.399293716	6.165231161	6.0889717	6.411273876	6.551515962	6.237180046	6.224077528	5.997679296	6.370160064	6.361988612	6.156618322
84	AT1G01220		GHMP kinase-related	8.188658283	8.343413167	7.977520149	8.287464041	8.21036596	8.569567516	8.279770489	8.015605289	8.169356174	8.389744941	8.354066641	8.264468083
85	AT1G01225		NC domain-containing protein-related	5.492180266	6.016319244	5.392810227	4.894732676	5.737082368	5.107172609	5.38483024	5.801063483	5.137068358	5.5873596	5.523712089	5.462038379
86	AT1G01230		ORMDL family protein	10.05874508	10.0636038	9.61616344	9.833788333	9.951565206	9.802581375	9.810945769	10.20910177	10.07470729	10.39367928	10.23554473	9.729786747
87	AT1G01240		similar to unknown protein [Arabidopsis thaliana] (TAIR:AT2G46550.1); similar to unnamed protein product [Vitis vinifera] (GB:CAO48635.1)	7.310222573	8.206458378	7.578166728	6.700882238	6.385699169	6.845332603	6.997681032	8.092548748	7.311270601	8.279245362	8.008759706	7.281492603
88	AT1G01250		AP2 domain-containing transcription factor, putative	3.824645368	3.775893144	4.234287083	4.757149383	5.207625771	4.409013232	4.918518631	4.079793594	4.539194796	4.159660879	3.766169828	4.921130671
89	AT1G01260		basic helix-loop-helix (bHLH) family protein	6.442857602	6.961396763	5.815955914	6.2867838	5.759306116	6.302645691	5.794734014	7.024738195	5.966885066	6.859796555	6.355502726	6.575644309
90	AT1G01280	CYP703A2, CYP703	CYP703/CYP703A2 (CYTOCHROME P450, FAMILY 703, SUBFAMILY A, POLYPEPTIDE 2); oxidoreductase, acting on paired donors, with incorporation or reduction of molecular oxygen, NADH or NADPH as one donor, and incorporation of one atom of oxygen / oxygen binding	3.721384843	3.928062624	3.719083458	4.089173304	3.845439265	3.847466168	3.588866028	3.829976551	3.782151457	3.835445437	3.859376689	3.802384849
91	AT1G01290	CNX3	CNX3 (COFACTOR OF NITRATE REDUCTASE AND XANTHINE DEHYDROGENASE 3); catalytic	7.398867573	7.517753306	7.073427156	7.379974167	7.753239458	7.772537135	7.546400536	7.409057593	7.43281573	7.226846838	7.414381577	7.249564826
92	AT1G01300		aspartyl protease family protein	7.595598804	7.433469374	6.675952429	7.168900726	7.550194051	6.903330617	6.96655865	7.465488857	7.116239322	7.063071714	7.356843561	7.437822948
93	AT1G01310		allergen V5/Tpx-1-related family protein	3.830106967	3.244234209	3.615203863	3.718161002	3.41117532	3.395181923	3.600471294	3.179843155	3.326188222	3.431060082	3.370618641	3.5633409
94	AT1G01320		tetratricopeptide repeat (TPR)-containing protein	5.567556597	5.399774078	5.05158478	5.667529223	6.194465618	5.492768188	5.692667286	4.870618145	5.190835542	5.394662085	5.443735577	5.335113298
95	AT1G01340	CNGC10, ACBK1, ATCNGC10	ATCNGC10 (CYCLIC NUCLEOTIDE GATED CHANNEL 10); calmodulin binding / cyclic nucleotide binding / ion channel	6.013084881	7.849627552	7.405573879	7.080923402	5.710640891	6.228821992	6.350303849	8.036189103	7.186530895	8.075711872	7.648129372	5.877573111
96	AT1G01360		similar to unknown protein [Arabidopsis thaliana] (TAIR:AT4G01026.1); similar to hypothetical protein [Arabidopsis suecica] (GB:BAF63139.1); contains domain SSF55961 (SSF55961)	9.89796353	10.25006305	10.1115162	9.701966626	9.371284405	9.6140503	9.706529149	10.17567404	10.29962033	10.03996039	10.01196085	10.17629311
97	AT1G01370	CENH3, HTR12	HTR12 (CENTROMERIC HISTONE H3); DNA binding	8.662922867	8.401289912	8.270067034	8.607529217	9.063089112	8.563207013	8.709977648	8.169808919	8.563963341	8.22800201	8.376246728	8.612215071
98	AT1G01380	ETC1	ETC1 (ENHANCER OF TRY AND CPC 1); DNA binding / transcription factor	8.741233739	8.401323493	8.525884683	7.934476539	8.607698843	7.822602198	8.553436155	8.42344983	8.500904198	8.834543433	8.769062578	8.410991863
99	AT1G01390		UDP-glucoronosyl/UDP-glucosyl transferase family protein	3.558274685	3.370421536	3.501193589	3.438991832	3.674242566	3.970127186	3.542845405	3.279603458	3.612950021	3.707818687	3.426364446	3.354541225
100	AT1G01410	APUM22	APUM22 (ARABIDOPSIS PUMILIO 22); RNA binding / binding	3.481785207	3.49630797	3.601691781	3.199205922	3.240895396	4.10772157	3.37137899	3.632717663	3.379216666	3.717722026	3.226266889	3.430826408
101	AT1G01420		UDP-glucoronosyl/UDP-glucosyl transferase family protein	4.211335254	4.037902964	4.03209499	4.45569918	4.613623635	4.50858698	4.143298182	4.71260256	4.690765037	4.537647704	4.118816931	4.516308824
102	AT1G01430		similar to unknown protein [Arabidopsis thaliana] (TAIR:AT4G01080.1); similar to unknown protein Cr17 [Brassica napus] (GB:AAX51387.1); contains InterPro domain Protein of unknown function DUF231, plant (InterPro:IPR004253)	7.190264155	7.710455393	7.713514183	7.164771537	7.152732812	7.739124532	7.63494571	7.782098741	7.821195342	7.928952176	7.739839847	7.308550755
103	AT1G01440		extra-large G-protein-related	6.839537466	6.755882904	6.745583978	6.657166709	6.138313582	6.314369913	6.631687559	6.838441802	6.701000439	6.803186478	6.738193	6.755841739
104	AT1G01450		protein kinase-related	3.188055545	3.018513328	3.179553867	3.001477545	3.133840992	3.210861663	3.114135753	2.647929408	3.053877201	3.410202973	2.92292532	2.869270283
105	AT1G01460	ATPIPK11	ATPIPK11; 1-phosphatidylinositol-4-phosphate 5-kinase	4.08499909	4.169194262	4.244436354	4.387292505	4.688122417	4.631426552	4.511790052	4.144645573	4.134984086	4.558082963	3.998196357	4.446764036
106	AT1G01470	LSR3, LEA14	LEA14 (LATE EMBRYOGENESIS ABUNDANT 14)	10.30936052	11.11995957	10.04626143	9.573019426	9.913673575	9.377609958	9.437663895	11.09978521	10.34518402	11.40296838	11.23410773	10.15930978
107	AT1G01480	AT-ACC2, ACS2	ACS2 (1-Amino-cyclopropane-1-carboxylate synthase 2)	5.110023376	5.635872403	5.105625473	5.729078426	4.974786573	5.336395915	4.910157646	5.553437616	4.724673692	5.516816476	5.679417472	5.19888989
108	AT1G01490		heavy-metal-associated domain-containing protein	11.45024213	11.45092833	10.98815618	11.29661888	11.28431041	11.24209076	11.22361377	11.43017687	11.18927563	11.4932869	11.50474394	11.38060457
109	AT1G01500		similar to unknown protein [Arabidopsis thaliana] (TAIR:AT1G19400.1); similar to unknown protein [Arabidopsis thaliana] (TAIR:AT1G19400.2); similar to unknown [Picea sitchensis] (GB:ABK24253.1); contains domain PTHR10996:SF1 (PTHR10996:SF1); contains domain PTHR10996 (PTHR10996)	6.284565525	6.254693668	5.945351531	5.874570658	5.698249219	5.49760108	5.89482528	6.14612279	5.577132814	6.685902277	6.56586627	6.117850593
110	AT1G01510	AN	AN (ANGUSTIFOLIA)	9.488397327	9.550172108	9.334634648	9.57873535	9.823071475	9.555774663	9.677548441	9.446275077	9.591047367	9.476502596	9.476080989	9.672094126
111	AT1G01520		myb family transcription factor	5.407818959	5.789223647	5.769501545	5.635830887	5.451104007	6.00460551	5.393559252	5.578618248	5.761613851	5.965543044	5.738506152	5.461596569
112	AT1G01530	AGL28	AGL28 (AGAMOUS-LIKE 28); DNA binding / transcription factor	5.012881873	4.76973686	4.652632253	4.548442239	5.004376636	4.910383916	4.879884384	4.395088047	5.042010915	4.477666935	4.715823836	4.590365897
113	AT1G01540		protein kinase family protein	10.23086303	10.23929881	9.794108083	9.889397645	10.03000767	9.933352063	10.09138505	10.11104823	10.00731746	9.974972568	9.952216731	10.18208931
114	AT1G01550	BPS1	BPS1 (BYPASS 1)	11.71581696	11.99992215	11.25949344	11.21505434	10.87528195	10.90667971	10.97725213	12.08903477	11.27848007	11.89436871	11.67717279	11.61521861
115	AT1G01560	ATMPK11	ATMPK11 (Arabidopsis thaliana MAP kinase 11); MAP kinase/ kinase	8.341523655	8.321211967	8.281969932	8.558803907	8.991419287	8.106821044	8.59121161	8.481550692	8.271352502	8.048951828	8.030738711	8.468463831
116	AT1G01570		fringe-related protein	4.924280454	4.670540666	4.649329575	4.619079549	4.06453173	4.464298508	4.424375634	4.977406784	4.501354251	5.234915371	5.241802575	4.916255365
117	AT1G01600	CYP86A4	CYP86A4 (cytochrome P450, family 86, subfamily A, polypeptide 4); oxygen binding	4.210777008	4.019514359	3.946184663	4.058302499	3.650636421	3.740056531	3.735291132	4.16557142	3.606733192	4.149374239	4.198903973	3.960809432
118	AT1G01610	ATGPAT4, GPAT4	ATGPAT4/GPAT4 (GLYCEROL-3-PHOSPHATE ACYLTRANSFERASE 4); 1-acylglycerol-3-phosphate O-acyltransferase/ acyltransferase	3.675165355	3.559544226	3.522429727	4.128386401	4.847307765	4.13915602	4.34530616	3.997476431	4.044821927	3.803867365	4.06770028	3.98421798
119	AT1G01620	PIP1;3, PIP1C, TMP-B	PIP1C (PLASMA MEMBRANE INTRINSIC PROTEIN 1;3); water channel	12.33551088	12.37136497	12.39875269	12.35289504	12.14422447	11.9717059	12.41853595	12.52429465	12.45131411	12.37395078	12.28408781	12.40917324
120	AT1G01630		SEC14 cytosolic factor, putative / phosphoglyceride transfer protein, putative	9.998498914	10.23854683	9.872179059	10.12804972	10.21416029	10.05321377	10.15282668	10.28794449	10.22454962	10.03227194	10.05111144	10.03132378
121	AT1G01640		speckle-type POZ protein-related	6.373341377	7.210189595	6.704859698	6.482568507	6.057037778	6.38424003	6.255033899	7.00641769	6.713468222	6.835927443	6.509875523	6.475975869
122	AT1G01650		peptidase	8.973023255	9.5971723	9.140664814	8.858432123	8.908845979	8.742174814	8.964100162	9.650612637	9.474619214	9.866985404	9.849758451	9.256147131
123	AT1G01660		U-box domain-containing protein	4.066830466	4.341861214	4.980884841	4.34530616	4.106329093	4.466585244	4.32193462	4.366513272	4.416944998	4.531429995	4.344057763	3.852472753
124	AT1G01670		U-box domain-containing protein	5.003849232	6.077580898	5.346607026	5.97384453	6.296082948	5.748972521	5.955409914	5.971430084	5.324752897	5.820978552	5.34714266	5.587779568
125	AT1G01695		similar to unknown protein [Arabidopsis thaliana] (TAIR:AT4G00440.1); similar to unknown protein [Arabidopsis thaliana] (TAIR:AT4G00440.3); similar to unknown protein [Arabidopsis thaliana] (TAIR:AT4G00440.2); similar to unnamed protein product [Vitis vinifera] (GB:CAO39618.1); contains domain PHOSPHATIDYLINOSITOL N-ACETYLGLUCOSAMINYLTRANSFERASE SUBUNIT P (DOWN SYNDROME CRITICAL REGION PROTEIN 5)…	4.347133806	3.707818687	3.376581539	4.673635117	3.997436789	4.383537386	3.26645899	3.706312057	3.330197337	3.807646307	4.021130722	3.614913118
126	AT1G01700	ATROPGEF2, ROPGEF2	ATROPGEF2/ROPGEF2 (KINASE PARTNER PROTEIN-LIKE); Rho guanyl-nucleotide exchange factor/ / protein binding	4.211507508	3.535665826	4.96003569	4.517899128	4.640744893	4.073424855	4.577600091	3.574342209	4.800494884	4.283634172	3.987585031	4.401093146
127	AT1G01710		acyl-CoA thioesterase family protein	9.273050637	9.00461464	9.032604604	9.388279917	9.444195792	9.175314567	9.472762959	9.165464081	9.457357899	9.114686444	9.188245502	9.294233909
128	AT1G01720	ANAC002, ATAF1	ATAF1 (Arabidopsis NAC domain containing protein 2); transcription factor	11.91896374	11.97820362	11.51896403	11.53824172	11.14699998	11.27145512	11.34723996	11.98581952	11.61788578	11.73112161	11.62913213	11.97344488
129	AT1G01725		similar to unnamed protein product [Vitis vinifera] (GB:CAO39583.1)	8.004737591	8.197454661	8.304674158	8.224461781	8.289266595	8.050132836	8.205205769	8.514637585	8.183623199	8.215012071	8.137027989	8.027663679
130	AT1G01730		similar to unnamed protein product [Vitis vinifera] (GB:CAO39582.1)	10.44923303	10.44146254	10.3089267	10.51464931	10.42204777	10.1921455	10.63803455	10.67007895	10.55548688	10.29041727	10.1676727	10.5012763
131	AT1G01740		protein kinase family protein	8.558911292	8.793180268	8.408211571	8.525750681	8.431066962	8.407594609	8.590435332	8.842937604	8.109842898	8.039578477	8.304103375	8.484263054
132	AT1G01750		actin-depolymerizing factor, putative	11.93918605	11.91337666	11.95109256	11.96214903	11.93178714	11.63191459	12.06115569	12.04700807	12.10557081	11.97373203	11.81421096	11.93432906
133	AT1G01760		RNA binding / adenosine deaminase	5.931024779	5.539818462	5.873828668	5.701620409	6.141101562	5.460885794	6.175604948	5.856919457	5.450492515	5.539418058	5.434560298	6.038480196
134	AT1G01770		similar to hypothetical protein [Vitis vinifera] (GB:CAN74802.1); similar to unnamed protein product [Vitis vinifera] (GB:CAO39542.1); similar to hypothetical protein OsI_024980 [Oryza sativa (indica cultivar-group)] (GB:EAZ03748.1); contains InterPro domain Protein of unknown function DUF1446 (InterPro:IPR010839)	7.350342621	7.444137196	7.345254743	6.928646074	6.69313104	7.004371963	7.598186814	7.660944781	6.93730259	7.258687461	6.838570272	7.416021081
135	AT1G01780		LIM domain-containing protein	8.290912378	8.250753906	8.569306903	8.530443383	8.112870517	8.492278895	8.569619174	8.576243795	8.885604945	8.270115241	8.088657815	8.269543336
136	AT1G01790	ATKEA1, KEA1	KEA1 (K EFFLUX ANTIPORTER 1); potassium:hydrogen antiporter	7.452767313	7.730086276	7.661926633	8.026438903	7.897027201	7.735899205	7.909007293	7.972267723	7.779843501	7.155048431	7.497126486	7.647994397
137	AT1G01800		short-chain dehydrogenase/reductase (SDR) family protein	10.94089968	10.96508576	10.63368249	10.77314771	10.93000696	10.37239304	10.69758291	11.01323247	10.81574332	11.02927742	10.95657686	10.85061643
138	AT1G01820	PEX11C	PEX11C	10.34868903	10.42410572	9.858279184	10.22829957	10.27974979	10.0202339	10.19072964	10.27024076	10.0980873	10.16479776	10.15852719	10.27514831
139	AT1G01830		armadillo/beta-catenin repeat family protein	7.32045326	7.579322867	6.963460478	7.310486935	6.835048108	7.527955101	7.112729808	7.388734195	7.024945353	7.370033501	7.275692369	7.005937277
140	AT1G01840		similar to hypothetical protein MtrDRAFT_AC155886g28v2 [Medicago truncatula] (GB:ABN08250.1)	5.009748441	5.575640607	5.126797232	5.165003357	4.867838587	5.129807902	4.858158773	5.198358794	5.153884105	5.529529825	5.298378908	5.076771266
141	AT1G01860	PFC1	PFC1 (PALEFACE 1)	3.473674018	3.156158959	3.605904993	3.830750393	3.36861442	3.680881927	3.566889392	3.399320053	3.513052764	3.249312764	3.511366581	3.460190662
142	AT1G01900	ATSBT1.1	ATSBT1.1; subtilase	2.953182446	3.012506361	3.182838773	3.691093926	2.831459219	3.06832956	2.983135891	2.997771466	2.910107965	3.258098725	3.141220702	2.751895436
143	AT1G01910		anion-transporting ATPase, putative	9.441749786	9.583092074	9.145375206	9.401821388	9.294627224	9.42796532	9.372553966	9.309254612	9.473862941	9.624287283	9.447197435	9.487510772
144	AT1G01920		SET domain-containing protein	7.92694045	7.671634237	7.855049374	8.175034092	8.11915861	8.135393694	8.260820481	7.643412427	7.857301284	7.909605428	7.896994831	7.906960084
145	AT1G01930		zinc finger protein-related	8.453105385	8.384822672	8.269383294	8.499414632	8.324226102	8.399079158	8.319363463	8.071741168	8.515066759	8.730045905	8.582455634	8.454640834
146	AT1G01940		peptidyl-prolyl cis-trans isomerase cyclophilin-type family protein	9.388214239	9.262250339	9.231283206	9.87140827	10.14511233	9.657587933	9.839716647	9.147210098	9.525005788	9.500108976	9.655247629	9.555875507
147	AT1G01950		armadillo/beta-catenin repeat family protein / kinesin motor family protein	9.701006849	9.661722066	9.762931719	10.276977	10.65151061	9.756251808	9.979007629	10.10164891	10.38485718	9.797880918	9.508328419	10.12724009
148	AT1G01960	EDA10	EDA10 (embryo sac development arrest 10); guanyl-nucleotide exchange factor	9.473331352	9.670107786	8.979659505	9.50827906	9.565561925	9.39400589	9.395055997	9.478222633	9.266397445	9.563837193	9.548115559	9.395610064
149	AT1G01970		pentatricopeptide (PPR) repeat-containing protein	5.980299469	6.163277358	6.042124977	5.797100689	5.331520893	6.0391632	6.087755001	5.577142198	5.683150859	5.939770686	6.20816847	6.019728774
150	AT1G01980	SEC1A, ATSEC1A	ATSEC1A; electron carrier	3.873412172	3.80257984	4.365555696	3.97316018	3.602674431	3.806229436	3.706999292	3.961424234	3.930832963	4.106368657	3.982216963	3.538930076
151	AT1G01990		similar to chloroplast lumen common family protein [Arabidopsis thaliana] (TAIR:AT2G37400.1)	6.078397502	5.774976153	5.581565953	5.293872044	4.670840463	5.593134052	5.32106549	5.341783137	5.950028239	5.829606123	5.839615386	5.88211015
152	AT1G02000	GAE2	GAE2 (UDP-D-GLUCURONATE 4-EPIMERASE 2); catalytic	8.464889925	8.715766608	8.060635711	7.676604196	7.369766134	7.85073413	7.552561547	8.649663095	8.089712438	8.906492709	8.675101849	8.516996058
153	AT1G02020		nitroreductase family protein	4.355578691	4.843036054	4.91026183	4.565806438	4.117496959	4.36887196	4.496932144	4.529250328	4.213952998	4.800418762	4.718751888	4.589979798
154	AT1G02050		chalcone and stilbene synthase family protein	6.644261272	6.490269071	6.547599451	6.491873535	6.320634621	6.694255814	6.762045917	6.1064882	6.404258329	6.617207889	6.514155565	6.424020815
155	AT1G02060		pentatricopeptide (PPR) repeat-containing protein	3.138994043	2.913537681	3.023547963	2.96223313	3.132382336	2.829506172	2.982555891	2.752587136	2.891175065	3.691707597	3.59609582	2.923346652
156	AT1G02070		similar to zinc ion binding [Arabidopsis thaliana] (TAIR:AT3G60520.1); similar to unknown [Populus trichocarpa] (GB:ABK95332.1)	4.323963808	3.637617392	3.755174924	3.805769038	3.70854992	3.954510413	3.820985553	3.885403307	3.632779466	4.439699421	4.097846983	3.840894038
157	AT1G02080		transcriptional regulator-related	10.36716478	10.44300034	10.20144213	10.41580862	10.42728569	10.24343524	10.34717228	10.33914796	10.42101583	10.67930475	10.48599647	10.37236125
158	AT1G02090	CSN7, COP15, CSN7II, FUS5	FUS5 (FUSCA 5); MAP kinase kinase	7.783374455	7.673579424	7.651564227	7.265303037	7.400874101	7.80382996	7.748988318	7.463950882	7.833724821	8.025267846	7.931197939	7.740264823
159	AT1G02100		leucine carboxyl methyltransferase family protein	8.406524076	8.358096834	8.018801764	8.265320818	8.341397956	8.261159638	8.380340927	8.195315258	8.186749745	8.260816231	8.225158029	8.524866221
160	AT1G02110		proline-rich family protein	7.34171025	7.041891039	7.193015809	7.553450658	7.469297366	7.73370418	7.357398644	6.649731873	7.456904701	7.403349173	7.759758863	7.390854502
161	AT1G02120	VAD1	VAD1 (VASCULAR ASSOCIATED DEATH1)	10.29067659	10.41227123	10.20622323	10.53845114	10.26890505	10.33534747	10.4040492	10.56368294	10.52992984	10.45083847	10.48007775	10.4895346
162	AT1G02130	AtRab1B, Ara-5, AtRABD2a, ARA5, ATRAB1B	ATRAB1B (Arabidopsis thaliana responsive to abscisic acid 1B); GTP binding	9.263095602	9.223948276	8.88258285	9.421554345	9.540008587	9.337331383	9.353146063	8.997467283	9.253490034	9.098513859	9.203617044	9.256258274
163	AT1G02140	MEE63, MAGO, HAP1	HAP1/MAGO/MEE63 (MATERNAL EFFECT EMBRYO ARREST 63); protein binding	9.184812098	9.085678688	8.715390135	8.594084846	8.749144681	8.796336111	8.81673495	9.027294293	9.054424605	9.329634497	9.091677272	9.301483579
164	AT1G02150		pentatricopeptide (PPR) repeat-containing protein	6.36975872	6.297757687	6.258162289	6.386768443	6.484842188	6.693868571	6.677774028	5.952241303	6.095620124	6.309159089	6.475617949	6.217730404
165	AT1G02160		similar to unnamed protein product [Vitis vinifera] (GB:CAO70493.1); contains InterPro domain CHCH (InterPro:IPR010625)	8.914365868	8.804596841	8.835062296	9.049521612	8.794489671	8.952700923	9.209034593	8.696868398	8.709394823	8.982601692	9.118752254	8.79996312
166	AT1G02170	ATMCPB1, MCP1B, AMC1, ATMC1, LOL3	LOL3 (LSD ONE LIKE 3); caspase/ cysteine-type endopeptidase	9.957940449	9.875917743	9.815887003	9.95202392	9.491261847	9.761372952	9.685965513	9.994473989	10.05610627	10.24031866	10.14555189	9.93967809
167	AT1G02180		ferredoxin-related	6.811907455	6.870886889	6.038102871	6.257754298	6.51349856	6.625067958	6.78424091	6.45842112	6.481906254	6.593886503	6.984107387	6.651243698
168	AT1G02190		CER1 protein, putative	5.627099704	5.168310774	5.249633379	6.071521749	6.309400922	5.754964909	5.521648606	5.644505551	5.840119566	5.127514102	5.358377398	5.916950202
169	AT1G02205	CER1	CER1 (ECERIFERUM 1)	4.506729023	4.938047673	4.664252452	5.017133092	5.304308364	4.960884731	5.278506446	4.838127748	4.876394192	4.472822702	4.354463097	4.592402802
170	AT1G02220	ANAC003	ANAC003 (Arabidopsis NAC domain containing protein 3); transcription factor	6.646696644	7.272383134	7.054129373	5.909994492	5.562950025	6.616215526	6.370126818	6.499983518	7.232789568	8.800604626	8.659805697	7.06055232
171	AT1G02250	ANAC005	ANAC005 (Arabidopsis NAC domain containing protein 5); transcription factor	4.480118776	4.629519056	4.367809855	4.412493784	4.318391799	4.067466163	4.071853093	4.66809545	4.646318921	4.314428014	4.327491919	4.517357191
172	AT1G02260		transmembrane protein, putative	7.313058397	7.542984704	7.375581448	7.43725899	7.502754895	7.870760875	7.736453213	7.605770062	7.480718045	7.281931669	7.529466819	7.31131156
173	AT1G02270		endonuclease/exonuclease/phosphatase family protein / calcium-binding EF hand family protein	8.755260436	8.925118086	9.037814971	8.24216382	7.759192762	8.245007966	8.411926204	9.054241447	9.040889506	9.32989086	8.966022834	8.821379804
174	AT1G02280	ATTOC33, PPI1, TOC33	TOC33 (PLASTID PROTEIN IMPORT 1); GTP binding	7.557882834	7.256643422	7.449290498	7.605932139	8.150486437	7.262094021	7.79054831	7.015747222	7.70266461	7.568458811	7.437811653	7.702818017
175	AT1G02300		cathepsin B-like cysteine protease, putative	5.351971236	4.576185779	5.609225188	4.968058185	4.779407687	4.447481354	5.105865929	4.474920798	5.081881641	4.529892761	5.250737983	4.548251304
176	AT1G02305		cathepsin B-like cysteine protease, putative	11.7652443	11.61034514	11.34657595	11.53725831	11.17339086	11.11770739	11.53929507	11.8090499	11.4157223	11.43681857	11.58686039	11.74883014
177	AT1G02310		glycosyl hydrolase family protein 5 / cellulase family protein / (1-4)-beta-mannan endohydrolase, putative	9.914128773	10.37495805	10.48468363	9.238323642	9.233674599	9.28743916	9.763980972	10.42412148	10.55861683	10.24136028	9.988643171	9.627820953
178	AT1G02320		unknown protein	5.92907114	6.056314289	5.980619395	5.925524822	5.785774225	6.089142097	5.992214081	5.831578283	6.541679976	6.233346344	6.304811375	5.956505925
179	AT1G02330		similar to unnamed protein product [Vitis vinifera] (GB:CAO40200.1); contains InterPro domain Hepatocellular carcinoma-associated antigen 59 (InterPro:IPR010756)	9.731212368	9.755853382	9.014887184	9.623555598	9.744450991	9.663385264	9.732960287	9.522543944	9.631085187	9.727584708	9.694865246	9.826833038
180	AT1G02340	RSF1, FBI1, REP1, HFR1	HFR1 (LONG HYPOCOTYL IN FAR-RED); DNA binding / transcription factor	6.493467892	7.305949604	6.398036107	6.56901153	6.765781785	6.452386884	6.026850655	7.267871779	6.85072217	7.62169179	6.991066067	7.006549791
181	AT1G02360		chitinase, putative	11.57408601	11.87818933	10.72999463	11.20687334	10.94973498	10.20996646	10.43666888	12.02727415	10.76299487	11.55850222	11.43160439	11.42108867
182	AT1G02370		pentatricopeptide (PPR) repeat-containing protein	6.958372929	6.606638273	6.786167576	7.002379696	6.996015477	7.418274007	6.998623985	6.043583893	6.851309108	6.327691225	7.118251849	6.73105967
183	AT1G02390	ATGPAT2, GPAT2	ATGPAT2/GPAT2 (GLYCEROL-3-PHOSPHATE ACYLTRANSFERASE 2); acyltransferase	8.185106603	8.756206484	7.986934787	7.57992555	8.028648168	6.99676254	7.317664221	8.93319379	7.98517906	8.511712941	8.657231445	8.143381642
184	AT1G02400	ATGA2OX6, DTA1	ATGA2OX6/DTA1 (GIBBERELLIN 2-OXIDASE 6); gibberellin 2-beta-dioxygenase	9.18805562	8.801412775	8.592795184	8.624017694	8.077807416	7.914663484	8.123897414	9.229780455	8.576330045	8.705999682	8.634351816	8.835390716
185	AT1G02410		cytochrome c oxidase assembly protein CtaG / Cox11 family	9.67959502	9.581495859	8.91674194	8.92675085	8.930819323	8.999396558	9.050290832	9.384160044	8.972748607	9.731635807	9.508375078	9.666939087
186	AT1G02420		pentatricopeptide (PPR) repeat-containing protein	7.193613141	7.322679692	7.478937851	7.417530065	7.208045043	6.993030862	7.688389633	7.071214419	7.307132976	6.913793876	7.124315475	7.379801423
187	AT1G02450	NIMIN1, NIMIN-1	NIMIN-1/NIMIN1; protein binding	9.664988463	8.847142136	7.999902036	8.010357368	8.242080966	7.793471609	7.024189138	8.860582127	8.176478117	8.176642142	8.257014392	9.510380884
188	AT1G02460		glycoside hydrolase family 28 protein / polygalacturonase (pectinase) family protein	5.056657918	5.100181871	4.62499553	5.23686515	6.110858276	5.303981033	5.243830258	5.120794378	5.358260456	4.399612367	4.510778274	5.371835325
189	AT1G02470		similar to unknown protein [Arabidopsis thaliana] (TAIR:AT1G02475.1); similar to unnamed protein product [Vitis vinifera] (GB:CAO40177.1); contains InterPro domain Streptomyces cyclase/dehydrase (InterPro:IPR005031)	3.962974761	3.95933411	4.305147499	4.230053125	4.350325543	4.17113449	4.388982796	3.95217585	4.136702448	3.798715266	4.198998444	3.926543352
190	AT1G02475		similar to unknown protein [Arabidopsis thaliana] (TAIR:AT4G01883.1); similar to unnamed protein product [Vitis vinifera] (GB:CAO40177.1); contains InterPro domain Streptomyces cyclase/dehydrase (InterPro:IPR005031)	5.368549452	5.173367272	4.924384314	5.033549477	5.28918124	5.230941311	5.316573134	4.836105068	5.116898543	5.171153436	5.168794644	5.174810301
191	AT1G02490		unknown protein	5.412846717	5.559987115	6.20267196	6.312076787	6.682349308	5.638227923	6.22255318	4.969329282	6.526901761	5.216406669	5.38682742	5.824700804
192	AT1G02500	SAM-1, MAT1, SAM1	SAM1 (S-adenosylmethionine synthetase 1); methionine adenosyltransferase	10.69764163	10.76027164	10.47444104	10.71466591	10.59910281	10.70213134	10.71451423	10.70641995	10.76196361	10.69801351	10.68956161	10.7432433
193	AT1G02540		unknown protein	3.550231465	3.188784537	3.159662777	3.401520833	3.141001015	3.190449963	3.459035515	3.172119592	2.950933722	3.17808329	3.315725764	3.256220404
194	AT1G02550		invertase/pectin methylesterase inhibitor family protein	5.356698985	5.239330918	5.713283417	5.795086187	6.194099366	5.902036039	6.353730136	5.216579969	5.252880189	5.298467564	5.278116633	5.07356289
195	AT1G02560	NCLPP1, NCLPP5, CLPP5	CLPP5 (NUCLEAR ENCODED CLP PROTEASE 1); endopeptidase Clp	10.23828997	10.09896175	10.0193383	10.36583229	10.15025518	10.35706129	10.45252885	9.882095487	10.14692739	10.09973182	10.14829357	10.22020573
196	AT1G02570		similar to unknown protein [Arabidopsis thaliana] (TAIR:AT2G47360.1); similar to unnamed protein product [Vitis vinifera] (GB:CAO40120.1)	6.05601995	5.707520317	5.646990807	6.120509967	5.895578851	5.0272835	5.839446849	6.069324447	5.518165403	5.49809914	5.612123554	5.75421633
197	AT1G02580	EMB173, FIS1, MEA	MEA (MEDEA); transcription factor	7.071131341	6.377124146	6.839461863	6.784015267	7.149893759	6.562993527	6.714189548	6.453375669	6.641741964	6.447230855	6.385342106	6.819842298
198	AT1G02620		GTP-binding protein (SAR1A)	4.35260931	4.476151834	4.1002695	5.375282337	6.119118297	5.130710572	4.690758161	5.147458605	5.349988259	4.619566199	3.928185358	5.3720758
199	AT1G02640	ATBXL2, BXL2	BXL2 (BETA-XYLOSIDASE 2); hydrolase, hydrolyzing O-glycosyl compounds	3.339451118	3.461217311	3.786527989	3.705369304	3.331264955	3.626037207	3.322750942	3.243309396	3.270646588	4.248506933	3.704426544	3.281857231
200	AT1G02660		lipase class 3 family protein	8.122822238	8.244278455	7.484606651	7.590426769	7.048495094	7.247632968	7.270548125	8.319558495	7.544312902	7.992841383	7.923195658	7.965059162
201	AT1G02670		DNA repair protein, putative	5.877837779	5.442957335	5.233690755	5.148602517	5.050632281	5.889979376	5.229631444	5.28474955	5.568582023	5.631961521	5.748800166	5.540653984
202	AT1G02680	TAF13	TAF13 (TBP-ASSOCIATED FACTOR 13); RNA polymerase II transcription factor	9.648249367	9.343643468	9.109515442	9.828494754	10.30526582	9.414190613	9.854990056	9.421002906	9.553825291	9.145711586	9.492154031	9.657356385
203	AT1G02690		importin alpha-2 subunit, putative	8.8170833	8.421292979	8.611995228	9.112912128	9.352771293	9.06818298	9.196283763	8.412334799	8.803736185	8.217677462	8.731348211	8.978742894
204	AT1G02700		similar to unknown protein [Arabidopsis thaliana] (TAIR:AT4G02140.1); similar to hypothetical protein [Vitis vinifera] (GB:CAN70483.1); similar to unnamed protein product [Vitis vinifera] (GB:CAO40074.1)	4.343612631	4.432267181	4.373764579	4.673635117	4.416037681	4.300597363	4.637317726	4.135920848	4.28597681	4.548319229	4.605155045	4.294644994
205	AT1G02710		glycine-rich protein	5.63829162	5.584928382	5.859810569	6.024656836	4.999521971	5.805858247	5.415946483	5.758462529	5.184079819	5.732059024	5.828105241	5.378902997
206	AT1G02720	GATL5	GATL5; polygalacturonate 4-alpha-galacturonosyltransferase/ transferase, transferring glycosyl groups / transferase, transferring hexosyl groups	6.925939663	7.025216577	6.541887953	6.276030464	6.579794582	6.275472224	6.160373482	6.948037646	6.299128069	6.922884612	6.716905149	7.042212131
207	AT1G02730	CSLD5, ATCSLD5	ATCSLD5 (CELLULOSE SYNTHASE-LIKE D5); 1,4-beta-D-xylan synthase/ cellulose synthase	7.305905577	6.908029353	7.063316027	7.058718046	7.562772721	7.130446496	7.614965488	6.704688063	7.139455471	6.762218856	7.031412561	7.111470293
208	AT1G02740		chromatin binding	6.144198675	5.766136086	5.924116705	6.09376394	6.444968747	6.346508903	6.173036594	5.998502001	6.731993637	5.74707807	5.822279997	6.10538847
209	AT1G02750		zinc ion binding	8.384537552	8.575490134	8.006569943	8.06291107	7.6984522	8.064151367	7.907588914	8.676517364	8.003536546	8.877817541	8.647765265	8.318289422
210	AT1G02780	EMB2386	EMB2386 (EMBRYO DEFECTIVE 2386); structural constituent of ribosome	12.72707063	12.59824539	12.1402487	12.65874131	12.8877922	12.31916201	12.81388393	12.41050267	12.59102067	12.2606242	12.52054981	12.75899017
211	AT1G02790	PGA4	PGA4 (POLYGALACTURONASE 4); polygalacturonase	5.041749037	4.324970107	4.440780444	5.470359703	5.934868706	4.98280204	5.016311627	4.274340325	5.535507843	3.897391752	4.386126833	5.448059131
212	AT1G02800	CEL2, ATCEL2	ATCEL2 (Arabidopsis thaliana Cellulase 2); hydrolase, hydrolyzing O-glycosyl compounds	3.379316761	3.450679611	3.327160587	3.344150202	3.380934152	3.464325574	3.354439512	3.122707187	3.533625694	3.438287916	3.392370742	3.520225532
213	AT1G02810		pectinesterase family protein	11.93294427	11.77631995	11.64253002	11.86484154	11.98607544	11.48127184	11.80095184	11.99043037	11.84322299	11.80308368	11.83124956	11.81885135
214	AT1G02813		similar to unknown protein [Arabidopsis thaliana] (TAIR:AT4G02360.1); similar to hypothetical protein [Vitis vinifera] (GB:CAN74021.1); contains InterPro domain Protein of unknown function DUF538 (InterPro:IPR007493)	5.082791	4.959375954	4.460468934	5.514423889	5.451337786	4.78415738	4.67001931	5.305341839	5.04574778	4.693575817	4.871801507	4.87347926
215	AT1G02816		similar to unknown protein [Arabidopsis thaliana] (TAIR:AT4G02370.1); similar to unnamed protein product [Vitis vinifera] (GB:CAO40037.1); contains InterPro domain Protein of unknown function DUF538 (InterPro:IPR007493)	10.37079208	10.25378189	9.808365944	9.733890893	9.375654036	9.413235995	9.58263343	10.25617271	9.896882816	10.58582397	10.33254562	10.4359535
216	AT1G02820		late embryogenesis abundant 3 family protein / LEA3 family protein	5.887556514	6.242142458	5.425185129	6.201656432	6.409558491	6.161703714	5.86705318	6.204848339	6.113335101	6.192626501	5.935693717	6.199450876
217	AT1G02830		60S ribosomal protein L22 (RPL22A)	4.192500159	4.365578295	3.921852713	4.789882183	4.946590189	4.565061892	4.439009212	4.643464855	4.327405618	4.086860798	4.141722014	4.485981933
218	AT1G02840	ATSRP34, SRP34, SR1	SR1 (splicing factor 2); RNA binding	8.611156304	8.51770308	8.331723316	8.504858999	8.600267714	8.643451801	8.702603266	8.444163841	8.581163524	8.48625922	8.631148656	8.708313299
219	AT1G02850		glycosyl hydrolase family 1 protein	4.635759855	4.971939235	4.97598034	4.517899128	3.623093894	4.460137177	4.58567606	4.538259176	4.56046735	5.149286782	5.088219627	4.867201151
220	AT1G02860	NLA	NLA (NITROGEN LIMITATION ADAPTATION); protein binding / zinc ion binding	7.768354506	8.165731447	7.78133911	6.849555512	6.177195277	6.805170573	7.170995828	8.279430723	7.675068714	8.614667831	8.387566266	7.957669395
221	AT1G02870		similar to unnamed protein product [Vitis vinifera] (GB:CAO39998.1); contains domain PD099709 (PD099709)	9.24645043	8.98223672	8.8988446	9.48253549	9.824104537	9.360740827	9.650839913	8.667129782	9.084138602	8.811492055	9.199879339	9.26295854
222	AT1G02890		AAA-type ATPase family protein	10.04015561	10.01711769	10.25086986	9.922395162	9.760055126	9.613223822	9.881135491	10.08458643	10.35139583	10.3563648	10.22708094	10.20322315
223	AT1G02900	RALFL1	RALFL1 (RALF-LIKE 1)	8.103420633	7.010277741	8.175003605	8.116099429	6.941102391	7.49057786	7.866678166	8.146816067	8.191984252	7.722226477	7.809927822	7.624937881
224	AT1G02910	LPA1	LPA1 (LOW PSII ACCUMULATION1); binding	7.469771892	7.494548683	7.464309242	7.421498093	7.332609327	7.041949684	7.44716308	7.566078731	7.271433651	7.643721015	7.578940885	7.287782279
225	AT1G02940	ATGSTF5	ATGSTF5 (Arabidopsis thaliana Glutathione S-transferase (class phi) 5); glutathione transferase	3.47291088	3.188784537	3.026757789	3.591188755	3.844431727	3.385773461	3.058230486	3.12027034	3.734049798	2.96010169	2.995575253	3.380708518
226	AT1G02950	GST31, ATGSTF4	ATGSTF4 (GLUTATHIONE S-TRANSFERASE 31); glutathione transferase	4.038452051	4.263906127	4.288877933	4.010880905	3.898654337	4.522843144	3.982368854	4.077818671	4.307013825	4.132789114	4.068355722	4.004291648
227	AT1G02960		similar to unknown protein [Arabidopsis thaliana] (TAIR:AT1G02965.1); similar to hypothetical protein [Vitis vinifera] (GB:CAN80011.1)	7.71038484	7.829576077	7.957512731	8.154757727	7.845777823	8.322135051	8.330928922	7.867789697	7.911209104	7.941262658	8.011779117	7.627879994
228	AT1G02970	WEE1	WEE1 (ARABIDOPSIS WEE1 KINASE HOMOLOG); kinase/ protein kinase	7.252784736	6.74793561	7.008780697	7.364227605	7.494883724	7.220639646	7.287520033	6.788383454	7.574730566	7.018530199	7.10558216	7.172617093
229	AT1G02980	ATCUL2, CUL2	CUL2 (cullin 2); ubiquitin protein ligase binding	6.370337004	6.078563061	6.427842183	6.017275762	6.267065971	5.637928791	6.310494821	5.872515392	6.33400875	5.976555629	5.905266095	6.146881707
230	AT1G03000	PEX6	PEX6 (PEROXIN6); ATPase	7.641292874	7.538343061	7.57412436	7.867509919	8.179091659	8.173466434	8.019853741	7.499745733	7.735742791	7.600105688	7.7513642	7.777032781
231	AT1G03010		phototropic-responsive NPH3 family protein	3.090492918	2.704036194	2.910393756	2.873187923	3.214096108	3.778267764	2.911489318	2.756863198	3.039268667	3.047718868	3.005171285	2.708588896
232	AT1G03020		glutaredoxin family protein	3.090261758	3.164757317	3.008603248	3.303748667	3.103604684	3.370448731	2.996349233	2.971466788	2.620711166	3.030963932	3.242792401	2.952242702
233	AT1G03030		phosphoribulokinase/uridine kinase family protein	7.12850548	7.578050173	7.007830189	7.318333252	7.648278119	7.205002609	7.510938694	7.514115519	7.450790998	7.139921615	7.380436043	7.427196771
234	AT1G03040		basic helix-loop-helix (bHLH) family protein	6.497511234	7.247761656	6.971111191	6.913150054	6.736465211	6.830748341	6.796006927	7.044177092	6.713711832	7.212762742	6.794351442	6.739259236
235	AT1G03050		epsin N-terminal homology (ENTH) domain-containing protein / clathrin assembly protein-related	3.655590062	3.647385122	3.255235075	4.134810475	4.14728259	3.86899792	3.703645307	3.801814145	3.745941158	3.455141108	3.424947539	3.639623354
236	AT1G03055		similar to unknown protein [Arabidopsis thaliana] (TAIR:AT1G64680.1); similar to hypothetical protein LOC_Os11g37650 [Oryza sativa (japonica cultivar-group)] (GB:ABA94460.1)	3.220437431	3.308744052	3.284957963	3.100075819	4.070614217	3.576340425	3.569618784	3.454560583	3.574342209	3.358832592	2.914019944	3.51045928
237	AT1G03060		WD-40 repeat family protein / beige-related	7.293807232	7.495058265	7.55246036	7.314978105	6.77705744	6.893983396	7.274865916	7.383608391	7.623395922	7.641373412	7.380127794	7.363363904
238	AT1G03070		glutamate binding /	8.460951596	8.783389484	8.771306323	8.062704346	8.28962312	7.621979005	8.359660802	8.995657769	8.708231452	8.734672308	8.501566014	8.565398454
239	AT1G03080		kinase interacting family protein	8.76109076	9.550399504	9.631125178	8.997599179	9.021276196	9.137769037	9.148250186	9.474385387	9.603384297	9.768149039	9.482343239	8.925958337
240	AT1G03090	MCCA	MCCA (3-methylcrotonyl-CoA carboxylase 1)	9.313959983	9.419875619	8.894169203	9.427315111	9.215215704	9.364794028	9.171064699	9.595832429	9.313977955	9.859378634	9.711953162	9.254593465
241	AT1G03100		pentatricopeptide (PPR) repeat-containing protein	7.853023767	7.662507693	7.838177033	8.389908197	8.566644409	8.143624655	8.367241568	7.615034815	8.326822066	7.29794921	7.746326766	8.109635668
242	AT1G03110		transducin family protein / WD-40 repeat family protein	7.05623262	6.708995128	6.89657518	7.217122053	7.170871435	7.478808612	7.414882692	6.550219356	6.869191615	6.69567589	6.910714652	6.962324817
243	AT1G03130	PSAD-2	PSAD-2 (photosystem I subunit D-2)	6.476394345	6.819871366	5.988201689	5.99416275	6.146834506	6.547033508	5.928883551	6.681582598	6.271141532	7.000252781	6.966272323	6.428591733
244	AT1G03150		GCN5-related N-acetyltransferase (GNAT) family protein	8.55783297	8.353040313	8.394545244	8.46875903	8.430242137	8.645579532	8.494422458	8.285903258	8.651025486	8.673038929	8.639731316	8.501051177
245	AT1G03160	FZL	FZL (FZO-LIKE); GTP binding / GTPase/ thiamin-phosphate diphosphorylase	4.584004753	4.708577728	4.404274661	4.649214085	4.344723685	3.898214837	4.255281756	4.339366772	4.435219258	4.113601288	4.361445743	4.451412414
246	AT1G03170		similar to unknown protein [Arabidopsis thaliana] (TAIR:AT4G02810.1); similar to unnamed protein product [Vitis vinifera] (GB:CAO22484.1)	4.301945735	3.903717252	4.158440329	4.74009196	4.305620364	4.405880733	4.2262921	4.354649002	4.287583705	4.101580676	4.329366068	4.215074122
247	AT1G03180		similar to unnamed protein product [Vitis vinifera] (GB:CAO22520.1); contains InterPro domain Prefoldin (InterPro:IPR009053)	8.554154792	8.435652668	8.279415586	8.160699216	8.214006334	8.28896681	8.3379356	8.383148663	8.229298084	8.741834075	8.720262584	8.397004835
248	AT1G03190	ATXPD, UVH6	ATXPD/UVH6 (ULTRAVIOLET HYPERSENSITIVE 6); ATP binding / ATP-dependent DNA helicase/ ATP-dependent helicase/ DNA binding / hydrolase, acting on acid anhydrides, in phosphorus-containing anhydrides / nucleic acid binding	8.782964966	8.703072905	8.82722925	8.746287592	9.184258032	8.921388754	8.952167022	8.459292999	9.322136401	8.919938881	9.006187722	8.958371631
249	AT1G03210		phenazine biosynthesis PhzC/PhzF family protein	9.655953645	9.905109748	9.403314667	9.524669966	10.04217275	9.896510066	9.995586956	9.706838364	9.676673535	9.634872558	9.958407841	9.59752682
250	AT1G03250		similar to unknown [Populus trichocarpa] (GB:ABK96006.1); contains domain R3H domain (SSF82708)	8.793920729	8.845734082	8.938877135	8.172337413	8.666969251	8.19842882	8.93743103	8.761459242	8.745803806	8.831266748	8.738806607	8.752748785
251	AT1G03260		similar to unknown protein [Arabidopsis thaliana] (TAIR:AT5G19070.1); similar to unnamed protein product [Vitis vinifera] (GB:CAO71095.1); similar to Os07g0655900 [Oryza sativa (japonica cultivar-group)] (GB:NP_001060500.1); contains InterPro domain SNARE associated Golgi protein (InterPro:IPR015414)	9.89968256	9.866390892	9.642902431	9.826643086	9.788869344	9.718052605	9.696541714	9.883003731	9.876551907	10.21826773	10.10399353	9.935964192
252	AT1G03270		similar to unknown protein [Arabidopsis thaliana] (TAIR:AT4G14240.1); similar to unnamed protein product [Vitis vinifera] (GB:CAO22502.1); contains InterPro domain Cystathionine beta-synthase, core (InterPro:IPR000644); contains InterPro domain Protein of unknown function DUF21 (InterPro:IPR002550)	5.730903009	5.198421767	5.329552166	5.385255189	5.53667923	5.474840668	5.467487402	4.839829471	5.636077552	5.828936258	5.855842621	5.697321914
253	AT1G03280		transcription initiation factor IIE (TFIIE) alpha subunit family protein / general transcription factor TFIIE family protein	7.733470751	7.842005632	7.587555134	7.938039599	7.92795545	7.823123527	7.901009591	7.596009869	7.598267589	7.712044638	7.673865087	7.705332171
254	AT1G03290		similar to unknown protein [Arabidopsis thaliana] (TAIR:AT4G02880.1); similar to unnamed protein product [Vitis vinifera] (GB:CAO22500.1); contains InterPro domain UBA-like (InterPro:IPR009060)	10.08488602	10.27409106	9.95306754	9.977477113	9.980496849	9.908259863	10.01279381	10.2280605	10.10088615	10.48942105	10.39013961	10.0625415
255	AT1G03300		agenet domain-containing protein	5.330225056	5.684278598	5.498390141	5.296602898	5.537715763	5.246290582	5.529213494	5.177906964	5.236584268	6.289142756	6.17714286	5.491247308
256	AT1G03310	ATISA2, ISA2, DBE1, BE2	ATISA2/BE2/DBE1/ISA2 (DEBRANCHING ENZYME 1); alpha-amylase/ isoamylase	6.534937067	6.446979716	6.375884404	6.473931439	6.440517618	6.404702882	6.469369022	6.450655975	6.301571224	6.591637165	6.398853188	6.14587136
257	AT1G03320		unknown protein	2.868720096	2.971084273	3.307206555	3.670088219	3.720375109	3.317299186	3.447710251	3.058826767	3.031606029	3.579003795	3.278729262	3.065160212
258	AT1G03330		small nuclear ribonucleoprotein D, putative / snRNP core SM-like protein, putative / U6 snRNA-associated Sm-like protein, putative	10.30449136	10.17797594	9.915714634	10.31362088	10.5789526	10.25193281	10.52119334	10.01395802	10.35630422	10.17256102	10.29061019	10.27142777
259	AT1G03350		BSD domain-containing protein	10.01657515	10.01505651	9.97002016	10.03829726	9.823451356	10.13308161	9.950587696	9.846178195	10.00062231	9.948207317	9.961976929	10.1021767
260	AT1G03360	ATRRP4	ATRRP4; exonuclease	8.865784	8.52508927	8.591461999	8.994467745	9.222228326	8.864435684	9.197090312	8.342202642	8.842420015	8.542152358	8.778426746	8.956181776
261	AT1G03370		C2 domain-containing protein / GRAM domain-containing protein	9.188389097	9.458609666	9.060089703	9.196773473	9.088768983	8.868573595	9.000788445	9.431343633	9.239442705	9.142849072	9.212000524	9.218859893
262	AT1G03380	AtATG18g	AtATG18g (Arabidopsis thaliana homolog of yeast autophagy 18 (ATG18) g)	6.04235226	6.36118749	6.211441713	6.158395347	5.798000742	6.087062182	5.84431332	6.189281749	6.238660475	6.544462087	6.500985455	6.226403831
263	AT1G03390		transferase family protein	2.895395686	3.246043074	3.058074868	3.3647876	4.510277909	3.314144898	3.513087559	3.454958257	3.713604418	2.754283373	2.769148961	3.235625404
264	AT1G03400		2-oxoglutarate-dependent dioxygenase, putative	6.429034519	6.622228739	6.226860123	5.905826966	6.112855753	6.461394056	5.833178039	6.493686874	6.334176504	6.640808121	6.517474143	6.269662778
265	AT1G03410	2A6	2A6	7.404158882	8.044363965	7.512746091	7.451387134	7.968683011	7.731055261	7.659025884	8.092199435	7.641702412	8.017380322	8.026033997	7.375659043
266	AT1G03420	SADHU4-2	transposable element gene	8.541660774	8.576030513	8.094791376	8.599675402	9.135719516	8.462870405	8.746690191	8.476453855	8.258564765	7.735995622	8.289986325	8.714116852
267	AT1G03430	AHP5	AHP5 (HISTIDINE-CONTAINING PHOSPHOTRANSFER FACTOR 5); histidine phosphotransfer kinase	8.018408199	7.886981593	7.628709084	7.822748102	8.377547751	7.89445117	8.144463812	7.862834188	7.813967581	7.719810914	7.880716571	7.978850898
268	AT1G03440		leucine-rich repeat family protein	3.667890623	3.588282439	3.756196432	3.866931808	3.772399743	3.620244977	3.692880026	3.651124391	3.674384383	3.761106991	3.634109934	3.614913118
269	AT1G03445	BSU1	BSU1 (BRI1 SUPPRESSOR 1); protein serine/threonine phosphatase	5.486440341	5.051839141	5.543965495	5.018352726	5.709655296	5.022969796	6.135823182	4.787340331	5.437163679	4.935728055	5.204045865	4.878775113
270	AT1G03457		RNA-binding protein, putative	8.035637526	7.970875277	7.5556814	7.273796421	7.768776805	7.767371644	7.485567769	8.238627904	7.969962028	8.064812762	7.917317502	8.109899819
271	AT1G03470		kinase interacting family protein	6.983772015	6.736868393	6.257156406	6.226630831	6.517214689	5.852087276	6.257766545	7.099995827	5.875260476	6.887580655	6.70177403	7.027754013
272	AT1G03475	HEMF1, ATCPO-I, LIN2	LIN2 (LESION INITIATION 2); coproporphyrinogen oxidase	6.465323076	6.250503293	6.06548772	6.104409065	6.190048458	5.732338281	6.195342888	6.295579902	6.334285133	6.19252907	6.31704144	6.262328752
273	AT1G03490	ANAC006	ANAC006 (Arabidopsis NAC domain containing protein 6); transcription factor	3.115687801	2.959619039	3.112609207	3.702552731	3.74885599	3.489420554	3.133970281	3.037577204	3.412327125	2.636621998	2.978201601	3.330062417
274	AT1G03510		pentatricopeptide (PPR) repeat-containing protein	3.875385314	3.272020383	3.519603952	4.04527438	3.089370658	3.80676777	3.532262695	3.24590994	3.433073426	3.904725511	3.839427543	3.73056184
275	AT1G03520		glycosyltransferase family 14 protein / core-2/I-branching enzyme family protein	8.306838547	8.38048507	8.268943467	8.125212328	7.900136325	8.166043436	8.107184417	8.488877169	8.550238912	8.904692826	8.671005069	8.277564277
276	AT1G03530	ATNAF1, NAF1	ATNAF1/NAF1	8.957135048	8.822846134	8.87790006	9.308087391	9.000023808	9.380674722	9.285853058	8.317303408	8.929529974	8.581637894	8.818907138	8.869025892
277	AT1G03540		pentatricopeptide (PPR) repeat-containing protein	6.264764534	6.233602643	6.334303311	6.941099725	6.755194438	6.631739901	6.657042116	6.361540145	5.518080914	6.065629723	6.44668902	5.985780645
278	AT1G03550		secretory carrier membrane protein (SCAMP) family protein	10.81906546	11.02079631	10.9173533	11.06385212	10.95239615	10.73082126	11.10376634	11.04505832	11.04806956	10.88055992	10.92031797	10.82479203
279	AT1G03560		pentatricopeptide (PPR) repeat-containing protein	6.564949523	6.35122711	5.955991432	6.221899358	6.298187825	6.26666938	6.416791329	6.531650175	6.226377629	6.107622303	6.458221577	6.505511786
280	AT1G03590		protein phosphatase 2C family protein / PP2C family protein	8.923861096	9.077673925	8.913658287	8.645071739	8.354194134	8.592211456	8.761235145	9.012272998	9.018093296	9.2169371	8.951857103	8.817803312
281	AT1G03600		photosystem II family protein	6.511755519	6.602259092	6.27972717	6.58245445	5.348131793	6.120527558	6.09628754	6.750576134	6.204805653	7.178939542	7.13599029	6.766913336
282	AT1G03610		similar to unknown protein [Arabidopsis thaliana] (TAIR:AT4G03420.1); similar to unnamed protein product [Vitis vinifera] (GB:CAO24103.1); contains InterPro domain Protein of unknown function DUF789 (InterPro:IPR008507)	8.396706413	8.729213381	8.313191627	8.083006684	7.724930535	7.997481229	8.114321497	8.785878536	8.207294751	9.183476882	9.008979491	8.482819323
283	AT1G03620		phagocytosis and cell motility protein ELMO1-related	4.332716712	4.197189195	4.133778579	4.896004529	5.199768003	4.003681904	4.640250185	4.062496275	4.514621008	4.009955116	4.180312162	4.463659613
284	AT1G03630	PORC, POR C	POR C (PROTOCHLOROPHYLLIDE OXIDOREDUCTASE); NADPH dehydrogenase/ oxidoreductase/ protochlorophyllide reductase	3.128790459	3.255293862	3.262653952	3.180907475	3.194999693	3.087341329	3.37616721	3.13842029	3.250520439	2.975697133	3.577954888	3.096188254
285	AT1G03660		similar to ankyrin repeat family protein [Arabidopsis thaliana] (TAIR:AT1G03670.1); similar to unnamed protein product [Vitis vinifera] (GB:CAO23951.1); contains domain ANK REPEAT-CONTAINING (PTHR18958:SF80); contains domain ANKYRIN REPEAT-CONTAINING (PTHR18958)	7.035759915	6.385080064	6.151531225	7.092523129	6.782813584	6.089872897	6.484842188	6.954201109	6.31487286	6.635521892	6.579585091	6.480491897
286	AT1G03680	ATM1, TRX-M1, ATHM1	ATHM1 (Arabidopsis thioredoxin M-type 1); thiol-disulfide exchange intermediate	7.93919517	7.615722325	7.698785166	7.695036833	8.050448743	7.752431264	7.78312595	7.586656603	7.724134994	8.392856626	8.289417292	7.835314506
287	AT1G03687		similar to unnamed protein product [Vitis vinifera] (GB:CAO69730.1); contains InterPro domain DTW (InterPro:IPR005636)	8.781859352	8.632445753	8.457321242	8.871069107	8.658207612	8.747688259	8.672036397	8.374627536	8.612043097	8.558232266	8.663237356	8.815636374
288	AT1G03700		integral membrane family protein	3.315063925	3.480170863	3.561327912	4.365680102	4.646799894	3.49116026	3.597290547	3.855355082	4.011073777	3.688341486	3.244295204	4.142762038
289	AT1G03710		cysteine protease inhibitor	6.125494707	5.836781524	5.918522958	7.211327692	7.881182838	6.627600391	6.637154292	6.506372441	7.004818263	5.887202325	5.67975175	6.718801585
290	AT1G03720		cathepsin-related	6.150716542	5.890931593	6.792672144	7.098763985	7.692228296	6.46175083	7.251118591	5.948145771	6.923932332	6.252216329	6.142847778	6.780258526
291	AT1G03730		similar to unknown protein [Arabidopsis thaliana] (TAIR:AT4G03600.1); similar to unnamed protein product [Vitis vinifera] (GB:CAO69749.1); similar to hypothetical protein [Vitis vinifera] (GB:CAN70485.1)	8.449732716	8.917281019	8.226626462	8.149719182	7.935594052	7.825196248	7.723663544	9.203824239	8.300893756	8.84740161	8.757677145	8.338075443
292	AT1G03740		protein kinase family protein	6.754171615	7.728394599	6.511326496	5.972843095	5.618810417	5.890741379	5.988132299	7.918131196	6.640793136	7.883584956	7.401865411	6.904992976
293	AT1G03750	SWI2, SNF2, CHR9	CHR9/SNF2/SWI2 (chromatin remodeling 9); helicase	7.312133368	7.429094139	7.326423849	7.568086357	7.436456046	7.376840504	7.277735489	7.446708721	7.269264294	7.681487367	7.835261278	7.260766278
294	AT1G03760		prefoldin subunit family protein	8.431377441	7.971834115	7.749712401	8.219570773	8.519827314	7.927961966	8.144628247	8.076152646	8.178921108	8.309692856	8.287712261	8.441480922
295	AT1G03770		protein binding / zinc ion binding	6.124647404	6.180283865	6.147274815	6.198928839	6.07594945	6.427927114	6.24260683	6.104827418	6.31949745	6.322330592	5.900177838	6.669836414
296	AT1G03780		targeting protein-related	8.665900947	8.480353442	8.735704187	9.152745439	9.496694904	9.025980826	9.193347486	8.231726924	8.754463337	8.566322258	8.732360933	8.690198668
297	AT1G03790		zinc finger (CCCH-type) family protein	3.694478035	3.427683368	3.441155222	3.452975392	2.864438063	3.278541404	2.884715438	3.627957063	3.448209083	4.195432373	3.962690898	3.192200524
298	AT1G03820		similar to E6-4 [Gossypium hirsutum] (GB:AAY43793.1); similar to E6-3 [Gossypium hirsutum] (GB:AAY43792.1); similar to E6 (GB:AAB03081.1)	4.885010196	4.819343637	4.866510047	5.946329062	6.485135183	4.520009045	5.117068982	5.258963327	4.58512817	4.893854148	4.244177577	5.012734179
299	AT1G03830		guanylate-binding family protein	7.37129301	7.385541233	7.369101988	7.71743929	7.801955195	7.759841718	7.49569125	6.902623652	7.39050953	7.454806135	7.26399704	7.297626143
300	AT1G03840	MGP	MGP (MAGPIE); nucleic acid binding / protein binding / transcription factor/ zinc ion binding	5.405968049	5.107609367	5.545683192	5.97489505	6.62149821	5.340132605	5.83429892	5.280283149	5.307766513	5.507558558	5.275971236	5.378058776
301	AT1G03850		glutaredoxin family protein	10.19733911	10.00047587	10.17603691	10.29403688	9.001104171	9.683391107	9.595236529	10.46408368	10.33944585	10.78828179	10.58300048	10.10123173
302	AT1G03860	ATPHB2	ATPHB2 (PROHIBITIN 2)	10.16899241	10.07318815	9.804726094	10.34608861	10.47036824	10.23269078	10.14571668	9.710215795	10.10396467	9.964774637	10.01286761	10.30265463
303	AT1G03870	FLA9	FLA9	11.52346481	11.31735556	11.25723208	11.34576641	11.14976727	11.06295102	11.365579	11.64000411	11.43701342	11.2949578	11.24255033	11.43670987
304	AT1G03880	CRB, CRU2	CRU2 (CRUCIFERIN 2); nutrient reservoir	4.107531852	3.940265502	4.205570438	4.326706057	4.07271601	4.561477717	4.120297054	4.272133139	4.22834108	4.023549671	4.889208939	3.772423954
305	AT1G03890		cupin family protein	3.015442588	3.246199029	3.341744138	3.001304772	3.15512369	3.305948226	3.272445405	3.2986298	2.875391341	2.876711795	2.929103999	3.349619858
306	AT1G03900	ATNAP4	ATNAP4 (ARABIDOPSIS THALIANA NON-INTRINSIC ABC PROTEIN 4)	10.45978063	10.63658365	10.36391882	10.58184058	10.36634788	10.29480614	10.39679118	10.65427679	10.58145051	10.52060453	10.40455032	10.54284217
307	AT1G03905		ABC transporter family protein	8.167098065	8.322667524	8.265524759	8.04822973	7.02240034	7.708784118	8.030660853	8.424491554	8.163227488	8.427949584	8.135570016	8.182329855
308	AT1G03910		similar to unnamed protein product [Vitis vinifera] (GB:CAO62957.1); similar to unknown protein [Oryza sativa (japonica cultivar-group)] (GB:AAO37540.1); similar to hypothetical protein [Vitis vinifera] (GB:CAN74141.1); contains domain PTHR21737 (PTHR21737); contains domain PTHR21737:SF4 (PTHR21737:SF4)	9.821234164	10.10126196	10.08374216	10.17458077	10.41320639	10.04909062	10.18130946	10.03246381	10.31221495	10.3190546	10.12664478	9.718821507
309	AT1G03920		protein kinase, putative	8.629844992	8.413056544	9.002186909	8.88201192	8.993245748	8.789307928	9.07525492	8.622252057	8.865540372	8.598543262	8.520731103	8.524058554
310	AT1G03950	VPS2.3	VPS2.3	8.262625987	8.407381711	8.655196469	8.570231079	7.668498798	7.986715705	8.182212502	8.335686012	8.557341971	8.781207146	8.563385273	8.249076085
311	AT1G03960		calcium-binding EF hand family protein	6.097102454	5.717614644	6.060374282	6.20348303	6.350596898	5.935878874	5.825418132	6.182013517	6.394880438	5.818942158	5.906484919	6.059966571
312	AT1G03970	GBF4	GBF4 (G-box binding factor 4); transcription factor	8.628151996	9.020893152	8.810008544	8.690368272	8.287208037	8.385848474	8.581520543	9.017872244	8.716480273	9.083088848	8.663030319	8.829295395
313	AT1G03980	ATPCS2	ATPCS2 (PHYTOCHELATIN SYNTHASE 2); glutathione gamma-glutamylcysteinyltransferase	6.479804414	6.264163724	6.336788764	6.169499395	6.071690943	6.086695439	6.133856181	6.387270698	6.207553494	5.984654959	6.363548948	6.373503388
314	AT1G03990		alcohol oxidase-related	3.620405149	3.895552498	3.541951043	3.86641978	3.170070547	3.621426837	3.296218342	3.884727539	3.66194861	4.243697383	3.676388823	3.340746653
315	AT1G04000		similar to unknown protein [Arabidopsis thaliana] (TAIR:AT5G44060.1); similar to unnamed protein product [Vitis vinifera] (GB:CAO40594.1); contains InterPro domain Ankyrin (InterPro:IPR002110)	8.866623555	9.131735613	8.36211851	8.263673676	7.773369423	8.029523109	7.854777542	9.268827913	8.247894942	9.315621062	9.118657697	8.932076413
316	AT1G04010		phosphatidylcholine-sterol O-acyltransferase	5.348417863	5.703999855	5.378116951	5.696119065	5.238771729	5.709381	5.225861688	5.462815667	5.334698485	5.81707871	5.631658141	5.346967057
317	AT1G04020	ATBARD1, BARD1	ATBARD1/BARD1 (BREAST CANCER ASSOCIATED RING 1); transcription coactivator	9.088133163	9.027141599	8.942278384	9.483364255	9.82731421	9.467790129	9.523499041	8.819909451	9.484048119	8.762380088	9.232179904	9.270015551
318	AT1G04030		similar to unknown protein [Arabidopsis thaliana] (TAIR:AT5G44040.1); similar to unnamed protein product [Vitis vinifera] (GB:CAO40580.1)	6.549698682	6.31252684	5.825770103	5.873332661	6.25828356	6.217116381	5.974494998	6.250919273	5.437874037	6.28184426	6.059067563	6.009079589
319	AT1G04040		acid phosphatase class B family protein	12.26187653	12.18436796	11.92821276	12.19865976	12.17706247	11.88987661	12.29177866	12.23552897	12.20543401	12.10300863	12.09858106	12.19686933
320	AT1G04050	SUVR1	SUVR1 (Arabidopsis homolog of SU(VAR)3-9 1); histone-lysine N-methyltransferase/ zinc ion binding	6.73219699	6.801309241	6.792062128	7.500584963	8.151110948	6.941834081	7.311698125	7.030009473	7.415360352	6.59285854	6.332423781	7.183076144
321	AT1G04070	ATTOM22-I, TOM22, TOM22-I	TOM22-I (translocase of the outer mitochondrial membrane 22-I)	9.026176649	8.872807625	8.714757493	8.924992	8.822035345	9.082259437	9.100837565	8.697871154	9.077092759	9.097205582	9.079124889	8.963530429
322	AT1G04080	PRP39	PRP39; binding	9.805796443	9.730557166	9.66910987	9.985115559	10.00490025	9.852780287	9.99041664	9.552594432	9.931953594	10.02118277	10.00896552	9.890428553
323	AT1G04090		similar to unknown protein [Arabidopsis thaliana] (TAIR:AT5G18490.1); similar to unknown protein [Arabidopsis thaliana] (TAIR:AT5G43950.1); similar to unknown protein [Arabidopsis thaliana] (TAIR:AT3G04350.1); similar to hypothetical protein [Vitis vinifera] (GB:CAN77840.1); similar to hypothetical protein [Vitis vinifera] (GB:CAN61465.1); similar to unnamed protein product [Vitis vinifera] (GB:C…	4.246395881	4.850652309	4.740830445	5.000505423	4.60387636	4.736567661	5.095053249	4.685484328	4.627107204	4.748695549	4.539061761	4.759987748
324	AT1G04100	IAA10	IAA10 (indoleacetic acid-induced protein 10); transcription factor	8.137890904	8.378791459	8.409835206	7.813119511	7.548000132	7.252053775	7.597440129	8.714521094	8.4661914	9.318301939	8.904148534	8.165702052
325	AT1G04110	SDD1	SDD1 (STOMATAL DENSITY AND DISTRIBUTION); subtilase	3.153190637	3.064904549	2.852238867	2.699860543	2.715771072	3.392227726	2.983324675	2.944058015	2.738062487	3.310325532	2.97876427	2.783715672
326	AT1G04120	MRP5, ATMRP5	ATMRP5 (Arabidopsis thaliana multidrug resistance-associated protein 5)	11.16006905	11.27366077	10.87629429	10.9847836	11.00042222	10.91592805	11.04012588	11.16130738	11.14090079	11.27594242	11.18679638	11.04964524
327	AT1G04130		tetratricopeptide repeat (TPR)-containing protein	5.276511368	5.4213237	5.506508573	4.806272525	5.364811197	5.693131396	5.720926572	4.891862721	5.50579477	5.467081105	5.601568775	5.441444514
328	AT1G04140		transducin family protein / WD-40 repeat family protein	7.793613249	7.888137763	7.768623957	8.018720898	7.531919409	7.904738517	7.719108143	7.896569849	8.067955901	8.172850478	7.973912238	7.920439464
329	AT1G04150		C2 domain-containing protein	5.269047535	4.670472136	4.307175126	5.329621739	6.627958129	4.708375657	5.938877915	4.49836665	5.629422938	4.480463228	3.935003108	5.641276893
330	AT1G04160	ATXIB, XIB	XIB (Myosin-like protein XIB)	9.675374874	9.706072458	10.07891929	9.895320529	9.322244419	9.649682267	9.788665042	9.81689178	10.07422932	9.845203666	9.699986814	9.662595713
331	AT1G04170	EIF2 GAMMA	EIF2 GAMMA (eukaryotic translation initiation factor 2 gamma subunit); translation factor, nucleic acid binding	10.08221828	10.05151917	9.915086225	10.38214177	10.44894615	10.24762194	10.52508999	9.774613598	10.0078921	9.553661877	9.97352513	10.09714177
332	AT1G04180		flavin-containing monooxygenase family protein / FMO family protein	8.642904241	8.264886807	8.049025968	7.87987283	7.609476617	7.716938212	7.655908593	8.306344506	8.277969142	8.052858225	8.04988355	8.736692083
333	AT1G04190		tetratricopeptide repeat (TPR)-containing protein	10.83872448	10.43387736	10.52654825	10.82096687	11.36396213	10.86498402	11.07955104	10.30195663	10.8316413	10.66480532	10.87266443	10.9049652
334	AT1G04200		similar to hypothetical protein OsJ_003532 [Oryza sativa (japonica cultivar-group)] (GB:EAZ13707.1); similar to unnamed protein product [Vitis vinifera] (GB:CAO71227.1); similar to Os01g0773100 [Oryza sativa (japonica cultivar-group)] (GB:NP_001044398.1); contains domain PTHR12895:SF1 (PTHR12895:SF1); contains domain PTHR12895 (PTHR12895)	9.865492525	9.984761985	9.843491503	9.628690325	9.756067492	9.715647708	9.856364309	9.956477065	10.04307998	9.988813499	9.881009939	9.700991662
335	AT1G04220		beta-ketoacyl-CoA synthase, putative	4.842001676	4.962037882	4.615679695	5.664568626	6.5679081	5.23724346	5.707909509	5.466070693	5.65300547	4.282706409	4.742204574	5.556786881
336	AT1G04230		similar to unknown protein [Arabidopsis thaliana] (TAIR:AT5G43720.1); similar to hypothetical protein [Vitis vinifera] (GB:CAN74699.1); contains domain PD033977 (PD033977)	7.900469085	8.196494094	8.316472476	8.421418445	8.373677649	8.126156025	8.711137349	8.018612078	8.50559837	8.011113788	7.93178791	8.35360624
337	AT1G04240	IAA3, SHY2	SHY2 (SHORT HYPOCOTYL 2); transcription factor	5.176932345	4.798043814	5.916629175	5.296442603	5.097600766	5.186837586	5.614005754	4.867197126	5.578478994	5.007328304	5.081257138	4.977215378
338	AT1G04250	IAA17, AXR3	AXR3 (AUXIN RESISTANT 3); transcription factor	11.33061229	11.35729814	11.23264079	11.21227263	11.00592547	10.85498219	11.26111627	11.43343583	11.43924585	11.16100962	11.12696252	11.54103534
339	AT1G04260	MPIP7, MPI7	MPI7 (CAMV MOVEMENT PROTEIN INTERACTING PROTEIN 7)	8.461189326	8.420343988	8.041183937	8.248258884	8.417610228	8.35463037	8.44707574	8.409430427	8.259176041	8.247387112	8.259258574	8.344506915
340	AT1G04270	RPS15	RPS15 (CYTOSOLIC RIBOSOMAL PROTEIN S15); structural constituent of ribosome	12.47455736	12.36536363	12.15903184	12.3719139	12.69876098	12.0838317	12.5462745	12.2485497	12.42643273	12.22254659	12.34750581	12.39264909
341	AT1G04290		thioesterase family protein	8.701380732	8.69357712	8.596764539	8.748579391	9.151961532	8.571121204	8.622542111	9.020118106	8.949901039	8.718563464	8.489183011	8.631599927
342	AT1G04300		similar to meprin and TRAF homology domain-containing protein / MATH domain-containing protein [Arabidopsis thaliana] (TAIR:AT5G43560.1); similar to meprin and TRAF homology domain-containing protein / MATH domain-containing protein [Arabidopsis thaliana] (TAIR:AT5G43560.2); similar to unnamed protein product [Vitis vinifera] (GB:CAO71320.1); contains InterPro domain MATH (InterPro:IPR002083); co…	9.863647767	9.760601873	9.858429199	10.05273006	9.912968401	9.942152054	10.02196707	9.84307639	10.04618478	9.848883465	10.0221317	9.853178737
343	AT1G04310	ERS2	ERS2 (ETHYLENE RESPONSE SENSOR 2); receptor	6.206661114	6.007287323	6.284766612	5.511543146	5.381799328	6.048840481	6.003385612	5.747205138	5.935090695	6.007963983	5.929837946	6.240601204
344	AT1G04330		similar to unknown protein [Arabidopsis thaliana] (TAIR:AT3G23170.1); similar to At1g04330-like protein [Arabidopsis lyrata] (GB:ABY68375.1)	4.802229892	4.740464021	4.49145829	4.997550962	5.537349945	4.876628523	5.196306966	4.864987336	4.768912888	4.68226479	4.499566396	4.978838323
345	AT1G04340		lesion inducing protein-related	9.449074635	9.47143781	9.048787417	9.328385754	9.466211735	9.438529646	9.487861499	9.227911379	9.078552378	9.30260243	9.463001397	9.567647949
346	AT1G04350		2-oxoglutarate-dependent dioxygenase, putative	5.504341763	4.788999033	6.052778944	5.960832108	6.539743287	5.664290444	6.273109118	5.678063683	6.533278552	5.362741588	5.230521593	6.022809348
347	AT1G04360		zinc finger (C3HC4-type RING finger) family protein	6.825577172	6.373381396	5.832008871	6.385525862	6.26135058	6.494894652	6.349808894	6.138915213	6.179695169	6.246320265	6.323755114	7.046614701
348	AT1G04380		2-oxoglutarate-dependent dioxygenase, putative	3.853494758	4.063161551	4.281538661	3.869201812	4.401093146	4.199110315	4.012229545	4.0557764	4.469081488	4.046014358	4.108109889	4.015024761
349	AT1G04390		binding / protein binding	6.720035464	6.638705428	7.165282949	6.768496267	6.395239311	6.616215526	6.74620241	6.869752456	6.884915609	7.253466689	7.029581836	6.818245668
350	AT1G04400	FHA, AT-PHH1, PHH1, CRY2	CRY2 (CRYPTOCHROME 2)	8.263441451	8.455516826	8.020811962	8.336072318	8.165998164	8.014310502	8.296497082	8.406384118	8.259209831	8.248010906	8.2599266	8.334323857
351	AT1G04410		malate dehydrogenase, cytosolic, putative	12.03438846	11.92135078	11.56363304	12.03182934	11.89993379	11.66918428	11.89215962	11.87705642	11.92732121	11.87147642	11.86986568	12.15071616
352	AT1G04420		aldo/keto reductase family protein	6.758458714	6.917344458	7.135632782	7.357961555	7.72437746	7.345709511	7.470806001	6.539027188	7.446953037	7.026375724	7.036831874	7.071708608
353	AT1G04430		dehydration-responsive protein-related	10.03254887	10.1431126	9.655382165	9.871942114	10.21068494	9.798986306	10.19145124	9.943867928	10.0505718	9.945919698	9.981688099	9.958169477
354	AT1G04440	CKL13	CKL13 (CASEIN KINASE LIKE 13); casein kinase I/ kinase	10.36095671	10.52737389	10.17824284	10.27549551	9.880514587	10.00247644	10.0096657	10.63036851	10.19267776	10.83938696	10.49991794	10.42501211
355	AT1G04470		similar to unknown protein [Arabidopsis thaliana] (TAIR:AT2G25800.1); similar to unknown protein [Arabidopsis thaliana] (TAIR:AT2G33420.1); similar to unnamed protein product [Vitis vinifera] (GB:CAO71451.1); similar to hypothetical protein LOC_Os03g04560 [Oryza sativa (japonica cultivar-group)] (GB:ABF93881.1); similar to hypothetical protein [Vitis vinifera] (GB:CAN63332.1); contains InterPro d…	3.693021189	3.769180059	4.423995215	4.587098557	4.629494401	4.17976468	4.060952338	3.381050773	3.740622805	3.330335282	3.77749719	3.784518441
356	AT1G04480		60S ribosomal protein L23 (RPL23A)	12.11968937	11.90761627	11.69863766	12.25571452	12.35437802	11.96871563	12.23013816	11.6853139	12.02957327	11.78900804	12.1054349	12.07859907
357	AT1G04490		similar to unknown protein [Arabidopsis thaliana] (TAIR:AT2G33360.2); similar to hypothetical protein [Vitis vinifera] (GB:CAN83005.1)	7.399693653	7.149603693	7.108533096	7.043788129	6.276659811	6.934514684	6.562180793	7.441636717	6.913766824	7.262382982	7.075629464	7.184712432
358	AT1G04500		zinc finger CONSTANS-related	3.990302694	4.538969593	4.587842829	5.622624044	6.00956002	4.540583082	5.064612136	5.588741017	4.755206367	4.949517948	3.766555444	4.880542212
359	AT1G04510		transducin family protein / WD-40 repeat family protein	9.964025042	9.769053016	9.816167843	10.26869678	10.500283	9.880590851	10.25753511	9.678628681	10.05711803	9.809874947	10.02376871	9.850422393
360	AT1G04520		33 kDa secretory protein-related	5.441407682	5.192903114	5.117245603	5.226754934	6.119030337	4.980679607	5.508179477	4.786290275	5.471895406	5.142568557	5.124867038	5.616584826
361	AT1G04530		binding	6.755858523	7.047047193	6.485545484	6.835785026	6.88343811	6.611533135	6.750437265	7.035817481	6.833575409	7.003878113	6.757959987	6.986495868
362	AT1G04540		C2 domain-containing protein	5.099968927	5.161892659	5.280977637	6.288155069	6.377692531	5.848714585	5.772195071	5.705130828	6.254400705	5.223549754	5.099405971	6.140921286
363	AT1G04550	BDL, IAA12	IAA12 (AUXIN-INDUCED PROTEIN 12); transcription factor	3.22642546	3.150575179	3.318327041	3.822067416	3.891581622	3.655409888	3.988573216	3.45212139	4.043121379	3.409463702	2.98695531	3.613273512
364	AT1G04560		AWPM-19-like membrane family protein	4.580340335	5.448526746	5.212756638	5.071449983	6.018840123	5.445391931	5.341982247	4.980771318	5.45675969	4.824920091	4.562059953	5.074042444
365	AT1G04590		similar to EMB1417 (EMBRYO DEFECTIVE 1417) [Arabidopsis thaliana] (TAIR:AT4G21190.1); similar to pentatricopeptide (PPR) repeat-containing protein [Arabidopsis thaliana] (TAIR:AT4G18975.3); similar to pentatricopeptide (PPR) repeat-containing protein [Arabidopsis thaliana] (TAIR:AT4G18975.2); similar to unnamed protein product [Vitis vinifera] (GB:CAO45303.1); contains domain TPR-like (SSF48452)	9.421044703	9.103379165	9.201704077	9.509153101	9.94277791	9.516076795	9.628694206	8.714501859	9.457863665	8.965651432	9.284360289	9.281179071
366	AT1G04600	ATXIA, XIA	XIA (Myosin-like protein XIA); motor/ protein binding	5.202721154	4.913198904	5.214935812	5.073535767	5.318737238	5.019510637	4.664108209	4.345814183	4.87235391	5.099043794	5.188494911	4.52943201
367	AT1G04610		flavin-containing monooxygenase / FMO (YUCCA3)	9.678712558	8.808734999	8.59078255	8.975992177	8.801780952	8.381311261	8.897047219	9.159703862	8.777574155	8.438482685	8.476876362	9.652327824
368	AT1G04620		coenzyme F420 hydrogenase family / dehydrogenase, beta subunit family	4.171787043	4.572854454	4.388811981	4.565627927	4.859794541	4.404575783	5.087745927	4.859165882	4.60764637	4.730922662	4.655414688	4.659496026
369	AT1G04625		pseudogene, similar to Unknown protein, blastp match of 31% identity and 4.0e-06 P-value to G	5.36070849	5.773007494	5.387235884	5.775005304	6.423430656	5.927225544	5.529410652	5.725222576	5.994272422	4.962951917	4.276860012	5.375907481
370	AT1G04640	LIP2	LIP2 (LIPOYLTRANSFERASE 2)	6.73719044	6.273061885	6.232570068	6.237681059	6.43092736	6.316123342	6.467618776	6.076268395	6.122669389	6.455462765	6.468621761	6.559955396
371	AT1G04645		self-incompatibility protein-related	3.90039757	3.665292148	3.694872038	4.34530616	5.382431863	3.839294932	3.640921411	3.910920447	4.386352049	3.779169704	3.818576277	4.2304389
372	AT1G04650		similar to unnamed protein product [Vitis vinifera] (GB:CAO71563.1); similar to hypothetical protein [Vitis vinifera] (GB:CAN72207.1)	4.19134799	4.237349144	4.328674545	4.309494242	4.401093146	4.759518973	5.022902384	3.753504381	4.115784388	4.34525266	4.215458932	4.081082961
373	AT1G04660		glycine-rich protein	5.996743826	6.107541986	6.076547772	6.10509574	5.656697415	5.940663321	5.807411214	5.995200603	5.642250099	5.87880254	6.078600673	5.815110747
374	AT1G04670		similar to pollen-preferential protein [Brassica rapa subsp. chinensis] (GB:ABH09777.1)	3.617587387	3.630425255	4.128741357	4.135468176	3.844768979	3.977844546	4.213010908	3.960836596	3.729213969	4.29100891	3.871601971	3.725441609
375	AT1G04680		pectate lyase family protein	9.629677398	9.474735168	9.183788456	9.624725	9.563563459	9.549066011	9.652651838	9.44077517	9.240095554	9.071869008	9.311134468	9.477293465
376	AT1G04690	KV-BETA1, KAB1	KAB1 (POTASSIUM CHANNEL BETA SUBUNIT); potassium channel	9.609848177	9.539678457	9.104467118	9.824794448	10.15322397	9.519248632	9.673248162	9.466337666	9.583894649	9.224682772	9.462888032	9.431024297
377	AT1G04700		protein kinase family protein	9.612996518	9.441232864	10.00414604	10.00325333	8.860014799	9.501218805	9.718134587	9.87799473	10.17799291	9.565495609	9.493224846	9.829328198
378	AT1G04710		acetyl-CoA C-acyltransferase, putative / 3-ketoacyl-CoA thiolase, putative	7.33959654	6.978991283	7.243143932	7.585812262	7.183139755	7.678669178	7.605635171	6.734348638	7.636729318	7.069182581	7.170015948	7.415120741
379	AT1G04730		AAA-type ATPase family protein	6.254880562	6.126255165	5.985615805	6.362639967	6.456100582	6.477527054	6.248695745	5.898402922	6.235885422	5.880578926	6.363081116	5.944666243
380	AT1G04750	VAMP721, ATVAMP721, AT VAMP7B, VAMP7B	VAMP7B (VESICLE-ASSOCIATED MEMBRANE PROTEIN 7B)	11.38296019	11.29164267	11.04436913	11.21272709	11.36096428	11.16915084	11.24526357	11.24796168	11.22352664	11.27600795	11.32537321	11.41943126
381	AT1G04760	VAMP726, ATVAMP726	ATVAMP726 (VESICLE-ASSOCIATED MEMBRANE PROTEIN)	5.250050502	5.014281515	5.455627959	5.517790591	5.551005857	5.681112483	5.188878525	5.303057841	5.337677371	4.762599542	4.893400119	5.399357601
382	AT1G04770		male sterility MS5 family protein	10.19127829	10.53757022	10.67807574	10.18706189	9.455272484	9.935174389	10.26684099	10.53846949	10.71800209	10.54301915	10.40061748	10.4138598
383	AT1G04780		ankyrin repeat family protein	8.399650244	8.571960203	8.196860622	8.36561335	8.35456039	7.904389219	8.045001088	8.771722323	8.392257049	8.804796921	8.58927815	8.302937813
384	AT1G04790		zinc finger (C3HC4-type RING finger) family protein	6.405658789	6.460858891	6.326846774	6.527485369	6.391733535	6.187822198	6.469545271	6.50450842	6.424365947	6.653563951	6.63170514	5.979855889
385	AT1G04800		glycine-rich protein	5.437046133	5.739421284	5.743511147	5.931571726	5.133760073	5.989972147	5.676181398	5.353596285	5.619868404	5.58530813	5.791560826	5.37574609
386	AT1G04810		26S proteasome regulatory subunit, putative	8.669016245	9.080895602	8.784867667	8.895245534	9.096273394	8.893344035	9.102617408	8.955476471	8.996881998	9.129086115	9.073762178	8.772871463
387	AT1G04820	TUA4	TUA4 (tubulin alpha-4 chain)	11.71972732	11.76399084	11.50842796	11.6823174	12.03628334	11.50923833	11.85805762	11.66205586	11.87610783	11.6211908	11.68933945	11.70869413
388	AT1G04830		RabGAP/TBC domain-containing protein	8.699135877	8.923308399	8.984502708	8.40948188	8.122547547	8.385914867	8.725885681	9.009262723	9.125688275	9.641367034	9.170320293	8.853664463
389	AT1G04840		pentatricopeptide (PPR) repeat-containing protein	4.110280945	4.020722807	3.768561875	3.630790232	3.89666032	3.803622269	4.133310366	3.747000735	3.743117087	3.478568428	4.174607713	3.585573008
390	AT1G04850		ubiquitin-associated (UBA)/TS-N domain-containing protein	11.25842609	11.33276535	11.10228724	11.37287955	11.49421349	11.15939355	11.33783547	11.21098935	11.38286381	11.23981561	11.26907291	11.29644996
391	AT1G04860	UBP2	UBP2 (UBIQUITIN-SPECIFIC PROTEASE 2); ubiquitin-specific protease	6.419041573	6.709514879	6.603792742	6.81593299	6.408953736	6.894882155	6.735601703	6.687251939	6.563207554	6.612408824	6.617309361	6.316439913
392	AT1G04870		protein arginine N-methyltransferase family protein	10.45017227	10.38916108	10.51122259	10.98823156	11.18872048	10.93351669	11.07099026	10.01745121	10.69818457	10.12718728	10.50420446	10.69644596
393	AT1G04880		high mobility group (HMG1/2) family protein / ARID/BRIGHT DNA-binding domain-containing protein	3.590057891	3.757440833	4.142151289	4.269455351	4.313585278	4.069500012	4.001746406	4.07703948	3.747197812	3.863792219	3.986888177	3.803455824
394	AT1G04900		similar to hypothetical protein OsJ_004408 [Oryza sativa (japonica cultivar-group)] (GB:EAZ14583.1); contains InterPro domain Protein of unknown function DUF185 (InterPro:IPR003788)	7.489060372	7.396168857	7.42550133	7.660836065	7.744200681	7.847030656	7.932030536	7.143066542	7.877025929	7.350950781	7.462025358	7.39766057
395	AT1G04910		Identical to DUF246 domain-containing protein At1g04910 [Arabidopsis Thaliana] (GB:Q8W486;GB:Q56ZD6;GB:Q9MAT9); similar to unknown protein [Arabidopsis thaliana] (TAIR:AT1G22460.1); similar to unnamed protein product [Vitis vinifera] (GB:CAO65766.1); similar to Plant protein family protein, expressed [Oryza sativa (japonica cultivar-group)] (GB:ABA93715.2); similar to unnamed protein product [Vit…	8.672164226	8.762663207	8.419781294	8.79779668	8.46244563	8.754557951	8.521521467	8.661669395	8.597414887	8.422201103	8.595110115	8.599024455
396	AT1G04920	ATSPS3F	ATSPS3F (sucrose phosphate synthase 3F); sucrose-phosphate synthase/ transferase, transferring glycosyl groups	3.670162191	3.521089301	3.749383454	3.612527674	3.130593178	3.760636189	3.511162576	3.573983057	3.232943172	3.87414455	3.807804626	3.544761905
397	AT1G04930		hydroxyproline-rich glycoprotein family protein	6.246607356	6.358404423	5.892546527	5.495997831	4.989543251	5.467794352	5.35372804	6.395199669	6.161354707	7.364717898	6.773276999	6.29546857
398	AT1G04945		similar to hypothetical protein [Vitis vinifera] (GB:CAN60314.1); contains InterPro domain Zinc finger, HIT-type (InterPro:IPR007529)	6.773888169	6.627304479	6.550981439	6.503341426	7.352705148	6.967095533	7.155620004	6.126849945	6.558691295	6.447614224	7.049456499	6.630736426
399	AT1G04950	TAF6, TAFII59	TAFII59 (TBP-ASSOCIATED FACTOR 6); transcription initiation factor	7.881168222	7.931883892	8.01962572	8.226583559	8.262116606	8.061255889	8.322010629	7.619936579	8.09395561	7.998544588	7.828258741	7.87307116
400	AT1G04960		similar to bZIP family transcription factor [Arabidopsis thaliana] (TAIR:AT1G27000.1); similar to hypothetical protein [Vitis vinifera] (GB:CAN73938.1); contains InterPro domain Protein of unknown function DUF1664 (InterPro:IPR012458)	9.910822777	9.996079652	9.964933158	9.789674483	9.78892835	9.754760073	9.945224751	9.940417037	10.020562	9.997662939	10.00798865	9.776387927
401	AT1G04970		lipid-binding serum glycoprotein family protein	9.679077018	9.924425647	9.803028862	9.254619839	8.722735312	9.057992518	9.354982708	9.967209214	9.422588095	10.2756302	9.905678997	9.715939851
402	AT1G04980	ATPDIL2-2	ATPDIL2-2 (PDI-LIKE 2-2); thiol-disulfide exchange intermediate	9.672642963	9.967952488	9.536457407	9.804579842	9.826354281	9.703924346	9.73176588	9.717984523	9.811490577	9.880596642	9.748574019	9.714478042
403	AT1G04985		similar to unnamed protein product [Vitis vinifera] (GB:CAO24071.1)	9.769215995	9.768995072	9.528682518	9.722914206	9.889089206	9.599062614	9.643918764	9.797522137	9.841088274	10.10836033	9.875246234	9.827199124
404	AT1G04990		zinc finger (CCCH-type) family protein	8.309848003	8.196372288	7.703166778	7.883592837	7.121465774	7.305490898	7.578716676	8.524907392	7.794872802	8.263522046	8.09024405	8.459956656
405	AT1G05000		tyrosine specific protein phosphatase family protein	5.506584918	4.650055369	5.372137695	5.210731375	4.626555536	5.070051118	5.441381997	5.064342877	5.196321691	5.110806474	5.243125812	5.163580081
406	AT1G05010	ACO4, EAT1, EFE	EFE (ETHYLENE FORMING ENZYME)	9.69103415	9.702868362	9.364118529	9.460218954	9.010157095	9.067277365	9.379296252	9.922847117	9.651251884	10.27752571	9.872311983	9.926550737
407	AT1G05020		epsin N-terminal homology (ENTH) domain-containing protein / clathrin assembly protein-related	6.840227905	6.213070205	7.253468778	7.194456017	5.24742051	7.086141618	6.629422775	6.962567491	7.196506988	6.704418974	6.787833632	6.382196017
408	AT1G05030		hexose transporter, putative	8.898813355	8.766713559	8.948827167	9.006600591	8.641442679	8.798732021	8.944521462	9.007994812	9.098026658	9.227492622	9.126956147	9.019945989
409	AT1G05040		contains InterPro domain UBA-like (InterPro:IPR009060)	4.147285759	3.910280733	3.932293878	4.456685823	5.236409137	4.306848535	4.312272221	4.094463881	4.315551466	4.487720087	4.101933988	4.184782901
410	AT1G05055	ATGTF2H2, GTF2H2	ATGTF2H2/GTF2H2 (GENERAL TRANSCRIPTION FACTOR IIH 2); general RNA polymerase II transcription factor	7.88532241	7.872076557	7.964227599	8.173900231	8.009855015	8.10697679	8.208338006	7.860949266	8.188812554	7.787393825	7.889027788	7.958295382
411	AT1G05060		similar to hypothetical protein [Vitis vinifera] (GB:CAN75913.1)	5.159798016	5.394096363	4.970777256	5.292773225	4.945187735	4.748228025	4.983080896	5.377659036	4.911181857	5.758732144	5.182466226	5.12948792
412	AT1G05070		similar to unknown protein [Arabidopsis thaliana] (TAIR:AT2G32580.1); similar to unknown [Populus trichocarpa] (GB:ABK95314.1); contains InterPro domain Protein of unknown function DUF1068 (InterPro:IPR010471)	8.010917355	7.687596773	7.167998407	7.759979949	7.300509715	7.950702779	7.688375751	7.474040804	7.129455835	7.775986918	7.725697327	7.649755441
413	AT1G05100	MAPKKK18	MAPKKK18 (Mitogen-activated protein kinase kinase kinase 18); kinase	9.943823443	9.941777695	9.636185552	9.198874301	9.227056985	9.094681441	8.83019371	9.929401013	9.816388218	10.17374799	10.04958583	9.986774799
414	AT1G05120		SNF2 domain-containing protein / helicase domain-containing protein / RING finger domain-containing protein	5.982886051	6.512455753	6.477387562	6.50042202	6.16607926	6.260951087	6.005658124	6.308288624	5.964063044	6.385428286	6.35123788	5.937705258
415	AT1G05140		membrane-associated zinc metalloprotease, putative	4.507401382	4.608774154	4.817153	4.582621034	3.910523509	4.561480055	4.112527067	4.775430785	3.667620807	4.550661242	4.257706929	4.455758508
416	AT1G05150		calcium-binding EF hand family protein	8.060507853	8.164085484	7.833020556	8.105312193	7.650310938	7.943814463	8.231332142	8.217543004	7.969579952	7.533699529	8.039719007	8.320807922
417	AT1G05160	ATKAO1, KAO1, CYP88A3	CYP88A3 (ENT-KAURENOIC ACID HYDROXYLASE 1); oxygen binding	8.737524475	8.609847491	8.397797854	8.631964611	8.88693823	8.267580204	8.7202539	8.591513506	8.486850485	8.393142748	8.366487108	8.673206175
418	AT1G05170		galactosyltransferase family protein	8.872568642	9.080367557	8.863332459	8.738026895	8.795377032	8.632228101	8.863140199	8.95200587	8.802429157	9.114602125	9.068432982	8.952440669
419	AT1G05180	AXR1	AXR1 (AUXIN RESISTANT 1); small protein activating enzyme	10.64958159	10.76062505	10.48992029	10.80142941	11.12471428	10.52278775	10.94727934	10.63615036	10.7928627	10.68408537	10.67376843	10.60318314
420	AT1G05190	EMB2394	EMB2394 (EMBRYO DEFECTIVE 2394); structural constituent of ribosome	8.056422251	7.607481279	7.15331185	7.961905544	8.300480709	7.748198369	7.688291262	7.174380846	7.593648417	7.340291149	7.596665948	7.915884712
421	AT1G05200	GLR3.4, GLUR3, ATGLR3.4	ATGLR3.4 (Arabidopsis thaliana glutamate receptor 3.4)	6.116324947	7.32240514	6.630272263	6.437112219	6.177439801	6.288013459	6.338835563	7.112363156	6.613834656	6.87762204	7.034610572	6.262968035
422	AT1G05205		similar to hypothetical protein OsJ_021517 [Oryza sativa (japonica cultivar-group)] (GB:EAZ38034.1); similar to unknown protein [Oryza sativa (japonica cultivar-group)] (GB:BAD45491.1); similar to hypothetical protein OsI_023333 [Oryza sativa (indica cultivar-group)] (GB:EAZ02101.1)	10.54066039	10.51777052	10.34583341	10.65352792	10.59051216	10.56671858	10.57787125	10.37018317	10.43395779	10.43539231	10.48601431	10.32638584
423	AT1G05210		similar to unknown protein [Arabidopsis thaliana] (TAIR:AT2G32380.1); similar to unnamed protein product [Vitis vinifera] (GB:CAO24140.1); contains InterPro domain Transmembrane protein 97, predicted (InterPro:IPR016964)	8.386629757	8.664187828	8.228376175	8.140956368	8.425605699	8.385177376	8.51961594	8.588368183	8.41769045	8.609645387	8.435071521	8.226051028
424	AT1G05230	HDG2	homeobox-leucine zipper family protein / lipid-binding START domain-containing protein	7.518436575	7.262089279	7.008767523	7.343814558	7.044483565	7.615294554	7.039619031	7.350384469	6.887732059	7.16825741	7.657590473	7.11613578
425	AT1G05260	RCI3A, RCI3	RCI3 (RARE COLD INDUCIBLE GENE 3); peroxidase	7.089530912	7.489332181	7.191684972	7.637482942	6.910875618	7.399865017	7.621201429	6.922604351	7.539503816	7.791586808	7.098167249	7.458739271
426	AT1G05270		TraB family protein	7.08007834	7.002658484	6.165198879	6.605638067	6.267701081	6.238415997	6.192689993	6.802177085	6.120464994	7.050759994	6.6196387	7.004324508
427	AT1G05280		fringe-related protein	8.972617092	9.011339974	8.139841622	8.574904827	8.713928363	8.290219253	8.500928872	9.04903402	8.718699483	9.168468174	8.902671906	9.065510043
428	AT1G05290		transcription factor	5.98570135	5.726844344	6.854785449	6.162018671	6.702033359	5.262936064	6.363079443	5.685212756	6.711161419	5.735374536	5.757743518	5.727686859
429	AT1G05300	ZIP5	ZIP5 (ZINC TRANSPORTER 5 PRECURSOR); cation transmembrane transporter	6.658553748	6.980155438	6.922711881	6.630925217	6.098610119	6.413881191	6.647165371	6.67394839	6.39488337	7.052336853	6.759505617	6.707298351
430	AT1G05310		pectinesterase family protein	5.277998083	4.711255261	4.657329398	5.553642305	6.824780404	4.687840389	5.58530158	5.086546309	5.595224881	3.986953773	4.428760168	5.717057677
431	AT1G05320		similar to unknown protein [Arabidopsis thaliana] (TAIR:AT2G32240.1); similar to unnamed protein product [Vitis vinifera] (GB:CAO63724.1); contains InterPro domain Prefoldin (InterPro:IPR009053)	9.981502643	10.17955097	10.11246789	10.08375143	10.09109105	9.913191086	10.31217122	10.29963097	10.17944858	10.04768591	10.12345153	9.898681753
432	AT1G05330		unknown protein	7.812148477	8.644527769	7.943437432	8.265926953	8.514286497	8.321924531	8.336936219	8.625997885	8.095942014	7.784701878	7.899285728	7.834711646
433	AT1G05340		similar to unknown protein [Arabidopsis thaliana] (TAIR:AT2G32210.1)	12.35233362	12.62559787	12.27185687	11.99024183	11.63983705	11.65379385	12.06206364	12.65962919	12.4697175	12.4798413	12.43543162	12.34348474
434	AT1G05350		thiF family protein	10.4852193	10.75266663	10.45197682	10.54528776	10.41384532	10.43635462	10.56138522	10.55319737	10.62477372	10.54179994	10.61496925	10.60455075
435	AT1G05360		similar to unknown protein [Arabidopsis thaliana] (TAIR:AT4G14950.1); similar to unnamed protein product [Vitis vinifera] (GB:CAO71145.1); contains domain VACUOLE MEMBRANE PROTEIN 1 (PTHR10281:SF1); contains domain MEMBRANE ASSOCIATED PROGESTERONE RECEPTOR-RELATED (PTHR10281)	10.03615582	10.05987108	9.883626399	9.836368538	9.506712046	9.817483562	10.15835253	9.956007651	9.98342665	9.874012417	9.924397266	10.0103322
436	AT1G05370		similar to unknown protein [Arabidopsis thaliana] (TAIR:AT3G22410.1); similar to unnamed protein product [Vitis vinifera] (GB:CAO71162.1); contains InterPro domain Cellular retinaldehyde-binding/triple function, C-terminal (InterPro:IPR001251); contains InterPro domain Phosphatidylinositol transfer protein-like, N-terminal (InterPro:IPR011074)	3.516864094	3.203103224	3.428745615	3.401520833	3.275939136	3.39321809	3.215253532	3.101080748	3.253690749	3.359410288	3.741024542	3.49958146
437	AT1G05380		DNA binding	8.200603828	8.194750335	8.231301384	7.996582918	7.796271164	7.853302482	8.0056809	8.164598264	8.304591659	8.500035797	8.18823694	7.964240116
438	AT1G05385		photosystem II 11 kDa protein-related	7.863913979	7.864905204	8.24840431	8.196732839	8.27298788	8.286638469	8.35209831	7.92022388	8.283497333	8.03827723	7.875496603	7.955065993
439	AT1G05400		similar to unknown protein [Arabidopsis thaliana] (TAIR:AT4G20480.1); similar to Os07g0637200 [Oryza sativa (japonica cultivar-group)] (GB:NP_001060400.1); similar to hypothetical protein OsI_026076 [Oryza sativa (indica cultivar-group)] (GB:EAZ04844.1); similar to unnamed protein product [Vitis vinifera] (GB:CAO40196.1); contains InterPro domain Protein of unknown function DUF537 (InterPro:IPR00…	5.905151286	5.370208899	4.840374596	6.185066822	6.342447652	5.828083504	5.670562987	5.7953155	6.091040523	5.698301026	5.793845546	6.521786329
440	AT1G05410		similar to unknown protein [Arabidopsis thaliana] (TAIR:AT3G22520.1); similar to CDPK adapter protein 1 [Mesembryanthemum crystallinum] (GB:AAK69758.1)	6.555405567	6.472665219	6.179819288	6.885277297	6.662715181	7.288257646	7.005940467	6.412266396	6.936914029	6.673908167	6.940962329	6.944283782
441	AT1G05430		similar to unnamed protein product [Vitis vinifera] (GB:CAO71187.1)	8.646445814	8.732473218	8.784173348	8.842632854	9.503135114	8.762620814	9.189702181	8.695425545	8.64318632	8.964415841	8.409493006	8.725091741
442	AT1G05440		similar to unnamed protein product [Vitis vinifera] (GB:CAO71189.1)	6.392121125	5.701201651	6.115644285	6.702900151	6.947803269	6.337275046	6.740980601	5.848770957	6.232026222	5.982023718	6.122428293	6.604126207
443	AT1G05450		protease inhibitor/seed storage/lipid transfer protein (LTP)-related	2.964142558	3.094914303	3.428110776	3.296153174	3.26395382	3.177641593	3.513385773	2.889821701	3.333317669	3.575729702	3.227725707	2.988500928
444	AT1G05460	SDE3	SDE3 (SILENCING DEFECTIVE)	8.020734531	8.131655643	7.935891771	8.755811717	9.020006611	8.607015171	8.812161908	7.948544841	8.304275151	7.445423039	7.933769852	8.214344008
445	AT1G05470		endonuclease/exonuclease/phosphatase family protein	3.657015196	3.611320165	3.058003882	3.948622224	4.181319526	4.061856649	3.540894446	3.77270985	3.811199578	3.306041193	3.515121794	3.46866576
446	AT1G05490	CHR31	CHR31 (chromatin remodeling 31); ATP binding / DNA binding / helicase/ nucleic acid binding	3.12635968	3.239496661	3.229803593	3.417318891	3.349202897	3.368833108	3.436725261	3.211233923	3.19839545	3.055583881	3.241885308	3.175690825
447	AT1G05500	SYTE, ATSYTE, NTMC2TYPE2.1, NTMC2T2.1	ATSYTE/NTMC2T2.1/NTMC2TYPE2.1/SYTE	9.438479905	9.51810271	9.439233095	9.330380791	9.315466273	9.075552226	9.470738582	9.641202215	9.520808205	9.67496101	9.549840402	9.421405651
448	AT1G05510		similar to unknown protein [Arabidopsis thaliana] (TAIR:AT2G31985.1); similar to unnamed protein product [Vitis vinifera] (GB:CAO45247.1); contains InterPro domain Protein of unknown function DUF1264 (InterPro:IPR010686)	7.298194586	7.674523205	7.210122682	7.718365056	7.271060652	7.617822897	7.426145588	7.775831253	6.996454878	7.3360464	7.652238371	7.212270152
449	AT1G05520		transport protein, putative	9.41287465	9.735351949	9.108671855	9.128666043	9.293603581	9.42369005	9.34893282	9.721090069	9.47994749	9.638166623	9.54990237	9.50170618
450	AT1G05530	UGT75B2, UGT2	UGT2/UGT75B2 (UDP-glucosyl transferase 75B2); UDP-glucosyltransferase/ UDP-glycosyltransferase/ abscisic acid glucosyltransferase/ transferase, transferring glycosyl groups	9.646174435	9.735095336	9.166506133	9.452117602	9.326963028	9.339148196	9.036961209	9.704095852	9.340388259	9.743975014	9.663311104	9.590060961
451	AT1G05540		similar to unknown protein [Arabidopsis thaliana] (TAIR:AT1G30160.2); contains InterPro domain Protein of unknown function DUF295 (InterPro:IPR005174)	5.763664926	5.594087043	5.260040651	5.942183747	6.064408181	5.180381501	5.27904056	5.910038152	5.560343624	5.628190265	5.422303928	5.786139444
452	AT1G05550		similar to unknown protein [Arabidopsis thaliana] (TAIR:AT1G05540.1); contains InterPro domain Protein of unknown function DUF295 (InterPro:IPR005174)	3.572492776	3.219914237	3.67693904	3.451128191	3.374532285	3.903388976	3.114355916	3.368980214	3.467836186	3.4234731	3.255325906	3.661515758
453	AT1G05560	UGT75B1, UGT1	UGT1 (UDP-glucosyl transferase 75B1); UDP-glycosyltransferase/ transferase, transferring glycosyl groups	10.38572957	10.39639331	9.638190076	9.514446498	8.761019209	8.915999798	9.241519614	10.41602135	9.78176587	10.91283672	10.77398355	10.52573361
454	AT1G05570	GSL06, ATGSL6, ATGSL06, GSL6, CALS1	CALS1 (CALLOSE SYNTHASE 1); transferase, transferring glycosyl groups	6.023783643	6.352071882	6.708229674	6.662400475	6.96421032	6.770487124	6.666776632	6.108224648	6.650019548	6.453579256	6.710114788	5.891112366
455	AT1G05575		unknown protein	8.153047849	9.526781855	8.150057737	7.634570388	7.627402441	8.026154313	7.053014868	9.706507753	8.380437177	8.782900898	8.882875689	7.98553102
456	AT1G05577		similar to unknown protein [Arabidopsis thaliana] (TAIR:AT3G46110.2); similar to unknown protein [Arabidopsis thaliana] (TAIR:AT5G59790.1); similar to unknown protein [Arabidopsis thaliana] (TAIR:AT3G46110.1); similar to unnamed protein product [Vitis vinifera] (GB:CAO67167.1); contains InterPro domain Protein of unknown function DUF966 (InterPro:IPR010369)	3.396413829	3.404181157	3.30314493	3.661588861	3.38682673	3.546623955	3.463424634	3.951359991	3.477972279	3.348946636	3.329845898	3.498441018
457	AT1G05590	HEXO2, ATHEX3	ATHEX3/HEXO2 (BETA-HEXOSAMINIDASE 2); beta-N-acetylhexosaminidase/ hexosaminidase/ hydrolase, hydrolyzing O-glycosyl compounds	7.779977152	7.782375344	7.679204391	7.969302149	7.41019965	7.96755536	7.814813856	7.782757858	7.71204713	7.674845099	7.669011386	7.701449898
458	AT1G05600		pentatricopeptide (PPR) repeat-containing protein	5.79195528	6.116334264	5.78201054	5.846109605	5.759287141	6.365717335	5.647675054	5.526705786	5.493264151	5.928488818	6.015683203	5.731295214
459	AT1G05610	APS2	APS2 (ADP-GLUCOSE PYROPHOSHORYLASE SMALL SUBUNIT 2); glucose-1-phosphate adenylyltransferase	3.533425724	3.550455133	3.237566422	3.677783442	3.777756992	3.953668651	3.565764139	3.300066305	3.323084294	3.505764222	3.647849075	3.229303956
460	AT1G05620		inosine-uridine preferring nucleoside hydrolase family protein	11.4266155	11.57634063	10.80055348	11.22199702	11.41603315	11.15361438	11.12603136	11.58457891	11.18716121	11.70558019	11.49045514	11.41890378
461	AT1G05630	AT5PTASE13, 5PTASE13	5PTASE13/AT5PTASE13; inositol or phosphatidylinositol phosphatase	8.604617227	8.481739181	8.729513014	8.543011303	7.97749034	8.433938906	8.33683165	8.713419996	8.969850264	8.766106964	8.567554902	8.290646259
462	AT1G05670		UDP-glucoronosyl/UDP-glucosyl transferase family protein	6.13753878	5.568981573	5.547877379	5.823096337	5.388837266	5.364895212	5.493372603	5.455385894	5.405671506	5.460212176	5.453091373	5.621179791
463	AT1G05680		UDP-glucoronosyl/UDP-glucosyl transferase family protein	10.25987407	10.8175167	9.368659221	9.597548626	7.898694794	9.390338322	9.137840776	10.46998146	9.767739318	11.90315755	11.62508249	10.43607748
464	AT1G05690	BT3	BT3 (BTB and TAZ domain protein 3); protein binding / transcription regulator	3.475759319	5.061653094	3.188784537	3.544950371	3.252768619	3.632301684	3.473050947	4.682701209	3.520415035	4.656274198	4.364548992	3.583761166
465	AT1G05700		leucine-rich repeat protein kinase, putative	4.913692023	5.238991252	4.821369758	5.329167327	5.994479463	5.187288039	5.198051429	5.33097277	5.459907377	4.661045081	4.808939729	5.064246842
466	AT1G05710		ethylene-responsive protein, putative	5.282768132	4.819865253	5.343055823	5.037636773	4.73486323	5.068332084	4.830040056	5.140860349	5.080035404	5.421134355	4.902258678	5.083238856
467	AT1G05720		selenoprotein family protein	11.06765349	11.0952706	10.86052515	11.13680402	11.33737784	10.94610229	11.16598842	11.00394357	10.96411322	11.05539061	11.01585239	10.90400062
468	AT1G05740		similar to unknown protein [Arabidopsis thaliana] (TAIR:AT1G05730.1); similar to hypothetical protein [Vitis vinifera] (GB:CAN73933.1); contains InterPro domain Protein of unknown function DUF842, eukaryotic (InterPro:IPR008560)	4.505459299	4.809478506	4.67393809	5.079609375	4.883247221	5.010166856	4.755833902	5.136225351	5.06699833	5.006136775	5.15990862	4.874455704
469	AT1G05750	PDE247	PDE247 (PIGMENT DEFECTIVE 247)	4.040002835	3.887804514	3.719345714	3.935073855	4.086075993	3.703735516	3.665723076	3.894593215	3.620683522	3.942898395	3.797784596	4.354016322
470	AT1G05760	RTM1	RTM1 (RESTRICTED TEV MOVEMENT 1)	4.247888819	4.036527795	3.564323149	3.890231775	5.062264536	4.39864889	4.416933434	3.961775556	4.400084838	4.2549638	4.112312688	4.456344019
471	AT1G05770		jacalin lectin family protein	5.603996547	5.503978717	5.05698273	4.981421454	5.397572967	4.830767335	5.422301226	5.110376578	4.959466414	5.058489065	5.433152082	5.364322235
472	AT1G05790		lipase class 3 family protein	8.004456562	8.373413067	8.218082499	8.278975149	7.579297626	8.004391891	7.909166526	8.465333612	8.240384524	8.724949265	8.398290287	8.11471603
473	AT1G05800		lipase class 3 family protein	3.355995006	3.760386048	3.266893824	3.735375436	3.813208498	3.156205308	3.427065276	3.653789369	3.462045917	3.908134736	3.808524984	3.148974913
474	AT1G05805		basic helix-loop-helix (bHLH) family protein	8.593810877	8.625760822	8.309173903	8.513577446	8.908987114	8.326078821	8.523719788	8.737642708	8.575766551	8.683633849	8.616958983	8.657269253
475	AT1G05810	ARA, Ara-1, AtRab11D, AtRABA5e	ARA/Ara-1/AtRABA5e/AtRab11D (Arabidopsis Rab GTPase homolog A5e); GTP binding	7.931632625	8.150585298	8.197251246	7.924992406	7.426393812	7.817634804	7.931179053	8.258872315	8.169849143	8.229122031	8.077073901	8.147077563
476	AT1G05840		aspartyl protease family protein	7.314392164	7.505364586	7.420755953	7.620496807	7.8075166	7.242714356	7.582823779	7.786769173	7.810431229	7.806407053	7.583527281	7.177380805
477	AT1G05850	ERH2, ELP1, CTL1, ELP, HOT2, POM1	POM1 (POM-POM1); chitinase	11.73699864	11.75331365	11.58739084	11.6157156	11.51622747	11.3090492	11.59639118	11.81905232	11.7512864	11.89290927	11.6703812	11.77584209
478	AT1G05860		similar to unknown protein [Arabidopsis thaliana] (TAIR:AT2G31600.1); similar to unnamed protein product [Vitis vinifera] (GB:CAO64768.1)	7.349513052	7.613172505	7.27476779	7.255537565	7.505769041	7.3554702	7.199391367	7.461588327	7.658537692	7.63313252	7.440728851	7.433736668
479	AT1G05880		zinc ion binding	5.140615597	5.909957775	6.262674522	6.838638566	7.345404654	6.168618991	6.550292209	6.081321049	6.808531206	5.758971279	5.468502354	6.273071708
480	AT1G05890		zinc finger protein-related	8.215546661	8.445260442	8.272458471	8.418033593	8.263876518	8.237024212	8.472196832	8.349351765	8.266604561	8.79723083	8.578985372	8.28720429
481	AT1G05900		endonuclease-related	5.364170464	5.552657653	5.687871028	4.990893335	5.378710545	5.241231562	5.481869806	5.393377275	5.192048233	6.117752113	5.831878727	5.313053248
482	AT1G05910		cell division cycle protein 48-related / CDC48-related	8.615622962	8.47021246	8.330910831	8.947839098	9.070620508	8.709607096	8.875449562	8.180130378	8.649125256	8.757064962	8.732974473	8.700180519
483	AT1G05920		DNA binding	5.165944725	5.23073892	4.815748993	5.366013399	5.128154748	5.335038044	5.029649835	4.870147149	5.657519785	5.010730142	4.911132201	5.11145884
484	AT1G05940	CAT9	CAT9 (CATIONIC AMINO ACID TRANSPORTER 9); cationic amino acid transmembrane transporter	9.057340894	9.217568327	8.909375746	9.052371919	8.84428494	8.582936081	9.100033682	9.113666243	9.024420413	9.353718589	9.13326457	8.817009366
485	AT1G05950		similar to unnamed protein product [Vitis vinifera] (GB:CAO64784.1); contains domain dsRNA-binding domain-like (SSF54768)	6.882889616	6.567623506	7.056659392	7.414068591	7.224793003	7.277541681	7.212261549	6.451688022	7.059616673	6.978366962	6.780241224	7.108577832
486	AT1G05960		binding	9.179372994	8.793301223	9.111535355	9.122790516	9.127148971	8.615465438	9.021982489	8.953533301	9.317303125	9.234473443	9.088661215	9.079966667
487	AT1G05990		calcium-binding protein, putative	6.985975056	6.760234114	7.094291584	7.13017653	5.882540859	6.930750911	6.765437049	7.193282803	7.204010931	6.739625955	6.537728339	6.534380261
488	AT1G06000		UDP-glucoronosyl/UDP-glucosyl transferase family protein	9.387418872	9.526192656	9.333324334	9.168254067	8.676822543	9.067613855	9.198931731	9.497591374	9.587642401	9.411976734	9.328027321	9.608221702
489	AT1G06010		unknown protein	10.82795146	10.59262966	10.03705332	10.55061952	10.43951121	10.48357886	10.59891647	10.6730435	10.67334044	10.55735547	10.5945634	10.87417953
490	AT1G06020		pfkB-type carbohydrate kinase family protein	5.32463916	6.094894131	5.645304382	5.192016466	4.875011474	5.458751461	5.996019506	6.261091053	5.588391201	5.115418527	5.503411882	5.509354044
491	AT1G06040	STO	STO (SALT TOLERANCE); transcription factor/ zinc ion binding	9.970853778	10.12946862	9.672192075	10.28318002	9.93044786	10.2344949	10.02774529	9.996989743	10.102979	9.925599394	9.995836273	10.03070902
492	AT1G06050		similar to unknown protein [Arabidopsis thaliana] (TAIR:AT5G10750.1); similar to unnamed protein product [Vitis vinifera] (GB:CAO64823.1); contains InterPro domain Protein of unknown function DUF1336 (InterPro:IPR009769)	6.937386305	6.950791233	6.960255393	7.135878893	6.389356106	6.882936838	6.850184086	7.19336165	6.972205347	7.427670096	7.225164527	6.80181872
493	AT1G06060		RanBPM-related	7.763735232	7.708021986	7.769147461	7.784195383	7.637091012	7.878458433	7.976252362	7.753180395	8.037072004	7.900275346	7.689599377	7.981477412
494	AT1G06070		bZIP transcription factor, putative (bZIP69)	10.33918283	10.55279873	10.42256127	10.63449497	10.59234739	10.38374882	10.35342905	10.52100676	10.50082842	10.89491584	10.60217046	10.34356195
495	AT1G06080	ADS1	ADS1 (DELTA 9 DESATURASE 1); oxidoreductase	9.055018869	8.638249543	8.519815447	8.449990823	8.20681344	7.84456703	8.111084022	8.899291795	8.53644807	8.768921183	8.481421017	9.075823212
496	AT1G06100		fatty acid desaturase family protein	4.792496466	5.053849067	4.70234293	4.925711946	5.037523388	4.759036674	4.775903188	5.334128973	5.159934196	4.825587876	4.760862288	4.630834296
497	AT1G06110	SKIP16	SKIP16 (SKP1/ASK-INTERACTING PROTEIN 16); protein binding	9.499770834	9.441265682	9.60543844	9.799923818	9.558893398	9.728298598	9.944900383	9.749766521	9.823255367	9.271211135	9.536080388	9.34904819
498	AT1G06130	GLX2-4	GLX2-4 (GLYOXALASE 2-4); hydroxyacylglutathione hydrolase	8.234086542	8.659275536	8.382235416	8.172337413	8.325924566	8.44506512	8.538556577	8.416980167	8.448594546	8.506344204	8.435099432	8.39870636
499	AT1G06140		pentatricopeptide (PPR) repeat-containing protein	5.309594035	5.213553346	4.881862718	5.199935085	5.032505206	4.912924624	4.904727649	5.078535972	4.455720544	5.533856171	5.280762815	4.981454847
500	AT1G06145	EMB1444	EMB1444 (EMBRYO DEFECTIVE 1444)	4.581725409	4.475255328	4.647229071	4.718353683	4.549930417	4.874877993	4.71559215	4.556144407	4.384589109	4.375218093	4.845376513	4.677286339
501	AT1G06160		ethylene-responsive factor, putative	3.712880062	3.293888267	3.872424684	3.214854365	3.562189523	4.038401744	3.777878809	3.465988456	3.560723085	3.558529036	3.52614049	3.334643328
502	AT1G06170		basic helix-loop-helix (bHLH) family protein	3.35881945	2.938188008	3.327197646	3.474703577	3.145531368	3.050472298	3.186674288	2.872194169	3.185380657	3.223220073	2.872194169	3.070194516
503	AT1G06180	AtMYBlfgn, AtMYB13, ATMYB13	ATMYB13 (myb domain protein 13); DNA binding / transcription factor	7.301930878	6.917245367	6.903219383	7.047184686	6.745578053	6.995920289	6.950188218	6.665435958	6.837313191	7.439642638	7.060306869	7.16602851
504	AT1G06190		ATP binding / ATPase, coupled to transmembrane movement of ions, phosphorylative mechanism	8.968854572	8.98744908	9.208682558	9.418120175	9.688820979	9.397263418	9.612282428	8.772683272	9.338641582	9.207578376	9.259043965	9.128925433
505	AT1G06200		serine-type peptidase/ signal peptidase	9.446805995	9.307264158	9.040482557	9.382205972	9.635536425	9.386237984	9.515121575	9.283968367	9.306953335	9.208767884	9.300398784	9.467206475
506	AT1G06210		VHS domain-containing protein / GAT domain-containing protein	9.153287248	9.29959753	8.827999494	8.901186495	9.036403767	9.026633499	8.908985281	9.110676041	9.050972551	9.318280102	9.254074743	9.153890829
507	AT1G06225	CLE3	CLE3 (CLAVATA3/ESR-RELATED 3); receptor binding	3.773727717	3.774508966	3.360306298	4.864441611	5.006424814	3.857579588	3.682343688	4.167906693	4.279616939	3.812899433	3.435005631	3.801060849
508	AT1G06230	GTE4	GTE4 (GLOBAL TRANSCRIPTION FACTOR GROUP E 4); DNA binding	8.377776872	8.631169854	8.286097477	8.540716408	8.489462231	8.559722862	8.385390146	8.487436683	8.367413518	8.787395194	8.575279764	8.455232868
509	AT1G06240		oxidoreductase/ transition metal ion binding	6.060721371	5.95469624	5.37620311	5.926639007	5.791067111	5.911409977	5.641985022	6.060483611	5.56232218	6.126038241	5.944397644	5.955544609
510	AT1G06250		lipase class 3 family protein	6.018877871	5.905998308	5.705516799	6.226063344	7.176480472	5.881919619	6.430339405	6.550985355	6.713710943	6.138967937	5.565677824	6.406597013
511	AT1G06260		cysteine proteinase, putative	4.420179278	4.508534924	4.49809416	5.313939254	5.584695576	4.849166725	4.82776502	4.924106582	4.764934666	4.599884145	4.148607559	4.657778083
512	AT1G06270		pentatricopeptide (PPR) repeat-containing protein	6.856481206	7.089520532	6.233556755	6.782898413	7.197787575	6.963659596	7.021850276	6.552715089	6.806872742	6.818398924	6.85825171	6.603253617
513	AT1G06310	ACX6	ACX6 (ACYL-COA OXIDASE 6); acyl-CoA oxidase	7.583264026	7.154146218	7.430588286	7.596342952	7.628459361	7.849599199	8.078993645	6.947981484	7.500236042	7.266121983	7.466737067	7.450335871
514	AT1G06320		similar to hypothetical protein [Vitis vinifera] (GB:CAN62841.1)	7.991112598	7.958678033	7.748703854	7.987770006	8.512596127	7.906657242	7.906442498	7.685410982	7.805529882	7.888214583	7.858241095	7.62318087
515	AT1G06340		agenet domain-containing protein	4.377608521	4.253558165	4.2262921	4.34530616	4.865280517	4.192883763	4.310654424	4.563667894	4.300729575	4.365940042	3.991639098	4.370413935
516	AT1G06380		ribosomal protein-related	6.866742599	6.651376855	6.725406799	6.80990588	7.122818775	7.399310533	7.256329696	5.909400934	6.950895858	6.128140637	6.735033416	6.839683181
517	AT1G06390	ATGSK1, GSK1	GSK1 (GSK3/SHAGGY-LIKE PROTEIN KINASE 1); kinase	7.848453738	7.702283368	7.395060759	7.664293228	7.529527444	7.664748313	7.886301241	7.544314983	7.450087203	7.587969006	7.739661738	7.580509665
518	AT1G06400	AtRABA1a, AtRab11E, Ara-2, ARA2	ARA2 (Arabidopsis Rab GTPase homolog A1a); GTP binding	9.861349802	9.818562907	9.579824971	9.647538456	9.414634678	9.395647268	9.616912646	9.896696029	9.677579975	10.01233655	9.671823137	9.876067164
519	AT1G06410	TPS7, ATTPSA, ATTPS7	ATTPS7 (Arabidopsis thaliana trehalose-phosphatase/synthase 7); transferase, transferring glycosyl groups / trehalose-phosphatase	10.13256113	10.15854764	9.484999776	10.06802643	9.876315778	9.774557869	9.580876255	10.18872414	10.06388638	10.07200868	9.963614927	10.36367694
520	AT1G06420		unknown protein	7.443005005	7.598622556	7.435209311	7.340490818	7.856342107	7.458423474	7.211429139	7.57408395	7.754430779	7.458898527	7.539314003	7.652680604
521	AT1G06430	FTSH8	FTSH8 (FtsH protease 8); ATP-dependent peptidase/ ATPase/ metallopeptidase/ zinc ion binding	6.542818126	6.943583469	6.554845271	6.823453135	5.734042806	6.585268046	6.574847813	6.771259405	6.724784505	7.348089047	6.74580133	6.874918156
522	AT1G06440		similar to RPD1 (ROOT PRIMORDIUM DEFECTIVE 1) [Arabidopsis thaliana] (TAIR:AT4G33495.1); similar to hypothetical protein [Vitis vinifera] (GB:CAN78615.1); contains InterPro domain Protein of unknown function DUF860, plant (InterPro:IPR008578)	5.600669934	5.308848256	5.251516733	5.16241261	5.13581133	5.643122346	5.499648088	4.880803891	5.10149686	5.537260433	5.639368175	5.30653164
523	AT1G06450		CCR4-NOT transcription complex protein, putative	4.456389704	4.836856598	4.178201466	3.83307	3.862390611	3.750607602	3.984962555	4.845427109	3.98485447	5.25094988	4.956195225	4.459782479
524	AT1G06460	ACD31.2, ACD32.1	ACD32.1 (ALPHA-CRYSTALLIN DOMAIN 31.2)	5.128065373	5.076386587	5.389892835	4.77165357	4.629116157	5.165338109	4.9896086	5.019777034	5.180835977	5.177275473	5.484962809	4.784842183
525	AT1G06470		phosphate translocator-related	9.109275123	9.047965657	8.998081784	9.05043648	9.191707949	8.64765455	9.109637753	9.012371181	8.995485177	8.944448339	8.907953008	9.071354671
526	AT1G06490	GSL07, ATGSL7, ATGSL07	ATGSL07 (GLUCAN SYNTHASE-LIKE 7); 1,3-beta-glucan synthase/ transferase, transferring glycosyl groups	3.734656581	3.970521383	3.970197221	4.126647638	4.131231102	4.206495301	4.072161398	3.947805596	4.05114886	4.071303045	4.11166111	3.728929252
527	AT1G06500		similar to unknown [Populus trichocarpa x Populus deltoides] (GB:ABK96557.1)	7.148541406	7.06875547	7.119120972	7.160011744	7.23564865	7.400331674	7.288507644	6.730375281	7.220262055	7.181749861	7.227603242	7.048068327
528	AT1G06510		similar to unnamed protein product [Vitis vinifera] (GB:CAO70010.1)	5.047994087	5.585993413	5.38217459	5.439642279	4.973893539	5.604413546	5.251096371	5.417457971	5.093543749	5.572575883	5.400410206	4.796578603
529	AT1G06520	ATGPAT1, GPAT1	ATGPAT1/GPAT1 (GLYCEROL-3-PHOSPHATE ACYLTRANSFERASE 1); 1-acylglycerol-3-phosphate O-acyltransferase/ acyltransferase	3.11835893	3.21400836	3.058326339	3.462679265	3.155313124	3.255655408	3.32635299	3.250477986	2.962156205	3.279896357	3.229099521	3.229685793
530	AT1G06530		myosin heavy chain-related	9.059959236	9.212893253	8.911771748	9.18218052	9.120374801	9.113860017	9.279539796	9.002283504	9.073948242	9.078754271	9.125789995	9.038285937
531	AT1G06540		similar to unknown protein [Arabidopsis thaliana] (TAIR:AT2G30930.1)	7.017382438	6.799846591	6.251470396	7.110402462	7.052974809	6.653720228	6.585208971	6.724090155	6.472266082	6.580794467	7.019750468	6.57653646
532	AT1G06550		enoyl-CoA hydratase/isomerase family protein	7.905222647	7.925280971	7.913601577	7.917615978	7.689452947	7.928763879	7.941583561	7.641394901	8.218616579	8.218395387	7.965926745	8.016861432
533	AT1G06560		NOL1/NOP2/sun family protein	9.148098285	8.691618541	8.966543044	9.402114634	9.543623444	9.274334174	9.649289944	8.350264797	8.982049799	8.810720084	9.035240171	8.958566912
534	AT1G06570	HPD, PDS1	PDS1 (PHYTOENE DESATURATION 1)	5.919647738	7.109109441	6.055127531	5.797942787	4.577516684	5.978826083	5.847817463	7.145944159	6.298808796	7.938772648	7.303674314	6.106366648
535	AT1G06580		pentatricopeptide (PPR) repeat-containing protein	5.231030675	5.265168641	5.543367258	5.476829822	5.311810088	5.517929987	5.364514079	5.376990461	5.196134325	5.679504567	5.618912808	4.987025947
536	AT1G06590		binding	7.033725606	6.812910447	6.956722983	7.426527022	7.633014064	7.238207652	7.114235	7.169525081	7.272549089	7.078498658	7.16384523	6.937628805
537	AT1G06620		2-oxoglutarate-dependent dioxygenase, putative	9.810293434	10.03610793	10.07195775	9.609538599	9.500828485	9.42574023	9.492933109	10.130584	10.3080198	10.29213033	10.00702471	9.906600608
538	AT1G06630		F-box family protein	7.653405517	7.825759292	7.947133416	7.645824211	7.69552509	7.520033206	7.99153026	8.087790996	7.878255826	7.94067697	7.838041754	7.706980684
539	AT1G06640		2-oxoglutarate-dependent dioxygenase, putative	8.554299442	8.784055783	9.09381032	8.202464172	8.058926513	8.396295736	8.614413491	8.961431341	9.118642734	8.917185388	8.572173267	8.629404875
540	AT1G06650		2-oxoglutarate-dependent dioxygenase, putative	5.099922915	4.958264213	5.42846703	4.549982503	5.226576444	4.991569422	5.554469937	5.097433121	5.030932113	5.070416475	4.930792581	4.980223499
541	AT1G06670	NIH	NIH (NUCLEAR DEIH-BOXHELICASE)	10.08620548	9.890330467	9.814828726	10.39731608	10.71904898	10.21732806	10.57882123	9.485262025	10.10245934	9.712649002	9.790277474	10.08472261
542	AT1G06680	OEE2, PSII-P, PSBP-1	PSBP-1 (OXYGEN-EVOLVING ENHANCER PROTEIN 2); poly(U) binding	3.387752298	3.296459325	3.708457451	3.664694809	3.56841178	3.620056284	4.047452826	3.462210657	3.466395433	3.579212733	3.46030319	3.686283842
543	AT1G06690		aldo/keto reductase family protein	5.84446989	6.085961794	6.050832376	6.431232003	6.554504225	5.737312233	5.954305379	5.732861581	6.356460395	5.838642739	5.731216482	5.943679373
544	AT1G06700		serine/threonine protein kinase, putative	9.913764063	9.990199167	9.8543557	9.556228454	9.279840059	9.660553653	9.929868732	10.12273229	9.941806821	10.19113467	10.00186482	9.959213798
545	AT1G06710		pentatricopeptide (PPR) repeat-containing protein	4.509249739	3.856044452	4.425289705	3.951632862	4.030241704	4.562073919	4.34530616	3.734814337	4.100023344	4.414415272	4.285995944	4.031154562
546	AT1G06720		similar to unknown protein [Arabidopsis thaliana] (TAIR:AT1G42440.1); similar to hypothetical protein OsJ_010296 [Oryza sativa (japonica cultivar-group)] (GB:EAZ26813.1); similar to hypothetical protein OsI_011117 [Oryza sativa (indica cultivar-group)] (GB:EAY89884.1); similar to hypothetical protein CHLREDRAFT_113591 [Chlamydomonas reinhardtii] (GB:XP_001698464.1); contains InterPro domain AARP2…	9.276435142	9.13931399	9.37526707	9.560611758	10.06096618	9.587936697	9.861184838	8.540334434	9.520602256	9.002414534	9.279551259	9.296960355
547	AT1G06730		pfkB-type carbohydrate kinase family protein	7.165705207	7.031050183	6.652388206	7.067158479	7.124186759	7.13271692	6.938627256	6.964722701	7.014577967	7.152295958	7.01317024	7.364670065
548	AT1G06740		transposable element gene	6.046964309	5.787581147	5.898502032	6.007242676	5.552934365	5.812081547	5.851051681	5.779546021	5.760330169	6.033964677	6.08607931	5.9923872
549	AT1G06750		similar to unknown protein [Arabidopsis thaliana] (TAIR:AT2G30630.1); similar to unknown protein [Arabidopsis thaliana] (TAIR:AT2G30630.2); similar to hypothetical protein [Vitis vinifera] (GB:CAN76299.1); similar to unnamed protein product [Vitis vinifera] (GB:CAO22658.1); contains domain no description (G3DSA:3.40.50.300); contains domain P-loop containing nucleoside triphosphate hydrolases (SS…	4.593743785	4.239851013	3.933629702	4.14836182	4.240785195	4.208254019	4.18347365	4.586843265	3.906790815	4.356807945	4.301446325	4.331473695
550	AT1G06760		histone H1, putative	12.13722422	11.93035646	11.76276591	12.05829867	12.18236587	11.821943	12.17609254	11.86180095	11.960337	12.05651785	12.04090823	12.1325708
551	AT1G06770		zinc finger (C3HC4-type RING finger) family protein	7.541339639	7.628232784	7.556908384	7.678137088	7.667856418	7.608939281	7.945545938	7.347855707	7.556995542	7.638033559	7.550191677	7.761091723
552	AT1G06780	GAUT6	GAUT6 (Galacturonosyltransferase 6); polygalacturonate 4-alpha-galacturonosyltransferase/ transferase, transferring glycosyl groups	10.98877185	11.0594669	11.05348099	10.90260538	10.9641861	10.52475854	10.89014565	11.16415941	11.12471023	11.13938825	11.00758813	10.97540898
553	AT1G06790		RNA polymerase Rpb7 N-terminal domain-containing protein	8.120489497	8.136411979	7.836997804	7.764270444	7.948486093	8.006125538	8.101637024	7.818437705	7.937994666	7.598633876	8.019146184	8.395535898
554	AT1G06800		lipase class 3 family protein	6.224230639	6.750481304	6.66408608	6.250707288	5.349810728	5.956965763	5.558768519	6.62463807	6.579061888	7.085246135	6.749122469	6.424952121
555	AT1G06810		similar to unknown protein [Arabidopsis thaliana] (TAIR:AT4G20480.1); contains InterPro domain Protein of unknown function DUF537 (InterPro:IPR007491)	5.272345387	5.631404212	5.557576873	5.739268551	4.882748917	4.92934587	5.597031492	5.492315646	5.531491477	6.012469022	5.940771742	5.61163893
556	AT1G06820	CCR2, CRTISO	CRTISO (CAROTENOID ISOMERASE); carotenoid isomerase	6.574802304	6.624396641	6.554362424	7.04954561	7.232847704	6.476509086	7.013330831	6.580901895	6.829161623	6.525137359	6.590961683	6.620895129
557	AT1G06830		glutaredoxin family protein	3.378436374	3.340893905	3.212485388	3.239256153	3.26440085	3.438951275	2.999624457	3.284993889	3.823427272	3.1245356	2.812160602	3.528628466
558	AT1G06840		leucine-rich repeat transmembrane protein kinase, putative	9.98449212	9.750973727	9.694844627	9.922100436	8.989381415	9.406386372	9.491858744	10.0891463	10.106384	10.08656852	9.836059345	10.06011312
559	AT1G06850	ATBZIP52	ATBZIP52 (ARABIDOPSIS THALIANA BASIC LEUCINE ZIPPER 52); DNA binding / transcription factor	7.866048427	8.060919472	7.246415731	8.020207467	7.658097868	7.710188726	7.482063913	8.070617868	7.942870384	7.762421834	7.790662729	8.00121249
560	AT1G06890		transporter-related	8.294480536	8.171001322	7.658148778	7.656690788	7.56089095	7.579968939	7.80660974	8.128473053	8.289352862	8.318315851	8.302264051	8.332485349
561	AT1G06900		metalloendopeptidase	8.126016284	7.98591073	7.70607314	8.252422655	8.365029427	8.027155265	8.203885292	7.627905257	7.820884153	7.864637679	7.991714259	7.926737507
562	AT1G06930		unknown protein	7.782470711	7.650270121	6.854067191	7.120881466	7.919323825	7.05967468	7.299973656	7.765258796	7.32639028	7.121600237	7.122093259	7.69574481
563	AT1G06950	ATTIC110, TIC110	ATTIC110/TIC110 (TRANSLOCON AT THE INNER ENVELOPE MEMBRANE OF CHLOROPLASTS 110)	9.469357462	9.464302191	9.555444562	10.06685951	10.18643761	9.932875745	10.04071674	9.085861031	9.614320935	9.502104165	9.53923772	9.370229154
564	AT1G06960		small nuclear ribonucleoprotein U2B, putative / spliceosomal protein, putative	8.210381355	8.11447431	8.152872039	8.427405468	8.586987494	8.481722545	8.467450695	7.861153174	8.275997316	8.12022964	8.235397058	8.031793128
565	AT1G06970	CHX14, ATCHX14	ATCHX14/CHX14 (CATION/HYDROGEN EXCHANGER 14); monovalent cation:proton antiporter/ sodium:hydrogen antiporter	4.061025079	4.203058018	4.350647617	4.900982923	4.079953093	4.812361266	4.489697673	4.230140036	4.312225166	4.106513516	4.211637578	4.251649946
566	AT1G06980		similar to unknown protein [Arabidopsis thaliana] (TAIR:AT2G30230.1); similar to unnamed protein product [Vitis vinifera] (GB:CAO21365.1); similar to hypothetical protein [Vitis vinifera] (GB:CAN59819.1)	5.400365461	4.820808652	5.045564448	4.967948847	4.151157308	4.739830479	4.965536355	4.856837084	4.391136783	5.466912639	5.106472448	5.060602601
567	AT1G06990		GDSL-motif lipase/hydrolase family protein	4.124809685	3.304679122	3.636338272	3.991790411	4.894032089	3.626000783	4.211454189	3.854338689	4.125835812	3.806882255	3.516683323	4.151157308
568	AT1G07000	ATEXO70B2	ATEXO70B2 (exocyst subunit EXO70 family protein B2); protein binding	7.995576896	8.78456097	8.297926817	7.645434976	7.453963655	7.592507047	7.716721946	8.875887883	7.899797569	8.147629355	7.954067244	7.828385423
569	AT1G07010		calcineurin-like phosphoesterase family protein	4.181963682	4.300355579	3.931327856	4.415050334	4.216574072	4.071154022	4.021102638	4.140341754	3.941070834	3.879355574	4.116023153	3.770272472
570	AT1G07020		similar to unnamed protein product [Vitis vinifera] (GB:CAO21378.1)	9.010948488	8.862649139	8.259273229	8.46046744	8.597997147	8.751399315	8.526325751	8.695052697	8.374011746	8.977515683	9.155487066	8.797930489
571	AT1G07025		mitochondrial substrate carrier family protein	2.947024881	3.13434581	3.109928568	3.227973871	3.083254011	3.309920613	3.052339272	2.949647656	2.922167513	3.144383598	3.302836976	3.159820431
572	AT1G07030		mitochondrial substrate carrier family protein	9.53170114	9.526881484	9.256809593	9.257834982	8.882805696	8.956657505	9.118108733	9.481955465	9.426202911	9.630026487	9.615451552	9.536228347
573	AT1G07040		similar to unknown protein [Arabidopsis thaliana] (TAIR:AT1G27030.1); similar to unnamed protein product [Vitis vinifera] (GB:CAO41035.1)	8.804056324	9.039841814	8.468302419	8.568237889	8.269064063	8.521320315	8.396599302	9.004329037	8.785117922	9.306358326	8.978790005	8.885906145
574	AT1G07050		CONSTANS-like protein-related	4.522665044	4.391823253	5.110283428	4.762634364	5.197536718	4.00910817	5.329071308	4.508799224	4.791349933	4.019689458	4.339591096	4.47843903
575	AT1G07060		similar to unnamed protein product [Vitis vinifera] (GB:CAO21393.1)	3.555591066	3.429286475	3.756678419	4.07988284	3.242923307	3.703735516	3.651881008	3.196008266	3.59367372	3.639246673	3.518070699	3.180575538
576	AT1G07070		60S ribosomal protein L35a (RPL35aA)	11.29194553	11.06227414	11.06844764	11.36936065	11.60371106	11.37692963	11.53917725	10.85247878	11.21397243	10.99068485	11.24476067	11.37165295
577	AT1G07080		gamma interferon responsive lysosomal thiol reductase family protein / GILT family protein	9.593190351	9.746358788	9.544518053	9.5906666	9.389532844	9.310684516	9.638040296	9.716480321	9.571225616	9.709204594	9.598778164	9.63203399
578	AT1G07090		similar to unknown protein [Arabidopsis thaliana] (TAIR:AT5G58500.1); similar to hypothetical protein [Vitis vinifera] (GB:CAN60458.1); contains InterPro domain Protein of unknown function DUF640 (InterPro:IPR006936)	3.945393241	3.870940636	3.703735516	4.10507777	3.679127817	4.238274443	3.895517526	3.546161195	3.358625865	3.751566841	3.750567693	3.643775912
579	AT1G07110	ATF2KP, FKFBP, F2KP	F2KP (FRUCTOSE-2,6-BISPHOSPHATASE); fructose-2,6-bisphosphate 2-phosphatase	9.005281908	9.286012984	9.152373665	9.389036814	9.486464365	9.437168392	9.313664165	9.353072143	9.277002516	9.113987172	9.153109583	8.995872531
580	AT1G07120		similar to proline-rich family protein [Arabidopsis thaliana] (TAIR:AT4G18570.1); similar to unnamed protein product [Vitis vinifera] (GB:CAO21423.1)	2.851065546	2.753630998	3.039257568	3.742004432	2.732767979	2.833565507	3.059380153	2.928878056	2.819190212	3.013080593	2.925553353	2.732704035
581	AT1G07130		OB-fold nucleic acid binding domain-containing protein	6.177430475	6.517337292	5.923512098	6.451631986	5.081175218	5.809787731	5.462181534	6.507733556	5.884458289	6.737332471	6.688325268	5.993744711
582	AT1G07135		glycine-rich protein	10.90284025	11.45905516	10.16065104	10.80620578	10.00917656	10.00813964	9.715355738	11.54230269	10.30267838	11.0547936	11.10677133	10.87018887
583	AT1G07140	SIRANBP	SIRANBP (Ran-binding protein 1a); Ran GTPase binding	11.28738824	11.36682276	10.9070645	11.07077307	11.18318096	10.96624376	11.3006342	11.28628813	11.19014469	11.08607891	11.12999654	11.41758346
584	AT1G07150	MAPKKK13	MAPKKK13 (Mitogen-activated protein kinase kinase kinase 13); kinase	6.364380004	6.482156317	6.842188892	6.579364247	5.693416184	6.281340772	6.34362357	6.790377953	6.814407964	7.42068552	7.152479865	6.399063616
585	AT1G07160		protein phosphatase 2C, putative / PP2C, putative	7.466960194	8.280616876	7.057844708	7.320306952	6.183129235	6.132053558	6.02480715	8.482792043	6.917350924	7.974430715	7.494215667	7.142057131
586	AT1G07170		Identical to Uncharacterized protein At1g07170/At2g30000 [Arabidopsis Thaliana] (GB:O80873); similar to unknown protein [Arabidopsis thaliana] (TAIR:AT2G30000.1); similar to Os04g0663300 [Oryza sativa (japonica cultivar-group)] (GB:NP_001054163.1); similar to unknown [Picea sitchensis] (GB:ABK20981.1); contains InterPro domain PHF5-like (InterPro:IPR005345)	8.76779429	8.675747824	8.204666087	8.499133766	8.681000853	8.646328843	8.768815876	8.511178504	8.379507194	8.690076733	8.661946879	8.644947956
587	AT1G07180	ATNDI1, NDA1	ATNDI1/NDA1 (ALTERNATIVE NAD(P)H DEHYDROGENASE 1); NADH dehydrogenase	5.186393039	5.463399027	4.586120432	5.038287664	4.9881534	4.097477049	4.871148808	5.759675817	4.844019189	6.171018285	6.287600102	5.149659269
588	AT1G07190		similar to LON_ARA_ARA (Lon protease homolog gene), ATP binding / ATP-dependent peptidase/ serine-type peptidase [Arabidopsis thaliana] (TAIR:AT5G26860.1); contains domain ATP DEPENDENT LON PROTEASE FAMILY MEMBER (PTHR10046)	5.845183621	5.432572843	5.835484647	5.741742954	6.306778537	5.360198208	5.753227685	5.381012748	5.831862735	5.376892572	5.655667328	5.859739351
589	AT1G07210		30S ribosomal protein S18 family	9.043267841	9.029570562	8.547508587	9.051771123	9.30477801	9.092522567	9.141669701	8.847705772	8.776500151	8.863419881	8.92784162	9.090029624
590	AT1G07220		similar to unknown protein [Arabidopsis thaliana] (TAIR:AT5G23850.1); similar to hypothetical protein [Vitis vinifera] (GB:CAN70836.1); contains InterPro domain Protein of unknown function DUF821, CAP10-like (InterPro:IPR008539); contains InterPro domain Lipopolysaccharide-modifying protein (InterPro:IPR006598)	5.802088698	5.83206011	5.738490204	5.722960616	5.579036827	5.960285359	5.870374486	5.804898324	5.594928375	6.08756657	6.150573596	5.683811707
591	AT1G07230		phosphoesterase family protein	6.621059987	6.753885424	6.369815404	6.414247744	6.062050262	6.629988442	6.590931788	6.940473669	6.272066653	6.66739839	6.886083674	6.354455679
592	AT1G07240		UDP-glucoronosyl/UDP-glucosyl transferase family protein	5.931952451	6.424686432	5.921799127	5.841262921	5.475141545	6.066202395	5.562129765	6.408245768	5.908362023	7.000315357	6.843306095	5.866496058
593	AT1G07250		UDP-glucoronosyl/UDP-glucosyl transferase family protein	7.536614483	7.776429775	7.227335096	7.93792675	7.298247719	7.626646115	7.234919586	7.789048574	7.367658574	7.395205669	7.650864685	7.300861898
594	AT1G07260		UDP-glucoronosyl/UDP-glucosyl transferase family protein	5.066799542	4.846302785	4.700549319	4.993205026	4.202335413	5.103875203	4.531507324	5.118852699	4.756259256	5.195866314	5.120992701	4.918073406
595	AT1G07270		cell division control protein CDC6b, putative (CDC6b)	4.677421177	4.799860512	5.394587748	5.032083999	5.824340371	5.014306322	5.762561605	4.555935788	5.19655697	4.116293636	4.565658696	4.877015779
596	AT1G07280		binding	7.856245632	7.282916814	7.502057634	7.684311958	7.561293162	7.473796254	6.906116617	7.384485165	7.372599439	7.891193247	7.567451185	8.011107743
597	AT1G07290		nucleotide-sugar transporter family protein	8.351261391	8.075094071	7.961128325	7.735572973	8.024334667	7.598538781	7.946765368	8.147741222	7.765356997	8.33333837	8.010286997	8.224859396
598	AT1G07300		josephin protein-related	9.095927518	9.243060622	9.14355183	9.017608236	8.964503327	8.871905922	8.881569634	9.440683507	9.268677786	9.273695338	9.288699576	8.938633767
599	AT1G07310		C2 domain-containing protein	8.116534683	8.249417609	8.168787514	8.095307386	7.904203252	7.548506026	7.997101286	8.492148405	8.101177738	8.627196751	8.197115858	7.783785088
600	AT1G07320	RPL4	RPL4 (ribosomal protein L4); poly(U) binding / structural constituent of ribosome	7.786472923	7.288853662	6.89009952	7.525561122	7.5452562	7.433820528	7.4100385	6.873738133	6.977720262	6.373202243	7.100739998	7.496172893
601	AT1G07330		similar to unknown protein [Arabidopsis thaliana] (TAIR:AT2G29620.1); similar to hypothetical protein [Vitis vinifera] (GB:CAN81231.1)	3.194773499	3.210524609	3.359850431	3.261032121	3.219783588	3.525192149	3.29553958	3.138618812	3.293010371	3.17808329	3.470823768	3.032709723
602	AT1G07340	STP2, ATSTP2	ATSTP2 (SUGAR TRANSPORTER 2); carbohydrate transmembrane transporter/ sugar:hydrogen ion symporter	5.698468177	5.660448783	5.238174928	6.425441444	7.271787515	5.822449428	5.944086047	5.797025566	6.17445164	4.934277015	4.86544823	6.162872922
603	AT1G07350		transformer serine/arginine-rich ribonucleoprotein, putative	9.395725863	9.263989702	9.642869237	9.322878401	8.788208578	9.328961684	9.182036122	9.148038635	9.774682737	9.672930088	9.518403216	9.541739247
604	AT1G07360		zinc finger (CCCH-type) family protein / RNA recognition motif (RRM)-containing protein	10.24931777	10.64980036	10.39351347	10.27719675	10.1617142	10.2395258	10.23841128	10.53906371	10.63737619	10.88049283	10.61355805	10.35558766
605	AT1G07370	PCNA1	PCNA1 (PROLIFERATING CELLULAR NUCLEAR ANTIGEN); DNA binding / DNA polymerase processivity factor	8.910902738	8.530012427	8.45537007	8.895241207	9.315562239	8.982142701	9.064637704	8.273384941	9.051018242	8.165967957	8.474452699	9.036722329
606	AT1G07380		ceramidase family protein	9.003067267	9.193377435	9.1691445	9.265871295	8.947460098	9.208523783	9.159964131	9.246857164	9.342733524	9.748124149	9.435917794	8.959296175
607	AT1G07390		protein binding	4.197285188	3.791838046	4.795758007	4.557624464	4.148368263	3.58673452	4.782974076	3.751883145	4.828614667	4.488090942	4.153641706	4.844606282
608	AT1G07410	AtRABA2b	AtRABA2b (Arabidopsis Rab GTPase homolog A2b); GTP binding	7.81437389	7.918910561	7.797499872	7.767579022	7.460450407	8.029157142	7.548481364	7.771692524	7.845616842	7.88795205	7.876180521	7.722368222
609	AT1G07420	ATSMO1, ATSMO2-2, ATSMO2, SMO2-2	SMO2-2 (sterol 4-alpha-methyl-oxidase 2); C-4 methylsterol oxidase	8.425336406	8.292897978	7.634185998	7.964440573	8.149503688	7.987869154	7.922907878	8.355370801	8.128013885	8.353185411	8.284671821	8.42704443
610	AT1G07430		protein phosphatase 2C, putative / PP2C, putative	6.089906447	5.74677853	5.038162984	6.528967461	7.780908545	6.620648765	6.669521143	6.308840827	7.277745703	5.567452695	6.037935216	6.789349142
611	AT1G07440		tropinone reductase, putative / tropine dehydrogenase, putative	3.559615476	3.816330109	3.704017874	3.667737409	4.18824502	4.097655759	3.738183498	3.85172241	3.882157884	3.487563458	3.177276839	4.282525248
612	AT1G07450		tropinone reductase, putative / tropine dehydrogenase, putative	4.066830466	4.060295191	4.102577428	4.394065895	4.622212227	4.248629008	4.167541949	4.185129176	4.386352049	4.255128802	3.834974764	4.268154737
613	AT1G07460		legume lectin family protein	4.439431736	4.482300037	4.186879995	5.353004841	6.195149915	4.766663719	4.990313208	5.012836418	5.339973275	3.877069562	3.559426883	4.98719624
614	AT1G07485		unknown protein	7.149043013	6.859401038	7.013881906	7.405675439	7.511940331	6.96412268	7.191248736	7.18946602	7.114567325	7.133985823	7.161836189	7.247612292
615	AT1G07500		unknown protein	5.029957772	5.375680388	5.597820033	5.323924438	5.151639668	5.569994072	5.400864604	5.520128325	5.766930585	5.123859808	4.983031003	5.22305376
616	AT1G07510	FTSH10	FTSH10 (FtsH protease 10); ATPase	9.55772705	9.610720577	9.381188638	9.664277583	9.682612497	9.557453137	9.696585433	9.608222816	9.636516432	9.627506595	9.615147433	9.616090811
617	AT1G07520		scarecrow transcription factor family protein	8.620003757	8.463679803	8.393267832	8.456981948	7.827651811	8.236252426	8.399737504	8.640823233	8.684676828	8.636836628	8.594574217	8.40897851
618	AT1G07530		scarecrow-like transcription factor 14 (SCL14)	7.101868293	7.342321228	7.112296142	6.706372766	6.125655062	7.145126252	6.650119193	7.289231386	6.975695634	7.557950859	7.461468422	7.290352091
619	AT1G07540	TRFL2	TRFL2 (TRF-LIKE 2); DNA binding	3.949688803	3.765082039	3.901771063	4.495594028	4.710697769	5.515758046	4.317149044	4.147723549	4.787375338	3.592334149	3.439234739	4.773204308
620	AT1G07550		leucine-rich repeat protein kinase, putative	3.45720891	2.909750818	3.095887379	3.052069745	2.917997478	3.680911473	2.999638186	3.094542526	3.381357332	2.853572185	3.299713156	3.158969969
621	AT1G07560		leucine-rich repeat protein kinase, putative	5.139427336	4.814162844	6.204104842	5.757074325	4.940687882	5.848829043	6.081074336	5.548243453	5.501224387	5.087418556	5.30726595	5.124805904
622	AT1G07570	APK1, APK1A	APK1A (Arabidopsis protein kinase 1A); kinase	6.381752672	6.479336226	6.471564701	6.947750095	6.686207387	6.756594089	6.865084273	6.382361535	6.65914457	6.829064244	6.545058769	6.778266286
623	AT1G07590		pentatricopeptide (PPR) repeat-containing protein	10.15982493	10.10520419	10.01756389	9.829334277	8.733770918	9.440348331	9.999523408	10.27627886	10.18727528	9.956735784	9.912367987	10.24857852
624	AT1G07600	MT1, LSR4, MT-Q, ATMT-2, ATMT-Q, MT1A	MT1A (METALLOTHIONEIN 1A)	14.02230098	14.10873804	14.01275062	13.88066402	14.01343652	13.44288448	14.02230098	14.15144028	14.0816016	14.00738121	14.10257848	14.16705539
625	AT1G07610	MT1C	MT1C (metallothionein 1C)	11.0664115	11.08173965	10.8717679	10.04271593	9.793709381	10.06628364	10.50002875	11.09249105	10.94374134	11.57165535	11.44810466	11.05199251
626	AT1G07615		GTP binding	5.822616419	5.995215104	6.131535043	6.406425137	6.285313495	6.658450763	6.301578843	5.839912508	6.230930214	5.854463543	5.781984637	5.915609872
627	AT1G07630	PLL5	PLL5 (POL-like 5); protein serine/threonine phosphatase	9.056850872	9.274623706	8.604843219	8.646008975	8.489856246	8.626800189	8.692654379	9.32220931	8.786355644	8.942336654	9.006889845	8.868657149
628	AT1G07640	OBP2	OBP2 (OBF BINDING PROTEIN 2); DNA binding / transcription factor	3.793061696	3.725952903	3.725944478	4.06234665	4.20937039	3.427053021	4.27985089	3.746969686	3.796528179	4.016677565	3.876937088	3.786806388
629	AT1G07650		leucine-rich repeat transmembrane protein kinase, putative	8.284874285	7.97505205	8.416117392	8.426445863	7.291995648	7.978176081	8.283405163	8.128598161	8.030682686	8.212164314	7.902823253	8.113560042
630	AT1G07680		similar to unknown protein [Arabidopsis thaliana] (TAIR:AT5G23903.1)	4.802428162	4.398767665	5.045233292	4.419923271	4.359710836	5.001901577	4.386823867	4.499830855	4.772897692	4.497262685	4.23879803	4.615695955
631	AT1G07690		similar to unknown protein [Arabidopsis thaliana] (TAIR:AT1G54950.1)	5.988821389	5.836024949	5.626718161	6.591063288	5.997052535	5.805489207	5.499032378	6.114460542	5.818359525	5.795717269	6.23611086	5.618665242
632	AT1G07700		thioredoxin family protein	6.139147686	6.228154043	5.309466365	6.087808817	5.880658276	5.916316836	5.829503937	5.66580826	5.506154349	5.667395602	5.832393202	5.853974179
633	AT1G07705		transcription regulator	7.502058597	7.301588393	6.962771183	7.670744894	7.265598427	7.546532969	7.40580613	6.977930984	7.099415341	7.233078294	7.356385985	7.521572343
634	AT1G07720		beta-ketoacyl-CoA synthase family protein	3.464557375	3.647025617	3.795398429	4.229251427	3.842492548	4.225477533	3.789718386	3.521885601	3.743600217	3.654028073	3.887942288	3.793892611
635	AT1G07730			8.580866509	8.655359144	8.864683069	8.580037109	8.36886437	8.846788433	9.048455869	8.84456537	8.477243357	8.594708349	8.358405743	8.60608922
636	AT1G07740		pentatricopeptide (PPR) repeat-containing protein	6.040674667	6.228004892	6.324189057	6.071657673	5.894937347	6.122226022	6.415305128	6.408474306	5.97830569	6.160339612	5.870290155	6.117072625
637	AT1G07745	ATRAD51D, RAD51D, SSN1	ATRAD51D/RAD51D/SSN1 (ARABIDOPSIS HOMOLOG OF RAD51 D); DNA binding	5.088617457	5.320108135	5.53312498	5.528579333	5.590767469	5.341255239	5.425690462	5.445757697	5.222028308	5.690760212	5.277731071	5.034117657
638	AT1G07750		cupin family protein	9.965340601	10.07091979	10.30866152	10.00409928	9.645700761	9.636115167	9.916363565	10.22836141	10.58395007	10.12933799	10.04623424	10.05824419
639	AT1G07770	RPS15A	RPS15A (RIBOSOMAL PROTEIN S15A); structural constituent of ribosome	12.88632437	12.82327852	12.71173499	12.83136491	13.03357081	12.48230746	13.05934844	12.69781236	12.76543362	12.67240398	12.81100772	12.89699044
640	AT1G07790	HTB1	HTB1; DNA binding	9.626623691	9.386230662	9.430954803	10.15566933	10.35977904	9.894841276	9.767940803	9.342446624	9.574688801	9.387787254	9.610400871	9.614148588
641	AT1G07795		similar to unknown protein [Arabidopsis thaliana] (TAIR:AT2G28725.1); similar to hypothetical protein [Vitis vinifera] (GB:CAN76818.1)	7.491265367	7.204960811	7.315444528	7.544583355	6.748375155	6.885570852	7.161449669	7.620348404	7.17509739	7.25885279	7.180401943	7.109991735
642	AT1G07830		ribosomal protein L29 family protein	9.707066393	9.268476711	9.228009919	9.828962803	9.97552658	9.693063706	9.934097497	9.023564125	9.350995009	9.105955346	9.522652386	9.799268266
643	AT1G07840		leucine zipper factor-related	8.307517823	8.097026243	7.852848708	8.361178403	8.567713675	8.241218086	8.355681354	7.712168023	8.303350458	8.114470024	8.084217478	8.51458143
644	AT1G07850		fringe-related protein	3.891061691	3.708871414	3.807882895	3.986431661	3.198753651	3.472960182	3.69307507	3.577867346	3.753676292	3.908104173	3.7889736	3.755944266
645	AT1G07860		unknown protein	7.093588846	7.211214811	6.500691008	6.242668339	5.645478198	6.542759969	6.241772757	7.23133851	6.922386614	7.318335042	7.116882716	6.940854497
646	AT1G07870		protein kinase family protein	7.914919244	8.191484542	7.394190497	6.932203644	5.738176294	6.557790007	6.479719783	8.241263585	7.649961351	8.729212828	8.401017216	7.893925335
647	AT1G07880	ATMPK13	ATMPK13 (ARABIDOPSIS THALIANA MAP KINASE 13); MAP kinase/ kinase	4.055052856	3.423898624	3.759684515	4.126429368	4.521396693	2.912827843	2.994095711	3.548284585	3.838215531	4.011052306	3.429034691	4.022585722
648	AT1G07890	MEE6, CS1, APX1	APX1 (ASCORBATE PEROXIDASE 1); L-ascorbate peroxidase	11.76194985	11.83754744	11.71677904	11.66567245	11.75628478	11.46223694	11.85918651	11.81051163	11.81862082	11.81733256	11.7128963	11.71138315
649	AT1G07910	ATRNL, RNL	ATRNL/RNL (ARABIDOPSIS THALIANA RNA LIGASE); 2',3'-cyclic-nucleotide 3'-phosphodiesterase/ RNA ligase (ATP)/ polynucleotide kinase	6.639895997	6.282701239	6.286659575	6.521160548	6.643503113	6.410640337	6.609511256	6.112546865	6.322218334	6.569530723	6.689723328	6.46039431
650	AT1G07960	ATPDIL5-1	ATPDIL5-1 (PDI-LIKE 5-1); thiol-disulfide exchange intermediate	9.281001852	9.349170072	8.984223936	9.208708832	9.102860823	9.036364542	9.211604981	9.225043436	9.009834725	8.803360233	9.063811148	9.245579206
651	AT1G07970		similar to hypothetical protein [Vitis vinifera] (GB:CAN63581.1); similar to unnamed protein product [Vitis vinifera] (GB:CAO21815.1); contains domain PTHR21780 (PTHR21780)	7.406232922	7.301989517	7.330496933	7.908417539	8.001591639	7.818919679	7.7706643	7.098440578	7.485745966	7.275503369	7.679288835	7.434530127
652	AT1G07980		histone-like transcription factor (CBF/NF-Y) family protein	7.964155394	7.858902811	7.951446856	7.912533226	7.629735318	7.771075753	7.897025888	7.774858991	7.766834421	8.029539649	8.097985393	8.108021963
653	AT1G07990		SIT4 phosphatase-associated family protein	7.502721158	7.64139418	7.67583361	7.629862337	7.275800534	7.466814953	7.702082035	7.620481967	7.87325273	7.948087004	7.723534442	7.567674464
654	AT1G08030		similar to hypothetical protein OsI_021001 [Oryza sativa (indica cultivar-group)] (GB:EAY99768.1); similar to hypothetical protein OsJ_019377 [Oryza sativa (japonica cultivar-group)] (GB:EAZ35894.1)	7.259043443	7.055404189	6.984611784	6.800622271	6.808703419	7.026808066	7.266125091	6.919486877	6.820527005	7.419201499	7.342449544	7.212413172
655	AT1G08040		similar to unknown protein [Arabidopsis thaliana] (TAIR:AT2G28310.2); similar to unknown protein [Arabidopsis thaliana] (TAIR:AT2G28310.1); similar to unnamed protein product [Vitis vinifera] (GB:CAO21860.1); contains InterPro domain Protein of unknown function DUF707 (InterPro:IPR007877)	8.359912473	8.152488894	8.010192424	7.958431789	7.398183714	8.015806724	7.792333257	8.07246269	8.28570286	8.634791023	8.533289497	8.457314018
656	AT1G08050		zinc finger (C3HC4-type RING finger) family protein	8.140042108	8.941976426	8.352818106	7.289121091	6.480916619	7.68580272	7.071963212	8.619431566	8.475987706	9.385204917	9.1019988	8.45419098
657	AT1G08060	MOM1, MOM	MOM (MAINTENANCE OF METHYLATION)	6.218735164	6.603483579	6.206597572	6.203671846	6.101708457	6.378318057	6.282394424	6.332469742	6.431429119	6.872351171	6.814578982	6.318677338
658	AT1G08065		carbonate dehydratase/ zinc ion binding	5.866735399	5.301213667	6.066004711	5.748891816	6.470986632	5.650932609	6.078431658	5.110710758	5.861197813	5.468273787	5.840423293	5.579904668
659	AT1G08070		pentatricopeptide (PPR) repeat-containing protein	4.835834439	5.415057681	5.384425646	5.151479621	4.978712706	5.214921852	5.548424906	5.17194183	4.74115955	5.359806001	5.200298187	4.62622118
660	AT1G08080		carbonic anhydrase family protein	5.808702768	5.259775062	6.230606775	5.709128163	5.869595933	5.571555427	6.25467765	4.77912654	5.352780564	5.234539909	5.457128126	5.293028711
661	AT1G08090	NRT2, NRT2;1AT, ACH1, LIN1, ATNRT2.1, NRT2.1, ATNRT	ATNRT2:1 (Arabidopsis thaliana high affinity nitrate transporter 2.1); nitrate transmembrane transporter	3.659135187	3.80064406	3.874296198	3.901319723	3.684843085	4.149685539	3.607333284	3.639046129	3.5796302	3.793513506	4.11421403	3.4692235
662	AT1G08100	ACH2, NRT2;2AT, ATNRT2.2	ATNRT2.2 (Arabidopsis thaliana high-affinity nitrate transporter 2.2); nitrate transmembrane transporter	3.5491421	3.256633833	3.274498442	3.333595366	3.254810536	3.882384954	3.251702089	3.303029849	3.231284116	3.311709735	3.269252063	3.291202789
663	AT1G08110		lactoylglutathione lyase, putative / glyoxalase I, putative	9.261063664	8.995746104	8.46935789	9.065923391	9.295123037	9.047897853	9.072669212	8.887989175	8.974905795	8.765195612	8.870377767	9.279701451
664	AT1G08130	ATLIG1	ATLIG1 (ARABIDOPSIS THALIANA DNA LIGASE 1); ATP binding / DNA ligase (ATP)	9.121483871	9.055972943	9.057794159	9.469405561	9.687111375	9.165500432	9.395820794	8.828935514	9.095616691	9.214891899	9.199605392	9.024686811
665	AT1G08135	ATCHX6B, CHX6B	ATCHX6B/CHX6B (CATION/H+ EXCHANGER 6B); monovalent cation:proton antiporter	6.453506836	6.089138041	5.835784549	6.363877649	7.11945083	6.61040668	6.081774854	6.321028924	7.226953324	6.129992056	6.037911801	6.767193154
666	AT1G08170		histone H2B family protein	3.365033081	3.493796562	3.448014796	3.695077425	3.378116459	3.767748871	3.427379458	3.650093248	3.678012433	3.036906455	3.069301885	3.417696721
667	AT1G08180		similar to unknown protein [Arabidopsis thaliana] (TAIR:AT5G02420.1)	4.863428165	4.547320011	4.907600536	4.895842339	4.533751432	5.106700491	4.083732748	4.355932594	4.726231249	5.67689447	5.245768753	4.635893812
668	AT1G08190		vacuolar assembly protein, putative (VPS41)	8.933972599	8.97258109	9.222656455	8.779099316	8.108667376	8.871008023	9.038821332	8.985399143	9.207800187	9.023607466	8.820764951	9.061572292
669	AT1G08210		aspartyl protease family protein	6.204376631	6.20036066	6.44988153	6.482414758	6.642450722	6.48524706	6.815943781	6.252108156	6.409817702	6.991352609	6.98412002	6.347791794
670	AT1G08220		similar to unnamed protein product [Vitis vinifera] (GB:CAO16719.1); contains InterPro domain ATP10 (InterPro:IPR007849)	6.777910419	6.745145513	6.441751595	6.629937983	6.707479036	6.829201113	7.09740674	6.339207006	6.680083537	6.76156882	7.088200182	7.101874205
671	AT1G08230			5.388614615	4.944814905	5.389356718	6.49168522	7.32585452	4.849218646	5.972079584	5.345515904	5.698618509	5.070497994	5.359310285	5.590629557
672	AT1G08250	ADT6	ADT6 (AROGENATE DEHYDRATASE 6); arogenate dehydratase/ prephenate dehydratase	5.535129943	5.775938597	5.538728659	5.836014826	5.412119719	5.426558708	5.401519965	5.590330764	5.502567837	5.867401245	5.71398804	5.202351126
673	AT1G08260	EMB2284, POL2A, TIL1, EMB529	EMB2284/EMB529/POL2A/TIL1 (EMBRYO DEFECTIVE 2284); DNA-directed DNA polymerase	8.305419163	8.200054377	8.469661604	8.493421267	8.773978937	8.611042185	8.815962449	8.089891978	8.729966373	8.400861719	8.409223359	8.236625681
674	AT1G08270		similar to SKD1/VPS4, ATP binding [Arabidopsis thaliana] (TAIR:AT2G27600.1); similar to unnamed protein product [Vitis vinifera] (GB:CAO22301.1); similar to suppressor of K+ transport growth defect-like protein [Gossypium hirsutum] (GB:ABD97880.1); contains InterPro domain MIT (InterPro:IPR007330)	7.874850282	8.178405268	8.190978598	8.121341509	8.003065203	8.374754691	8.484637993	7.94518367	8.120701563	8.451980408	8.248034272	8.068979068
675	AT1G08280		glycosyl transferase family 29 protein / sialyltransferase family protein	6.763322946	7.026683634	6.361761765	6.992514972	6.562945806	6.766131361	6.412015789	6.768334826	6.541676769	6.826135551	6.927596927	6.806270503
676	AT1G08310		esterase/lipase/thioesterase family protein	9.190576492	8.923618322	9.093717798	8.70023835	8.269917154	8.463751558	8.694193935	9.293341867	8.977564007	9.355213008	9.058939761	9.226682169
677	AT1G08315		armadillo/beta-catenin repeat family protein	5.572575458	6.147480302	5.758404228	5.656020939	4.824428161	5.369399386	5.302845842	6.058411528	5.488075335	5.994290839	5.734646808	6.052607514
678	AT1G08320		bZIP family transcription factor	7.762049713	7.337306619	8.295158905	8.368185423	7.085762072	7.832826375	7.940883489	8.098152809	7.94611243	7.885791962	7.719221622	7.54678453
679	AT1G08340		rac GTPase activating protein, putative	8.568289001	8.918844869	9.177086055	8.776519641	8.256970389	8.37182266	8.888456033	9.116508066	9.151102332	9.098413999	8.780713937	8.589918402
680	AT1G08350		endomembrane protein 70 family protein	8.064366399	8.457772024	7.884984202	7.925768937	8.16939665	8.035273059	8.06810299	8.453810303	8.006190684	8.014468657	8.184911697	7.943437429
681	AT1G08360		60S ribosomal protein L10A (RPL10aA)	12.70468265	12.59389459	12.61217661	12.82508809	13.032044	12.45948479	12.95928046	12.42743913	12.69539959	12.46172082	12.68115852	12.68776407
682	AT1G08370	DCP1	DCP1 (DECAPPING 1); m7G(5')pppN diphosphatase/ protein homodimerization	9.455125152	9.617480624	9.469729342	9.471551706	9.413185926	9.30231247	9.541634464	9.55983264	9.613560743	9.625787934	9.602595849	9.525951763
683	AT1G08380	PSAO	PSAO (photosystem I subunit O)	4.29712915	4.183158647	4.586554674	4.786033485	4.564073836	4.566353346	4.860651481	4.074666415	4.962760258	5.054749853	4.506123214	4.473163759
684	AT1G08390		nucleic acid binding	6.954111374	6.334755299	6.421917636	6.527780494	7.374982857	6.524060618	6.958988229	6.204312866	7.077885838	6.640196625	6.55248106	6.905242693
685	AT1G08410		GTP-binding family protein	6.936645339	6.382175668	6.207944431	6.007987871	5.917923319	6.220725439	5.924795629	6.042636786	6.21506354	7.192156288	6.617431748	6.898712743
686	AT1G08430	ALMT1, ATALMT1	ALMT1/ATALMT1 (AL-ACTIVATED MALATE TRANSPORTER 1); malate transmembrane transporter/	7.254424154	6.513274814	6.473530778	7.105932818	7.172398874	6.738200261	7.010728232	6.68210006	7.190250891	6.638220671	6.553116141	7.22279635
687	AT1G08450	CRT3	CRT3 (CALRETICULIN 3); calcium ion binding	8.305770627	8.309887485	7.922691783	8.09867373	8.550061938	8.342258117	8.386839385	8.227231542	8.213525202	8.247791976	8.299704095	8.243752147
688	AT1G08460	HDA8, HDA08	HDA08 (histone deacetylase 8); histone deacetylase	8.003560206	8.057270015	8.00435177	8.006291288	7.404658548	8.132097267	8.14213976	7.984826842	8.034221648	7.942152703	8.099374632	7.990792229
689	AT1G08470		strictosidine synthase family protein	9.229740597	9.079174715	8.583038949	8.407396441	8.597333551	8.864170709	8.96096069	9.078091278	8.855118437	8.938920255	9.175268767	9.088024803
690	AT1G08480		similar to unknown [Populus trichocarpa] (GB:ABK92625.1)	11.26102274	11.16874966	10.89738781	11.14219813	11.21730543	10.87387538	11.16452661	11.21904525	11.19273694	11.1131326	11.14028873	11.17331663
691	AT1G08490	ATSUFS, SUFS, ATCPNIFS, ATNFS2, CPNIFS	ATCPNIFS/ATNFS2/ATSUFS/CPNIFS/SUFS (CHLOROPLASTIC NIFS-LIKE CYSTEINE DESULFURASE); cysteine desulfurase/ selenocysteine lyase/ transaminase	9.107148136	9.172875953	9.201121605	9.404968638	8.938656588	8.984938379	8.935354476	9.486917685	9.19336958	9.304226032	9.208664261	9.134907369
692	AT1G08500		plastocyanin-like domain-containing protein	10.62374361	10.55777928	10.25887523	10.38500586	10.00470555	10.22425699	10.34517172	10.50690689	10.39282488	10.36441636	10.29723598	10.60720728
693	AT1G08510	FATB	FATB (FATTY ACYL-ACP THIOESTERASES B); acyl carrier/ acyl-ACP thioesterase	9.291443929	9.216884317	8.539802642	8.824897664	8.725442378	8.561447348	8.714305109	9.238514706	8.968400219	9.11289831	9.013237472	9.206628374
694	AT1G08520	PDE166, CHLD	CHLD/PDE166 (PIGMENT DEFECTIVE 166); magnesium chelatase/ nucleoside-triphosphatase/ nucleotide binding	7.402399005	7.221893696	7.330137244	7.582413736	7.690569183	7.701016602	7.437290048	7.219491762	7.143906499	7.462597046	7.371653863	7.149333139
695	AT1G08540	SIGA, SIG2, SIG1, SIGB	SIGB (SIGMA FACTOR B); DNA binding / DNA-directed RNA polymerase/ transcription factor	7.851733922	7.794815817	7.547308371	7.428302677	8.190628879	7.961627644	7.974292564	8.008772627	8.405251477	7.800404437	7.288276919	8.410437034
696	AT1G08550	AVDE1	NPQ1 (NON-PHOTOCHEMICAL QUENCHING 1)	5.886972267	6.309572114	6.199766052	6.618576987	5.649935828	6.759943706	6.194910829	6.135825947	6.089567388	6.458179074	6.536074861	5.758572069
697	AT1G08560	KN, ATSYP111, SYP111	SYP111 (syntaxin 111); SNAP receptor	9.180793083	8.791799744	8.681658743	9.438780382	9.584145344	9.308761347	9.390819885	8.338340389	9.09615409	8.53166314	8.854152542	9.233182767
698	AT1G08570		thioredoxin family protein	10.79628039	10.92568325	10.50688943	10.18658205	9.879396304	9.952274937	10.14107945	10.9908106	10.78211441	11.36727977	11.07048252	10.946497
699	AT1G08580		similar to Pm52 [Prunus mume] (GB:BAE48663.1)	9.869223789	9.427701936	9.346744789	9.935332465	10.32906181	9.931621822	10.05452851	9.129017324	9.643863097	9.19512036	9.635369802	10.03066671
700	AT1G08590		CLAVATA1 receptor kinase (CLV1)	8.15316692	8.292568435	8.126812609	8.116492279	7.672622064	8.114981695	8.281556779	8.154832383	8.058393924	7.942086861	7.775095046	8.16993912
701	AT1G08600	ATRX, CHR20	ATRX/CHR20; ATP binding / DNA binding / helicase	9.352143476	9.118926764	9.071877313	9.377185982	8.935085573	9.102724841	9.263908012	9.072083898	9.312963488	9.331802983	9.205957679	9.153063644
702	AT1G08610		pentatricopeptide (PPR) repeat-containing protein	6.222727884	6.276852308	5.935972518	6.332584099	6.476107949	6.758270529	6.328378873	5.734414243	6.191261027	5.983957535	6.463812519	5.90074363
703	AT1G08620		transcription factor jumonji (jmj) family protein / zinc finger (C5HC2 type) family protein	7.756758755	7.8167404	7.732604999	7.821746187	7.693630882	7.922000182	7.764684783	7.598524739	7.722912146	8.222233025	7.954572902	7.679003063
704	AT1G08630	THA1	THA1 (THREONINE ALDOLASE 1); aldehyde-lyase/ threonine aldolase	4.062495965	4.042166233	3.988682485	3.857315249	3.675587338	4.496590508	3.725473292	4.149280011	3.609694639	4.247417012	4.460610242	3.910424195
705	AT1G08640		heat shock protein binding	7.806618547	7.485334146	7.400944171	8.091502812	8.30310823	7.416049973	7.999479767	7.509484232	7.886922254	7.133947096	7.807094497	7.823342938
706	AT1G08650	PPCK1	PPCK1 (PHOSPHOENOLPYRUVATE CARBOXYLASE KINASE); kinase	7.464254733	7.204756778	6.356161933	6.086091401	5.062093127	5.387053133	5.912171794	6.995803237	5.935263497	6.504507383	6.60699857	7.512885026
707	AT1G08660		glycosyl transferase family 29 protein / sialyltransferase family protein	7.999170307	8.116374397	7.727360105	7.867707988	8.313578905	8.2043188	8.222124236	8.107316315	7.8958422	7.843081589	7.910041979	8.17895479
708	AT1G08670		epsin N-terminal homology (ENTH) domain-containing protein / clathrin assembly protein-related	5.555309728	5.346768184	5.782640866	5.582907833	6.514500062	5.428709179	6.301987507	4.930202796	5.929307173	5.412869448	5.382709159	5.502319815
709	AT1G08680	AGD14, ZIGA4	ZIGA4 (ARF GAP-LIKE ZINC FINGER-CONTAINING PROTEIN ZIGA4); DNA binding	7.598782151	7.597152902	7.689112369	7.786929064	7.605829264	7.468150881	7.666820643	7.5573101	7.881990098	7.933251211	7.668141384	7.717367918
710	AT1G08700		presenilin family protein	9.529027726	9.35958476	9.273238807	9.4266719	9.596449327	9.42837769	9.519113039	9.356898279	9.51427579	9.318722	9.424791535	9.380144867
711	AT1G08710		F-box family protein	6.767917645	7.081039759	6.605436638	6.813370121	6.534150841	7.148845619	6.689048468	6.85302354	6.833614765	7.35933862	7.082852886	6.782857165
712	AT1G08720	EDR1	EDR1 (ENHANCED DISEASE RESISTANCE 1); kinase/ protein serine/threonine/tyrosine kinase	8.889138847	9.229559147	9.070957582	9.158354247	9.157443032	9.036364542	9.140290548	9.209249765	9.460293148	9.533546122	9.310449687	9.13425776
713	AT1G08730	ATXIC, PCR43, XIC	XIC (Myosin-like protein XIC); motor/ protein binding	7.596397142	7.918373326	7.815878926	7.997429083	8.038236559	8.139257502	8.195187259	8.166239652	8.245813015	7.620852464	7.664265988	7.972565244
714	AT1G08750		GPI-anchor transamidase, putative	8.123280775	8.22312088	8.210017164	8.131919192	8.420035575	8.220124897	8.367926644	8.152583215	8.419747233	8.364393247	8.457657974	8.237390916
715	AT1G08770		prenylated rab acceptor (PRA1) family protein	5.448283351	5.455962133	5.43953529	5.446362308	4.663265011	5.142858053	5.225809842	5.508586846	5.336339492	5.839965793	5.80071534	5.410877836
716	AT1G08780	ABI3	ABI3 (ABI3-INTERACTING PROTEIN 3); unfolded protein binding	10.35814434	10.07208131	9.994836364	10.53066931	10.70166492	10.35875053	10.63915499	9.869122032	10.26467071	10.1341375	10.3538577	10.27744642
717	AT1G08800		similar to unknown protein [Arabidopsis thaliana] (TAIR:AT2G30690.1); similar to unnamed protein product [Vitis vinifera] (GB:CAO70635.1); contains InterPro domain Protein of unknown function DUF593 (InterPro:IPR007656)	7.831313127	8.136828143	7.961925337	7.258141145	6.623092439	7.422632496	7.288507644	8.135247079	8.069559453	8.243306427	8.028749394	7.732200539
718	AT1G08810	AtMYB60, MYB60	MYB60 (myb domain protein 60); DNA binding / transcription factor	4.707265664	5.229772198	5.055156444	5.459181353	5.467843805	5.258955154	4.852978884	4.474283388	4.880048818	4.947464215	5.033233438	4.802273887
719	AT1G08830	CSD1	CSD1 (COPPER/ZINC SUPEROXIDE DISMUTASE 1); copper, zinc superoxide dismutase	12.25443824	12.4175036	12.28690812	12.31926576	11.78488077	11.81723934	12.2904951	12.45265067	12.28000732	12.53280426	12.45459768	12.1652717
720	AT1G08840	EMB2411	EMB2411 (EMBRYO DEFECTIVE 2411); ATP-dependent DNA helicase	8.747004346	8.525655415	8.874642374	8.78420653	9.162364687	9.17154633	9.227351288	8.275349513	8.903114486	8.581615182	8.746361376	8.548590911
721	AT1G08860	BON3	BON3 (BONZAI 3)	6.295738045	5.841046922	6.074889351	6.694187033	8.729565362	6.089685661	6.677240173	6.028726937	6.785432878	6.087908687	5.703224999	6.772674158
722	AT1G08880	HTA5, H2AXA, G-H2AX, GAMMA-H2AX	G-H2AX/GAMMA-H2AX/H2AXA/HTA5; DNA binding	9.320749784	9.233127971	8.963140811	9.627879276	9.703342898	9.332725376	9.353133692	8.975083765	9.193735017	9.752365276	9.687098243	9.34118874
723	AT1G08920		sugar transporter, putative	9.410148511	9.793750506	9.760662453	9.010970244	8.722020554	9.231969657	8.889531888	9.971761781	10.26210593	10.35428342	10.13210941	9.540434696
724	AT1G08930	ERD6	ERD6 (EARLY RESPONSE TO DEHYDRATION 6); carbohydrate transmembrane transporter/ sugar:hydrogen ion symporter	11.3276702	11.35950674	11.05951889	11.24843167	10.92788093	10.55966585	10.9449292	11.76456022	11.33194087	11.25821921	11.42476426	11.27543249
725	AT1G08940		phosphoglycerate/bisphosphoglycerate mutase family protein	10.26285035	10.60405743	10.21178353	10.309387	9.791577689	9.937107254	10.14614841	10.70785252	10.45005618	10.59301238	10.5694927	10.30921767
726	AT1G08960	ATCAX11, CAX11	CAX11 (cation exchanger 11); cation:cation antiporter	7.644777911	7.734586905	7.365690442	7.454413675	7.439969423	7.297808227	7.236280438	7.556389568	7.214739928	7.68269901	7.368743098	7.572870013
727	AT1G08970	HAP5C	HAP5C (HEME ACTIVATED PROTEIN 5C); DNA binding / transcription factor	7.958563708	7.657264273	7.740088633	8.01211571	7.914671168	8.086103594	7.879294164	7.689079227	7.805204733	7.818363824	7.883641915	7.642795312
728	AT1G08980	ATTOC64-I, AMI1, ATAMI1	ATAMI1 (AMIDASE-LIKE PROTEIN 1); amidase	5.772239193	5.836314628	5.478669868	5.957189084	5.90197079	5.762680869	5.799812283	6.277420564	5.673838617	5.845243189	6.178453054	5.666657965
729	AT1G08990	PGSIP5	PGSIP5 (PLANT GLYCOGENIN-LIKE STARCH INITIATION PROTEIN 5); transferase, transferring glycosyl groups	8.34630504	8.201757165	8.382769254	8.304674631	7.585054878	8.203620399	8.262419089	8.600161263	8.395656514	8.215506754	8.130046583	8.310233699
730	AT1G09000	MAPKKK1, ANP1	ANP1 (NPK1-RELATED PROTEIN KINASE 1S); kinase	5.229100749	5.348763162	5.735319069	5.552690463	5.86570227	5.31040269	5.765206709	5.486252625	5.593294411	5.217394898	5.45628677	5.61754241
731	AT1G09010		glycoside hydrolase family 2 protein	8.891994729	9.146597058	8.786184452	8.886143048	8.901610531	8.746238504	8.913918246	9.220428886	8.984715066	8.925555536	8.907643263	8.571099645
732	AT1G09020	ATSNF4, SNF4	SNF4 (Sucrose NonFermenting 4)	6.20135782	5.993165556	5.456699779	4.81763799	4.428439545	4.859797497	4.902057307	5.987166775	5.03465623	5.958677721	5.72619375	6.051286068
733	AT1G09030		histone-like transcription factor (CBF/NF-Y) family protein	3.975349014	3.880997702	4.111264773	4.759095077	5.389912433	4.372825931	4.653928111	4.001871669	4.87687892	3.921550761	3.696435533	4.601259744
734	AT1G09060		transcription factor jumonji (jmjC) domain-containing protein	8.173419676	8.385500328	8.305054966	8.176090807	8.31425283	8.214255735	8.223820519	8.315486281	8.313353448	8.688772307	8.681802603	7.997577855
735	AT1G09070	SRC2, (AT)SRC2	(AT)SRC2/SRC2 (SOYBEAN GENE REGULATED BY COLD-2); protein binding	11.59954945	11.97398497	11.42241234	10.78038621	10.45658402	10.4220725	10.66418034	12.07088498	11.66157526	11.86120067	11.70198627	11.60141231
736	AT1G09080	BIP3	BIP3; ATP binding	5.812139984	5.592949334	5.494474691	5.299591327	4.069002739	5.574377729	4.684642747	5.426342437	5.194158955	6.554996887	6.309780877	5.366484586
737	AT1G09090	ATRBOHB	ATRBOHB (RESPIRATORY BURST OXIDASE HOMOLOG B); FAD binding / calcium ion binding / iron ion binding / oxidoreductase	8.983697291	8.99385331	9.543824496	8.866817193	7.990435541	9.090069814	8.827045128	8.467568709	9.442981472	9.57682403	8.668629308	9.217371459
738	AT1G09100	RPT5B	RPT5B (26S PROTEASOME AAA-ATPASE SUBUNIT RPT5B); ATPase/ calmodulin binding	9.418572133	9.389440328	9.248940474	9.378830925	9.182169918	9.402082427	9.500912801	9.213945126	9.343416834	9.493571154	9.274115395	9.379274155
739	AT1G09130		ATP-dependent Clp protease proteolytic subunit, putative	9.215155717	9.190228687	9.086339538	9.148522926	9.076913845	9.195345732	9.18342601	9.073324038	9.326968058	9.403099624	9.315574928	9.199469396
740	AT1G09140	ATSRP30, ATSRP30.1, ATSRP30.2	ATSRP30.1 (ARABIDOPSIS THALIANA SERINE/ARGININE PROTEIN 30.1); RNA binding	9.671060725	9.65636697	9.479474419	9.483579368	9.424949512	9.444030752	9.430249342	9.71880314	9.814858396	10.10248661	9.715738808	9.976997692
741	AT1G09150		pseudouridine synthase and archaeosine transglycosylase (PUA) domain-containing protein	9.758329166	9.601797274	9.082996397	9.476029833	9.705077124	9.32892635	9.78668131	9.30389411	9.504544328	9.399699308	9.553145618	9.808534795
742	AT1G09155	ATPP2-B15	ATPP2-B15 (Phloem protein 2-B15); carbohydrate binding	6.567276398	6.13894892	6.820257635	6.96214578	5.931809884	6.583626865	6.491548116	6.440838336	6.796883562	6.372859226	6.489351857	6.523100772
743	AT1G09160		protein phosphatase 2C-related / PP2C-related	8.610139579	8.37102835	8.23713119	8.289078463	8.419199315	8.173995588	8.440759861	8.438088323	8.284906712	8.505633737	8.531396008	8.367968376
744	AT1G09170		kinesin motor protein-related	7.998210647	7.80165298	8.165371282	7.919168675	6.914872159	7.847692486	7.776662691	8.045772502	7.99402169	7.823230821	7.710156672	7.720806757
745	AT1G09180	ATSARA1A, ATSAR1	ATSAR1/ATSARA1A (ARABIDOPSIS THALIANA SECRETION-ASSOCIATED RAS SUPER FAMILY 1); GTP binding	7.334074981	7.9687508	7.492009269	6.955473878	6.859476608	6.807756884	6.954400243	8.125749024	7.280498674	8.627782687	8.268186101	7.534308971
746	AT1G09190		pentatricopeptide (PPR) repeat-containing protein	6.537130465	6.216900903	6.532709175	6.385735388	6.260637521	5.980948696	6.175603794	6.168074388	6.073946143	6.186708179	6.358702507	6.2936827
747	AT1G09200		histone H3	10.51362262	10.41467578	10.09956088	10.57731065	10.64711832	10.49741945	10.52789809	10.2984937	10.35592636	10.43448349	10.61610212	10.37587077
748	AT1G09210		calreticulin 2 (CRT2)	11.2033883	11.34013912	10.92171289	11.21961131	11.52864871	11.08929358	11.36307972	11.19888156	11.23948801	11.0795009	11.15573347	11.23206478
749	AT1G09220		pentatricopeptide (PPR) repeat-containing protein	5.711838141	5.456152598	5.604007633	5.842825758	5.684124067	5.782483282	5.928883551	5.524396738	5.295508065	5.124162985	5.551438401	5.483351417
750	AT1G09230		RNA recognition motif (RRM)-containing protein	8.516458255	8.532860886	8.656036875	9.186343362	9.429775131	8.90822247	9.008168562	8.439360788	8.878882443	8.678580454	8.812127229	8.609919385
751	AT1G09240		nicotianamine synthase, putative	3.682448104	3.799350976	3.501526652	3.804503582	4.057654518	3.583410498	3.54298685	3.518515335	3.575061336	3.577670989	3.476471999	3.705458754
752	AT1G09250		transcription factor	8.511104884	8.398869731	7.767676321	7.638858115	6.990694624	7.882946463	7.463612343	8.36559107	7.904408141	8.493909696	8.332645955	8.484057622
753	AT1G09270		importin alpha-1 subunit, putative (IMPA4)	10.20817272	10.42846783	10.30430083	10.2917973	9.998778753	10.14966229	10.33321074	10.27845636	10.48393328	10.25260193	10.13062048	10.32704232
754	AT1G09280		similar to rhodanese-like domain-containing protein [Arabidopsis thaliana] (TAIR:AT2G40760.1); similar to Os12g0563400 [Oryza sativa (japonica cultivar-group)] (GB:NP_001067036.1); similar to hypothetical protein [Vitis vinifera] (GB:CAN64715.1); similar to unnamed protein product [Vitis vinifera] (GB:CAO17408.1); contains InterPro domain Protein of unknown function DUF341 (InterPro:IPR005645); c…	9.4280201	9.414964202	9.360069611	9.999533778	9.975756508	9.901251295	9.954525618	9.08691705	9.480726188	9.205558528	9.617673722	9.361075621
755	AT1G09290		similar to unnamed protein product [Vitis vinifera] (GB:CAO42450.1)	6.310436336	6.058185518	5.768016661	5.667230634	6.152367127	5.522039751	5.790321165	6.075594073	6.063787693	6.017979961	6.133848166	6.216547056
756	AT1G09300		metallopeptidase M24 family protein	8.371925048	8.403714081	8.439789478	8.565821069	8.775902047	8.523123179	8.82773318	8.134942406	8.619002628	8.249218122	8.414768999	8.354099364
757	AT1G09310		similar to unknown protein [Arabidopsis thaliana] (TAIR:AT1G56580.1); similar to unknown [Populus trichocarpa] (GB:ABK94207.1); contains InterPro domain Protein of unknown function DUF538 (InterPro:IPR007493)	7.627919326	7.601489459	7.381540126	8.266799743	7.901608495	7.796274251	7.771032971	8.087505317	7.704415594	7.95530617	7.796757301	7.75100494
758	AT1G09320		agenet domain-containing protein	8.424310104	8.18071362	8.272059678	8.40760801	8.968718849	8.174456636	8.7872275	8.220069247	8.480709628	8.453840806	8.212752236	8.575829144
759	AT1G09330		Identical to Uncharacterized FAM18-like protein At1g09330 [Arabidopsis Thaliana] (GB:Q8LEK2;GB:Q9ZPZ2); similar to unknown [Populus trichocarpa x Populus deltoides] (GB:ABK96699.1); contains InterPro domain Protein of unknown function DUF846, eukaryotic; (InterPro:IPR008564)	11.13836616	11.18628666	10.95841129	11.04973826	11.19030496	10.69139652	11.04334965	11.07688149	11.07546735	11.21658902	11.12762799	11.07558409
760	AT1G09340	CRB	CRB; binding / catalytic/ coenzyme binding	5.325781121	5.855366832	5.194297669	5.598447078	5.641180186	5.600311262	5.555719414	5.457098001	5.1023725	4.884321255	5.089312022	5.357027582
761	AT1G09350	ATGOLS3	ATGOLS3 (ARABIDOPSIS THALIANA GALACTINOL SYNTHASE 3); transferase, transferring glycosyl groups / transferase, transferring hexosyl groups	6.178927269	5.654019019	5.903076668	6.293229598	7.429629642	5.776667317	7.030350942	5.876714499	6.318762917	5.349469274	5.728403086	6.182295589
762	AT1G09360		invertase/pectin methylesterase inhibitor family protein	3.434171794	3.390329303	3.812250901	3.973536093	3.573625815	3.580673096	3.571176997	3.241096823	3.429208888	3.405110237	3.436091436	3.483757705
763	AT1G09370		enzyme inhibitor/ pectinesterase	3.86451013	3.469797657	3.727871273	4.840886605	5.564024721	4.458143705	4.260196775	4.182788551	5.056649026	3.959403745	2.830979187	5.162279148
764	AT1G09380		integral membrane family protein / nodulin MtN21-related	3.848697977	3.517020279	3.736567283	4.00781637	3.692839884	3.308623455	3.421067287	3.454673569	3.622764684	3.711664594	3.554908489	3.782518627
765	AT1G09390		GDSL-motif lipase/hydrolase family protein	5.34775109	5.624332485	5.27026318	6.097202463	6.010609466	6.42033525	6.080562979	5.199214692	5.646760785	5.514248564	5.80558643	5.519113764
766	AT1G09400		12-oxophytodienoate reductase, putative	4.290838704	4.034243166	3.88589733	4.52755289	4.948100101	4.408389509	4.173565052	4.346100859	4.572949507	3.847759554	3.815917694	4.386449826
767	AT1G09410		pentatricopeptide (PPR) repeat-containing protein	4.494090937	4.48441056	4.101159664	3.654892468	4.533194677	4.493274557	4.457767836	4.001981448	3.872626676	4.141891351	4.513050045	4.685285614
768	AT1G09415	NIMIN-3	NIMIN-3 (NIM1-INTERACTING 3)	5.984872626	6.103846307	6.296159936	6.495938309	6.875406655	6.495816061	6.541003241	5.858642611	6.852409613	6.214145301	6.430092559	6.441145589
769	AT1G09420	G6PD4	G6PD4 (GLUCOSE-6-PHOSPHATE DEHYDROGENASE 4); glucose-6-phosphate dehydrogenase	6.563385977	6.609960985	6.555974898	7.372721324	7.202804521	7.140517981	7.223711134	6.192884598	6.702241108	6.928268865	6.776844662	6.518037046
770	AT1G09430	ACLA-3	ACLA-3 (ATP-citrate lyase A-3)	7.54138877	7.828470877	7.587687785	7.738679969	7.142401141	7.735499248	7.657947785	7.817317362	7.602523941	7.580879784	7.712082341	7.858661051
771	AT1G09440		protein kinase family protein	4.450164992	4.230938995	4.60385717	4.566551091	5.197350329	4.074704329	4.453531412	4.171858812	4.789282899	4.247698806	4.475725965	4.468331305
772	AT1G09450		haspin-related	4.480798448	4.147472518	4.400615134	3.80926889	4.460484806	4.698223886	4.838552486	3.979032931	4.37479383	4.457849381	4.617956715	4.334204459
773	AT1G09460		glucan endo-1,3-beta-glucosidase-related	3.865921826	4.046879733	3.946845627	4.475101261	4.474794866	3.831456055	4.218609594	3.975506891	4.028037785	4.282444472	3.928946662	4.128224814
774	AT1G09470		similar to unknown protein [Arabidopsis thaliana] (TAIR:AT5G26770.1); similar to unknown protein [Arabidopsis thaliana] (TAIR:AT5G26770.2); similar to unnamed protein product [Vitis vinifera] (GB:CAO17354.1)	8.656389773	8.266150046	8.162936905	9.20476141	9.399527802	8.889551687	8.699611144	7.979846166	8.614658873	8.243850985	8.396763841	8.620044438
775	AT1G09500		cinnamyl-alcohol dehydrogenase family / CAD family	3.852519872	3.795181361	3.988494515	4.378166539	4.892107038	4.160262004	3.894290038	3.927506153	4.160262004	4.104365968	3.662498615	4.154185405
776	AT1G09510		cinnamyl-alcohol dehydrogenase family / CAD family	3.657791233	3.463268813	3.741618255	4.150392075	4.279209693	3.514241612	3.858751584	3.708624034	3.418542742	3.741496695	3.626767742	3.775507384
777	AT1G09520		similar to PHD finger family protein [Arabidopsis thaliana] (TAIR:AT3G17460.1); similar to hypothetical protein [Vitis vinifera] (GB:CAN65744.1); similar to unnamed protein product [Vitis vinifera] (GB:CAO17348.1)	4.825191237	4.477223529	4.142329596	4.825476944	4.197657651	4.77782274	4.399523379	4.615266259	4.477761847	4.791784133	4.592994035	4.717129215
778	AT1G09530	PIF3, POC1, PAP3	PAP3/PIF3/POC1 (PHYTOCHROME INTERACTING FACTOR 3); DNA binding / protein binding / transcription factor/ transcription regulator	6.058554171	5.832688684	5.882397285	6.358702507	6.907044788	6.445596717	6.714957227	5.831540284	6.177850954	6.033379463	6.062696901	6.182252312
779	AT1G09540	MYB61, ATMYB61	ATMYB61/MYB61 (MYB DOMAIN PROTEIN 61); DNA binding / transcription factor	9.749030736	9.618741481	9.851623869	9.863302169	9.458036996	9.420983123	9.776915402	9.996662598	9.881779982	9.549340525	9.38363177	9.677204713
780	AT1G09550		pectinacetylesterase, putative	5.782303881	5.910277803	6.640856181	5.935854035	6.500576248	5.588800967	6.412438758	5.589138325	6.485751973	5.650271843	5.521413325	5.40362908
781	AT1G09560	GLP5	GLP5 (GERMIN-LIKE PROTEIN 5); manganese ion binding / metal ion binding / nutrient reservoir	10.93783052	10.81519428	10.34857981	10.68312734	10.48641007	10.29547605	10.70569875	10.98297434	10.44919709	10.71527044	10.72050334	10.84876909
782	AT1G09570	FHY2, FRE1, HY8, PHYA	PHYA (PHYTOCHROME A); G-protein coupled photoreceptor/ signal transducer	9.20561238	8.98685708	8.651600017	8.968309984	9.054047318	9.166316643	8.925650376	8.702344343	9.002924042	8.979865898	9.166530887	9.13638666
783	AT1G09575		similar to unknown protein [Arabidopsis thaliana] (TAIR:AT1G57610.2); similar to unknown protein [Arabidopsis thaliana] (TAIR:AT1G57610.1); similar to unnamed protein product [Vitis vinifera] (GB:CAO21275.1); contains InterPro domain Protein of unknown function DUF607 (InterPro:IPR006769)	7.420581334	7.834880645	7.414090265	7.180020153	6.964856917	7.177554809	7.137841024	7.746961259	7.220901908	7.465370852	7.558623848	7.331212418
784	AT1G09600		protein kinase family protein	6.694463333	7.037901529	6.559797327	6.967542292	7.3568138	7.365376069	6.63417126	6.63676253	6.76891446	6.978912157	6.950057519	6.963638173
785	AT1G09610		similar to unknown protein [Arabidopsis thaliana] (TAIR:AT4G09990.1); similar to hypothetical protein [Vitis vinifera] (GB:CAN78768.1); contains InterPro domain Protein of unknown function DUF579, plant (InterPro:IPR006514)	4.21086865	4.175021974	4.353892523	4.240331751	3.878568273	4.66122479	4.167475117	3.890615239	3.831870728	5.179194265	5.236793228	4.186817393
786	AT1G09620		ATP binding / aminoacyl-tRNA ligase	9.870032738	9.695843463	9.61799035	9.974681702	10.16731331	9.850606119	10.22183253	9.420748125	9.804032212	9.531015018	9.761927279	9.839444285
787	AT1G09630	ATRABA2A, ATRAB11C	ATRAB11C (ARABIDOPSIS RAB GTPASE HOMOLOG A2A); GTP binding	9.357428674	9.408898099	8.895174878	9.102251827	9.207716471	9.258707232	9.211229759	9.332598117	9.156461782	9.314788237	9.31421457	9.270352798
788	AT1G09660		KH domain-containing quaking protein, putative	8.581139686	8.30959047	7.876225344	8.585625031	8.703977124	8.518516628	8.513352055	8.041753475	8.283495969	8.129943963	8.473093341	8.643438884
789	AT1G09680		pentatricopeptide (PPR) repeat-containing protein	6.354583745	6.278954296	6.525854897	6.231560874	5.998013769	6.53759958	6.79129704	5.995839004	6.387189779	6.078293855	6.219969669	6.398051004
790	AT1G09700	DRB1, HYL1	HYL1 (HYPONASTIC LEAVES 1)	6.111053597	6.121343652	6.452822938	6.267988162	6.10635415	6.735113347	6.297891393	5.656031566	6.075040831	6.368052845	6.512591369	6.334373508
791	AT1G09720		kinase interacting family protein	3.544584467	3.715694959	3.837497675	4.256753929	4.010796754	4.171764771	3.941988505	3.490984378	3.594737792	3.447652231	3.476813441	3.53911637
792	AT1G09730		Ulp1 protease family protein	8.037964956	8.097104949	8.167647417	7.882239015	7.902355027	7.886023069	8.036431684	8.251745368	8.18495976	8.325713753	8.242329806	8.264567821
793	AT1G09740		ethylene-responsive protein, putative	10.31605672	10.47613798	10.24612619	10.20944363	9.541793036	9.972489863	9.975439466	10.50009518	10.28344232	10.53744321	10.33457733	10.34209171
794	AT1G09750		chloroplast nucleoid DNA-binding protein-related	7.293274934	7.213690373	6.829588229	6.618771453	5.885735067	7.202961447	6.526728234	6.548958845	7.060796954	7.211662783	6.919913481	7.209581684
795	AT1G09760	U2A'	U2A' (U2 small nuclear ribonucleoprotein A); protein binding	9.320440093	9.040685833	9.003832873	9.254566707	9.509053222	9.217978572	9.620582344	8.729298521	9.050187078	8.880590471	9.10896417	9.167915066
796	AT1G09770	ATMYBCDC5, ATCDC5, CDC5	ATCDC5 (ARABIDOPSIS THALIANA HOMOLOG OF CDC5); DNA binding / transcription factor	10.10567979	10.01250135	9.837359747	10.15458528	10.35684994	10.15088134	10.35129359	9.812494169	10.08479539	9.9341303	10.02740312	10.07938921
797	AT1G09780		2,3-biphosphoglycerate-independent phosphoglycerate mutase, putative / phosphoglyceromutase, putative	11.76893988	11.85464598	11.71693758	11.85761756	11.96571743	11.59369424	12.03335166	11.69219873	11.88382916	11.79991381	11.83757271	11.78255478
798	AT1G09790	COBL6	COBL6 (COBRA-LIKE PROTEIN 6 PRECURSOR)	4.836035708	4.505659491	4.60334512	5.087717497	5.746225829	4.805709956	4.739737807	4.962648723	5.187502479	4.83821042	4.76334446	5.204376232
799	AT1G09795	HISN1B, ATATP-PRT2	ATATP-PRT2 (ATP PHOSPHORIBOSYL TRANSFERASE 2); ATP phosphoribosyltransferase	8.22772582	8.504672935	8.405617743	7.872576489	7.753930108	7.761833568	8.373401904	8.413895447	8.151737577	8.649013296	8.565332732	8.394719636
800	AT1G09800		tRNA pseudouridine synthase family protein	7.160717212	7.098862655	6.996993334	6.989324683	7.661954806	7.233909562	7.527173149	6.574426339	7.185333489	6.848393407	6.986871469	7.063350863
801	AT1G09810	ECT11	ECT11 (evolutionarily conserved C-terminal region 11)	6.488577069	5.839610981	6.045695725	5.886338345	5.939526839	6.208242631	5.961249629	5.926446712	5.904962981	6.506729034	6.470048461	6.567320056
802	AT1G09815	POLD4	POLD4; delta DNA polymerase	9.939219839	10.00631653	10.15576038	10.23531031	10.0854369	10.13557051	10.1987687	9.947278485	10.30419416	10.47838999	10.36600975	10.01839736
803	AT1G09820		pentatricopeptide (PPR) repeat-containing protein	5.014903697	4.986294134	4.836710623	5.481022083	4.984310686	5.289855441	4.758569069	4.981202415	4.63976104	4.910970235	4.984883508	4.635239721
804	AT1G09830		phosphoribosylamine--glycine ligase (PUR2)	8.078193405	7.960448397	8.044812189	8.098728736	8.065790307	8.519086674	8.598247284	7.493935967	8.016559946	7.862638191	8.280358552	8.173633201
805	AT1G09840		shaggy-related protein kinase kappa / ASK-kappa (ASK10)	7.904042571	7.671877375	7.893387313	7.843909133	8.195853633	7.836224548	7.888035652	7.680925639	7.952533641	7.785533329	7.821357159	7.823354843
806	AT1G09850	XBCP3	XBCP3 (XYLEM BARK CYSTEINE PEPTIDASE 3); cysteine-type peptidase	9.128378215	9.244350483	9.105752228	9.188561547	9.071166518	9.021885084	9.077666427	9.15667926	9.113640996	9.325350868	9.173601018	8.930171371
807	AT1G09870		histidine acid phosphatase family protein	6.572580346	6.438160283	5.741738942	6.460640523	6.272622947	6.475920495	6.509836577	6.580870943	5.975304507	6.350180211	6.5827569	6.527790139
808	AT1G09890		lyase	4.838531091	4.29446756	4.417866304	4.557197604	4.676850023	4.23515302	4.648491738	4.466408505	4.730465284	4.788806121	4.411508478	4.554805347
809	AT1G09900		pentatricopeptide (PPR) repeat-containing protein	5.744680704	5.557117029	5.582905437	5.530259624	5.518341458	5.550384818	5.822661429	4.988907043	5.721182089	5.644787638	5.973168325	5.564898829
810	AT1G09910		lyase	5.753039898	5.792084761	6.119182503	5.650382531	5.108819869	6.339408416	6.337054838	5.993389154	6.313612337	5.912405202	6.071262661	5.735624441
811	AT1G09920		TRAF-type zinc finger-related	9.928061449	9.881998376	9.777125232	9.576359322	9.268889502	9.472986828	9.518281426	9.968714446	9.795927023	10.15996511	10.01562106	9.924498792
812	AT1G09930	ATOPT2	ATOPT2 (oligopeptide transporter 2); oligopeptide transporter	4.287551889	4.953360856	3.980934077	4.851810686	4.909056338	4.20768704	4.10898012	5.028429087	4.837286795	4.472179003	4.102088183	4.720925326
813	AT1G09940	HEMA2	HEMA2; glutamyl-tRNA reductase	8.263360677	9.048103451	8.089166042	7.752893047	7.119128461	7.52914107	7.137986068	9.039181408	8.29286321	8.754271813	8.551468391	8.093228386
814	AT1G09950		transcription factor-related	7.942356452	8.247228246	7.502939015	7.048528981	6.255590739	6.783496101	6.633108492	8.117782745	7.219599239	8.794300986	8.430348072	7.923268311
815	AT1G09960	ATSUT4, SUC4, SUT4	SUT4 (SUCROSE TRANSPORTER 4); carbohydrate transmembrane transporter/ sucrose transmembrane transporter/ sucrose:hydrogen symporter/ sugar:hydrogen ion symporter	7.017996093	6.849957057	5.52372404	7.027321419	7.65488603	6.795509254	6.995993909	7.083738223	6.961503869	6.557051425	6.167244031	7.483363736
816	AT1G09970		leucine-rich repeat transmembrane protein kinase, putative	9.267281333	9.359224978	9.126321479	9.083223133	7.407117054	8.584252805	8.839826209	9.418338441	9.133299314	9.419980564	9.024565212	9.437304892
817	AT1G09980		similar to ZW18 [Arabidopsis thaliana] (TAIR:AT1G58350.1); similar to ZW18 [Arabidopsis thaliana] (TAIR:AT1G58350.2); similar to unnamed protein product [Vitis vinifera] (GB:CAO43398.1); similar to ZW18 protein, putative, expressed [Oryza sativa (japonica cultivar-group)] (GB:ABA95883.1); similar to hypothetical protein OsI_036338 [Oryza sativa (indica cultivar-group)] (GB:EAY82379.1); contains I…	6.784771566	6.737417617	5.880297287	5.436665309	6.513819286	5.401068151	6.008183526	6.645611975	5.827790087	6.987139056	6.151756616	6.750795499
818	AT1G10000		nucleic acid binding / ribonuclease H	4.479018562	4.209559544	4.049475317	4.013326423	3.997977954	3.870240381	4.206696258	4.015079949	3.689498954	3.748023124	3.960551838	4.09533689
819	AT1G10010	AAP8	AAP8 (amino acid permease 8); amino acid transmembrane transporter	3.78612271	4.157151327	4.370406778	4.424421801	4.758285017	4.413638575	4.399506619	4.245375683	4.424909098	4.320535131	4.065352414	4.451652746
820	AT1G10020		similar to unknown protein [Arabidopsis thaliana] (TAIR:AT4G29310.1); similar to unnamed protein product [Vitis vinifera] (GB:CAO61535.1); contains InterPro domain Protein of unknown function DUF1005 (InterPro:IPR010410)	8.258618558	7.973192224	8.150689558	8.323258169	7.424450657	8.124436551	8.16821627	8.228532153	7.774938989	7.916261445	7.868460525	8.252875838
821	AT1G10030	ERG28	ERG28 (ARABIDOPSIS HOMOLOG OF YEAST ERGOSTEROL28)	8.246518639	8.448461463	8.142436846	8.155967857	8.351851941	8.272744323	8.413870318	8.3351756	8.321865525	8.359379443	8.434927136	8.231528486
822	AT1G10050		glycosyl hydrolase family 10 protein / carbohydrate-binding domain-containing protein	8.609826644	8.685676103	8.753219371	8.603153511	8.085645417	8.396295736	8.612459405	8.795047668	8.974962668	8.635824176	8.499694809	8.806387066
823	AT1G10060	ATBCAT-1	ATBCAT-1; branched-chain-amino-acid transaminase/ catalytic	7.333699471	7.222591337	7.054088481	7.785697287	8.728536401	7.730394386	7.234612593	7.166597875	8.103387767	6.76690502	6.184164553	7.807546519
824	AT1G10070	ATBCAT-2	ATBCAT-2; branched-chain-amino-acid transaminase/ catalytic	5.245877863	4.956962176	4.570644028	5.648031459	5.294010919	5.088100987	5.029649835	5.135165848	5.004048559	4.837291153	5.061077487	5.174476371
825	AT1G10090		similar to RXW8 [Arabidopsis thaliana] (TAIR:AT1G58520.1); similar to hypothetical protein OsI_012954 [Oryza sativa (indica cultivar-group)] (GB:EAY91721.1); similar to hypothetical protein OsJ_011922 [Oryza sativa (japonica cultivar-group)] (GB:EAZ28439.1); similar to unnamed protein product [Vitis vinifera] (GB:CAO61522.1); contains InterPro domain Protein of unknown function DUF221; (InterPro:…	7.050558445	6.880417194	6.928331856	6.749435515	7.126950207	6.2899797	6.823310035	6.877458934	6.861001196	6.816099066	6.854172259	6.998004214
826	AT1G10110		F-box family protein	3.584458398	3.592313579	3.740914647	3.563477254	3.885184607	3.855130111	3.706863309	3.613205318	3.780920474	3.52593961	3.772411646	3.766856059
827	AT1G10120		DNA binding / transcription factor	9.741132408	9.497546076	9.250837502	9.187461677	9.375887035	9.40452997	9.626683978	9.648336117	9.257608132	9.281947654	9.414011328	9.546045388
828	AT1G10130	ATECA3, ECA3	ECA3 (ENDOPLASMIC RETICULUM-TYPE CALCIUM-TRANSPORTING ATPASE 3); calcium-transporting ATPase/ calmodulin binding	9.476966937	9.611567984	9.440985224	9.646362462	9.579831577	9.634943527	9.65798945	9.569660273	9.630666625	9.232357729	9.481740312	9.59168344
829	AT1G10140		similar to unknown protein [Arabidopsis thaliana] (TAIR:AT1G58420.1); contains InterPro domain Uncharacterised conserved protein UCP031279 (InterPro:IPR016972)	8.504532273	9.062765007	8.958308231	8.297979838	7.621587396	8.366389528	8.08470564	9.286755981	9.149478524	9.201173959	8.878743804	8.797264123
830	AT1G10150	ATPP2-A10	ATPP2-A10 (Phloem protein 2-A10); carbohydrate binding	9.096250386	9.497073465	9.132999565	8.251951439	7.043193303	8.465061433	8.503949578	9.736082495	9.137931074	9.643474526	9.310528729	9.312594644
831	AT1G10160		transposable element gene	7.418444043	8.37558452	6.300769973	6.301253083	6.16078075	6.365717335	6.917430678	8.580127833	7.360946557	7.513376064	7.308743903	7.520317253
832	AT1G10170	ATNFXL1	ATNFXL1; transcription factor	11.00368386	11.34414468	11.10367658	10.40004506	9.500738921	10.31360784	10.25458638	11.15443491	11.35027143	11.64388321	11.36965577	11.20048148
833	AT1G10180		similar to unknown protein [Arabidopsis thaliana] (TAIR:AT5G49830.1); similar to unnamed protein product [Vitis vinifera] (GB:CAO41978.1); similar to hypothetical protein MtrDRAFT_AC149576g13v2 [Medicago truncatula] (GB:ABN06034.1); similar to hypothetical protein [Vitis vinifera] (GB:CAN71443.1); contains domain PTHR21426 (PTHR21426); contains domain PTHR21426:SF2 (PTHR21426:SF2)	8.688496984	8.359404638	8.668014992	8.947880911	9.013653142	8.901912218	8.947240648	8.049062609	8.371644394	8.490170384	8.798539022	8.452168394
834	AT1G10200	WLIM1	WLIM1; transcription factor	10.75163956	10.56016614	10.51767015	9.982915466	9.653384978	9.953469754	10.04821277	10.67440542	10.68806747	10.59884366	10.30289509	10.72361931
835	AT1G10210	MPK1, ATMPK1	ATMPK1 (MITOGEN-ACTIVATED PROTEIN KINASE 1); MAP kinase/ kinase	6.034212566	6.033353281	5.811559359	5.999745563	5.524017097	6.110946279	5.470355343	5.974201068	6.176757099	6.006554463	6.210476543	5.893179817
836	AT1G10230	ASK18	ASK18 (ARABIDOPSIS SKP1-LIKE 18); protein binding / ubiquitin-protein ligase	7.740600083	7.636366971	7.752120699	8.140880414	8.241413977	7.998183272	7.951921832	7.627374896	8.007939743	7.869050662	7.758033429	7.921272713
837	AT1G10240	FRS11	FRS11 (FAR1-RELATED SEQUENCE 11); zinc ion binding	6.342586939	6.186846614	6.172736626	6.888303619	6.683570689	6.605485339	6.701803632	6.219091801	6.516503621	6.520879934	6.823077743	6.345079848
838	AT1G10270	GRP23	GRP23 (GLUTAMINE-RICH PROTEIN23); binding	8.816855437	8.617787464	8.492542953	9.276689113	9.000195777	9.288218926	9.106057891	8.023529642	8.533979743	8.446058082	8.727070312	8.58798551
839	AT1G10290	DRP2A, ADL6	ADL6 (DYNAMIN-LIKE PROTEIN 6)	10.25557256	10.56796704	10.53749874	10.33735112	10.35038234	10.48590454	10.68921774	10.45053992	10.63113552	10.4088411	10.37052012	10.39911408
840	AT1G10300		GTP-binding protein-related	6.539703131	6.454777627	6.552781051	6.120716001	6.358811273	6.892510001	6.460722967	6.362686336	6.44978253	6.600164193	6.55870043	6.668620951
841	AT1G10310		short-chain dehydrogenase/reductase (SDR) family protein	6.286974322	6.039978482	6.425051703	5.989521925	6.616405351	6.722382829	6.71716224	6.044628799	6.616503588	6.361331073	6.472648922	6.237861824
842	AT1G10320		U2 snRNP auxiliary factor-related	7.956366465	8.135210694	8.146752708	7.764567993	7.853223152	8.439528633	8.03099554	7.738743392	7.91968497	8.016313279	8.052916511	7.973402704
843	AT1G10330		pentatricopeptide (PPR) repeat-containing protein	4.71479494	4.619247609	4.808630909	4.895842339	4.697713	5.472728416	5.30166275	4.695960267	4.471769128	4.749131356	5.094199775	4.414913758
844	AT1G10340		ankyrin repeat family protein	3.48675715	3.773208168	3.467690557	3.301859991	3.262447073	3.51852821	3.256597567	3.969591228	3.176162555	3.812025889	3.44557132	3.248302727
845	AT1G10350		DNAJ heat shock protein, putative	9.633063666	9.579990563	9.034981836	9.07766461	8.554766857	8.956456944	9.142476316	9.659063152	9.088336086	9.746217942	9.540257471	9.703144568
846	AT1G10360	GST29, ATGSTU18	ATGSTU18 (GLUTATHIONE S-TRANSFERASE 29); glutathione transferase	3.98432622	4.065291772	3.430462076	3.934796258	3.636210527	4.039628414	4.020424731	4.349768283	3.760000893	4.690983086	4.341986754	3.649350478
847	AT1G10370	GST30, ATGSTU17, GST30B, ERD9	ATGSTU17/ERD9/GST30/GST30B (EARLY-RESPONSIVE TO DEHYDRATION 9); glutathione transferase	3.954477161	4.648279069	4.135748673	3.973796193	3.382196502	4.047751876	3.771569943	4.12488976	3.680935227	4.512508855	4.450803482	3.663193922
848	AT1G10380		similar to unknown protein [Arabidopsis thaliana] (TAIR:AT3G17350.1); similar to unnamed protein product [Vitis vinifera] (GB:CAO40998.1); contains domain PROKAR_LIPOPROTEIN (PS51257)	3.024574998	3.590047723	3.550532782	3.777280801	3.800302602	3.521613792	3.543614182	3.579697872	3.77900754	3.657457349	3.514901977	3.546306687
849	AT1G10390		nucleoporin family protein	8.891994729	9.015260994	8.927983821	9.064634776	8.948331372	9.171855509	9.052409676	8.813394978	9.385455095	9.264121517	9.076317529	9.092676504
850	AT1G10400		UDP-glycosyltransferase/ transferase, transferring glycosyl groups	7.309583607	7.057709598	6.350227333	6.565625274	6.457276105	6.876351652	6.335095526	7.117754945	6.626985199	6.472379145	7.044775725	7.417751924
851	AT1G10410		similar to CW14 [Arabidopsis thaliana] (TAIR:AT1G59650.1); similar to expressed protein [Oryza sativa (japonica cultivar-group)] (GB:ABF98316.1); contains InterPro domain Protein of unknown function DUF1336 (InterPro:IPR009769)	10.42887457	10.58817238	10.27076096	10.13568303	10.08317794	9.995424211	10.34085218	10.48180848	10.22109982	10.70482055	10.61737354	10.33129693
852	AT1G10420		unknown protein	7.110391715	6.607122926	7.063886861	7.655321386	8.582318977	6.764494698	7.43841523	6.744978671	7.453003635	6.418837387	6.300505501	7.265371206
853	AT1G10430	PP2A-2	PP2A-2 (protein phosphatase 2a-2); protein serine/threonine phosphatase	9.244404287	9.449341981	9.547470299	9.428438834	9.563528492	9.369082468	9.604637529	9.392122671	9.660402107	9.36693847	9.216401605	9.401923951
854	AT1G10460	GLP7	GLP7 (GERMIN-LIKE PROTEIN 7); manganese ion binding / metal ion binding / nutrient reservoir	5.961065515	5.831982094	5.284569236	5.215480936	5.083873631	5.801673535	5.390899837	6.015244249	5.191742903	5.28267859	5.025408006	5.871439007
855	AT1G10470	MEE7, ATRR1, IBC7, ARR4	ARR4 (RESPONSE REGULATOR 4); transcription regulator/ two-component response regulator	9.212973613	9.066228884	9.11050751	9.224177468	9.325986866	9.232948829	9.263118803	9.241301788	9.333017686	9.015553156	9.097121232	9.347137546
856	AT1G10480	ZFP5	ZFP5 (ZINC FINGER PROTEIN 5); nucleic acid binding / transcription factor/ zinc ion binding	8.190435353	8.032458697	8.009848373	8.071249745	7.845276401	7.782795397	7.56209298	8.252549689	7.746746089	8.591927662	8.278654174	8.213939585
857	AT1G10490		similar to unknown protein [Arabidopsis thaliana] (TAIR:AT3G57940.1); similar to predicted protein [Physcomitrella patens subsp. patens] (GB:EDQ67800.1); similar to predicted protein [Nematostella vectensis] (GB:XP_001641322.1); similar to unnamed protein product [Vitis vinifera] (GB:CAO71748.1); contains InterPro domain Protein of unknown function DUF699, ATPase putative (InterPro:IPR007807); co…	8.009676599	7.874179019	8.059810331	8.327289222	8.627765353	8.246830836	8.638204749	7.476499047	8.069688663	7.569589497	7.930875065	7.987552612
858	AT1G10500	ATCPISCA	ATCPISCA (CHLOROPLAST-LOCALIZED ISCA-LIKE PROTEIN); structural molecule	8.605708746	8.817968129	8.556787436	8.302865225	8.560408273	8.191159747	8.527815547	8.7511225	8.488119274	8.966799791	8.74203164	8.78151891
859	AT1G10510	EMB2004	EMB2004 (EMBRYO DEFECTIVE 2004); protein binding	8.642255868	8.220658733	8.451178058	8.757871615	8.9310659	8.690327983	8.801997526	8.306226285	8.675199758	8.788293941	8.720274928	8.364621245
860	AT1G10520		DNA polymerase lambda (POLL)	4.179703492	4.050360061	3.964988771	4.405793017	4.578264478	4.299186374	4.631884879	4.153255303	4.361865152	4.007454533	4.228174482	4.198930441
861	AT1G10522		similar to unnamed protein product [Vitis vinifera] (GB:CAO40945.1)	8.356269006	7.644641912	7.6608556	8.111663862	8.481811697	7.929082794	8.354309661	7.728429792	8.0356008	7.690207494	7.650891502	8.126128918
862	AT1G10530		similar to unknown protein [Arabidopsis thaliana] (TAIR:AT1G60010.1); similar to unnamed protein product [Vitis vinifera] (GB:CAO40951.1)	8.893323155	7.778789438	7.493885216	7.837344737	8.187979581	7.528529099	7.774570828	8.242124682	7.883147291	7.870875738	7.695278781	8.935259873
863	AT1G10540		xanthine/uracil permease family protein	3.655672102	3.527733937	3.851756294	3.462850212	3.517676406	3.600193329	3.755140293	3.376666518	3.43306397	3.426387825	3.349988629	3.051024932
864	AT1G10550	XET, XTH33	XTH33 (xyloglucan:xyloglucosyl transferase 33); hydrolase, acting on glycosyl bonds	7.396001691	6.247384423	7.285129543	7.217387044	7.199952165	7.012018687	7.028143471	7.31885749	7.748117903	7.076907447	6.500637433	7.460452195
865	AT1G10560		armadillo/beta-catenin repeat family protein / U-box domain-containing protein	10.3957246	10.21655761	9.766621215	9.975333964	9.982963396	9.431343258	9.517871373	10.13866761	9.873297586	10.29632136	10.18655726	10.2580006
866	AT1G10570		Ulp1 protease family protein	7.960507603	8.03104548	7.977651176	7.875909277	7.935142857	8.068079291	8.180390425	7.773588759	7.880644579	8.237253422	8.203186305	7.619378312
867	AT1G10580		transducin family protein / WD-40 repeat family protein	8.034163989	8.181740775	8.272555339	8.13079781	7.769381555	8.197684512	8.447412091	7.956752744	8.096228258	8.567002947	8.36832905	7.98970872
868	AT1G10585		transcription factor	4.040002835	4.611106536	4.438254771	5.124855548	6.58067903	4.559390847	5.24449281	4.585519232	5.162982923	4.162523252	4.170758446	4.641589496
869	AT1G10590		DNA-binding protein-related	11.71683289	11.63375872	11.3824563	11.60290505	11.61078064	11.36540493	11.64612585	11.55893221	11.61276101	11.45154804	11.61322514	11.7438969
870	AT1G10610		DNA binding / transcription factor	5.934654068	5.424533512	5.391349116	5.558615435	5.597719796	5.527485532	4.987895573	5.302004509	5.562740798	5.403932978	6.057557182	5.760922264
871	AT1G10620		protein kinase family protein	5.272813856	5.167392605	5.267512567	5.49856464	5.923593375	5.797136163	5.085756679	5.047292661	5.271997456	5.06114368	5.297182945	5.243948313
872	AT1G10630	ATARFA1F	ATARFA1F; GTP binding / phospholipase activator/ protein binding	11.19722054	11.12704993	10.9585306	11.22781817	11.28962092	11.10283504	11.15982721	11.14671896	11.28157918	11.12915012	11.23906658	11.30244537
873	AT1G10640		polygalacturonase, putative / pectinase, putative	2.907733784	3.470266277	3.583304502	3.413404638	3.26955793	3.779221616	3.205054818	3.874451978	3.493656737	3.595837276	3.519354086	3.317972985
874	AT1G10650		protein binding / zinc ion binding	10.32863244	10.22890388	9.98768428	9.751652023	9.372239839	9.442079984	9.627024046	10.24270272	9.937740904	10.31685598	10.01358356	10.26441672
875	AT1G10660		similar to unknown protein [Arabidopsis thaliana] (TAIR:AT5G62960.1); similar to unnamed protein product [Vitis vinifera] (GB:CAO64308.1)	7.409372821	7.334294634	7.288825936	7.23773189	7.29978297	7.257516727	7.661853552	7.330994908	7.074100772	7.225656258	7.21070139	7.410074368
876	AT1G10670	ACLA-1	ACLA-1 (ATP-citrate lyase A-1)	11.58700197	11.63461177	11.37897513	11.50032706	11.71645338	11.32852662	11.57738337	11.64901793	11.78240302	11.66373986	11.58783776	11.592653
877	AT1G10680	PGP10	PGP10 (P-GLYCOPROTEIN 10); ATPase, coupled to transmembrane movement of substances	4.283462686	3.707558416	4.386797788	5.043660379	4.514560444	4.060677461	4.236265256	4.294983895	4.33181055	4.135351525	3.570346616	4.160091206
878	AT1G10690		similar to unknown protein [Arabidopsis thaliana] (TAIR:AT1G60783.1); similar to hypothetical protein [Vitis vinifera] (GB:CAN59885.1)	9.217826524	9.341351815	8.613873281	8.713310269	8.363197351	8.267985849	8.508459548	9.513974696	8.67696993	9.600496929	9.217008967	9.162962987
879	AT1G10700		ribose-phosphate pyrophosphokinase 3 / phosphoribosyl diphosphate synthetase 3 (PRS3)	8.890691565	9.086774554	8.704195549	8.67909076	8.561609525	8.485946523	8.717725028	9.228996583	8.818418062	9.351996374	9.035793486	8.947181524
880	AT1G10710		similar to unknown protein [Arabidopsis thaliana] (TAIR:AT1G10717.1); similar to unnamed protein product [Vitis vinifera] (GB:CAO16118.1); contains domain PH domain-like (SSF50729)	5.25481514	5.150407199	5.723190258	5.563728624	6.21506354	5.531024963	5.490760244	5.134260478	6.080793222	5.398871776	4.88901742	5.941331768
881	AT1G10720		BSD domain-containing protein	7.524119517	7.674236754	7.420145063	7.04098508	6.650530057	7.409979529	7.524829035	7.664218681	7.405474089	7.596207874	7.475748465	7.494506373
882	AT1G10730		clathrin adaptor complexes medium subunit family protein	5.416731623	5.297025763	4.98333529	4.872622664	4.88269166	4.817791965	4.903615223	5.480998954	4.933925821	5.136367994	5.162073556	5.281438014
883	AT1G10740		similar to unknown protein [Arabidopsis thaliana] (TAIR:AT1G23330.1); similar to Os05g0408300 [Oryza sativa (japonica cultivar-group)] (GB:NP_001055523.1); similar to hypothetical protein OsI_019255 [Oryza sativa (indica cultivar-group)] (GB:EAY98022.1); similar to unnamed protein product [Vitis vinifera] (GB:CAO42648.1); contains domain SSF53474 (SSF53474); contains domain G3DSA:3.40.50.1820 (G3…	10.0636598	10.26730853	9.690007076	9.908223622	9.50130728	9.565674081	9.804207261	10.29954829	9.862633875	10.04866004	9.916175768	10.1035149
884	AT1G10750		similar to unknown protein [Arabidopsis thaliana] (TAIR:AT1G70550.2); similar to unknown protein [Arabidopsis thaliana] (TAIR:AT1G70550.1); similar to putative carboxyl-terminal proteinase [Gossypium hirsutum] (GB:AAK84952.2); contains InterPro domain Protein of unknown function DUF239, plant (InterPro:IPR004314)	5.502816125	5.329530483	5.569657264	5.785878437	5.74445189	5.490740358	5.685733948	5.686120779	5.825959405	5.818805949	5.535342768	5.558254551
885	AT1G10760	SOP1, SOP, GWD1, GWD, SEX1	SEX1 (STARCH EXCESS 1)	9.476258207	9.106849699	9.285860254	9.313207844	9.707891543	9.591022385	9.477759008	8.97824182	9.606014449	9.464154421	9.459493996	9.429761325
886	AT1G10770		invertase/pectin methylesterase inhibitor family protein	4.883607494	4.987493392	4.68519505	4.359614881	4.201299768	4.624266393	4.396602994	4.561077183	4.281955163	4.946311619	4.785489804	4.855615818
887	AT1G10780		F-box family protein	8.279332751	7.923897724	7.960492171	8.368882482	8.048978635	8.494605494	8.478215158	7.496543444	8.056111388	8.168992235	8.359367647	8.220389931
888	AT1G10800		similar to hypothetical protein MtrDRAFT_AC160516g43v2 [Medicago truncatula] (GB:ABN08817.1)	3.891657983	3.66554063	3.752635037	3.641837849	3.49441514	4.248561475	3.358904947	3.409901032	3.488533605	3.647201885	3.981438635	4.025515705
889	AT1G10810		aldo/keto reductase family protein	10.03259552	10.0484358	9.842729002	9.428037671	9.813412875	9.545802805	9.800160471	10.09689909	9.583663037	10.24562921	10.01305329	9.94381361
890	AT1G10830		sodium symporter-related	7.717682789	7.68520173	7.51717299	7.94848892	7.653107251	7.844757357	7.527258464	7.448612053	7.979232925	8.148773281	8.052372176	7.76260293
891	AT1G10840	TIF3H1	TIF3H1 (EUKARYOTIC TRANSLATION INITIATION FACTOR 3 SUBUNIT H1); translation initiation factor	11.00376292	10.75031557	10.73403508	11.11443686	11.48597467	11.02522328	11.41082793	10.67976808	11.06803986	10.6422205	11.06148911	11.02161327
892	AT1G10850		ATP binding / protein serine/threonine kinase	7.236399013	6.898458589	6.719417017	7.119693625	6.823453062	6.91731368	7.074250545	6.697967646	6.949078625	6.748971358	6.905315724	7.227388227
893	AT1G10870	AGD4	AGD4 (ARF-GAP DOMAIN 4); ARF GTPase activator/ protein binding / zinc ion binding	7.949533415	7.98590539	7.526466107	7.750127146	7.461229645	7.851662553	7.79402729	7.896182392	7.722302207	7.675195625	7.58297257	7.797262726
894	AT1G10880		similar to unknown protein [Arabidopsis thaliana] (TAIR:AT5G11730.1); similar to unnamed protein product [Vitis vinifera] (GB:CAO42172.1); contains InterPro domain Protein of unknown function DUF266, plant (InterPro:IPR004949)	2.986957388	3.315139866	3.191238588	3.451743762	3.832032696	3.082816363	2.904684018	3.057272832	2.904617714	3.35806051	3.405537836	2.813827773
895	AT1G10890		F-box family protein	4.082145382	4.062024127	4.003596793	4.125020397	4.285515982	4.188084821	4.503220827	4.068068079	4.006358734	3.87724674	4.06119395	4.141117516
896	AT1G10900		phosphatidylinositol-4-phosphate 5-kinase family protein	10.82843145	10.68349292	10.84601171	10.90615032	10.83566346	10.65633055	10.98013397	10.88204819	10.95835232	10.71589646	10.59124135	10.7141421
897	AT1G10910		similar to PTAC2 (PLASTID TRANSCRIPTIONALLY ACTIVE2) [Arabidopsis thaliana] (TAIR:AT1G74850.1); similar to hypothetical protein OsI_002384 [Oryza sativa (indica cultivar-group)] (GB:EAY74537.1); similar to putative PPR protein [Oryza sativa (japonica cultivar-group)] (GB:BAD87953.1); similar to unnamed protein product [Vitis vinifera] (GB:CAO24702.1); contains InterPro domain Pentatricopeptide re…	7.270448512	7.214605474	7.109338118	7.352426479	6.955686077	7.642460746	7.326829302	7.486586833	7.484174342	6.909787159	7.14973417	7.436103018
898	AT1G10920	LOV1	LOV1; ATP binding / protein binding	3.297026624	3.090239203	3.253606887	3.0385188	3.09991076	3.385773461	3.156104127	3.009372225	2.858589647	2.922461443	3.197205318	3.067539127
899	AT1G10930	ATSGS1, RECQL4A, ATRECQ4A	ATRECQ4A/ATSGS1/RECQL4A; ATP-dependent helicase	6.199607382	6.132160747	6.072415299	6.399728711	6.882176052	6.450202037	6.137730051	5.74661416	6.158559823	5.755189063	5.679436962	6.334550769
900	AT1G10940	ASK1, SNRK2-4, SNRK2.4, SRK2A	ASK1 (ARABIDOPSIS SERINE/THREONINE KINASE 1); kinase	9.165619583	9.323717921	8.95654684	8.689061722	8.616682111	8.803426885	8.868831253	9.514299633	9.067697051	9.273318478	9.150837178	9.152148461
901	AT1G10950		endomembrane protein 70, putative	10.89560789	11.22086368	10.51343426	10.58228119	10.82591954	10.33535915	10.63609469	11.13677503	10.670098	10.94375836	10.83101549	10.89070939
902	AT1G10960	ATFD1	ATFD1 (FERREDOXIN 1); 2 iron, 2 sulfur cluster binding / electron carrier/ iron-sulfur cluster binding	8.670274865	8.728734798	8.21427484	8.435890311	8.209914949	8.599337482	8.441448517	8.842753028	8.417968307	8.885323784	8.721553604	8.629327363
903	AT1G10970	ZIP4	ZIP4 (ZINC TRANSPORTER 4 PRECURSOR); cation transmembrane transporter	6.239391413	6.246745356	6.03324558	5.99886323	6.186970418	5.789697432	6.35797902	6.158090735	5.471605793	6.013263196	6.081353725	5.869353104
904	AT1G10980		similar to unknown protein [Arabidopsis thaliana] (TAIR:AT1G61670.1); similar to unnamed protein product [Vitis vinifera] (GB:CAO41520.1); contains InterPro domain Transmembrane receptor, eukaryota; (InterPro:IPR009637)	3.045663421	2.916643559	2.986937213	2.865741927	2.83045513	3.210725796	2.877105812	2.885858027	2.95850172	2.595318249	2.948457352	3.088599338
905	AT1G10990		unknown protein	8.908797162	9.023355857	7.786716917	8.467649092	8.071259069	8.283561417	8.294946388	9.024348167	7.997134023	8.307469207	8.463108195	8.780862351
906	AT1G11000	ATMLO4, MLO4	MLO4 (MILDEW RESISTANCE LOCUS O 4); calmodulin binding	10.82664256	10.78776144	10.76505942	10.82469713	10.89777442	10.64753314	10.81927202	11.00139343	10.95681457	10.85492527	10.90837247	10.93164498
907	AT1G11020		zinc finger (C3HC4-type RING finger) family protein	8.917798749	9.139684166	8.92231978	8.65099572	8.41170325	8.69084934	8.7628169	9.117060871	8.79689664	9.081341272	9.101838708	8.89849883
908	AT1G11040		DNAJ chaperone C-terminal domain-containing protein	4.800934677	4.505745104	5.051955985	5.205763931	5.578613435	4.7849897	4.916113915	4.783023705	4.92006748	4.670457131	4.844508173	4.7293707
909	AT1G11050		protein kinase family protein	5.960097433	6.232136517	5.373886366	5.571339725	5.276511368	6.005306958	5.492077822	5.846752094	5.377585477	6.182593763	6.176464431	5.758749046
910	AT1G11060		similar to unknown protein [Arabidopsis thaliana] (TAIR:AT1G61030.1); similar to unnamed protein product [Vitis vinifera] (GB:CAO16922.1); contains domain gb def: Hypothetical protein T19D16.5 (PTHR22100:SF10); contains domain FAMILY NOT NAMED (PTHR22100)	6.756256089	7.101297052	6.904394098	7.308895517	6.63077687	6.988422527	7.370905807	6.900826567	7.107127921	7.223899798	7.253324906	6.621016595
911	AT1G11070		hydroxyproline-rich glycoprotein family protein	5.798179741	6.391679432	5.400325216	5.563039029	5.49901862	6.40980178	5.685281505	5.415374657	5.188533029	5.891318473	5.847508579	5.175055997
912	AT1G11080	SCPL31	SCPL31 (serine carboxypeptidase-like 31); serine carboxypeptidase	6.701436237	6.510667683	6.941101562	7.41496385	8.247770493	6.98875607	7.284092398	6.68707482	7.514203517	5.947543689	5.984420045	7.438527363
913	AT1G11090		hydrolase, alpha/beta fold family protein	6.436574065	6.557111257	6.109680873	6.299588904	6.212958831	6.564036834	6.16785848	6.388256547	6.347576742	6.442442946	6.379511929	6.418598749
914	AT1G11100		SNF2 domain-containing protein / helicase domain-containing protein / zinc finger protein-related	8.836723857	9.306442997	9.441936016	8.749967652	8.143956478	8.216458107	8.656984144	9.384044194	9.347499709	9.7462296	9.332692439	8.853783218
915	AT1G11120		similar to unknown protein [Arabidopsis thaliana] (TAIR:AT1G61170.1); similar to hypothetical protein [Vitis vinifera] (GB:CAN77872.1); similar to unnamed protein product [Vitis vinifera] (GB:CAO24110.1)	3.875670944	3.884277379	4.008878463	4.687027612	4.31522434	3.768864228	4.187308985	4.045876314	3.95315651	3.811902096	3.767685555	3.972547236
916	AT1G11130	SCM, SRF9, SUB	SUB (STRUBBELIG); protein binding	5.560499232	5.238125207	5.65631403	5.566167353	5.95500553	5.823264307	6.095143256	4.938596018	5.724476885	5.428478531	5.405345259	5.618924276
917	AT1G11160		nucleotide binding	7.691763195	7.588803847	7.499193363	7.872938373	7.2459943	7.412252059	7.464494316	7.904140642	7.833303249	7.482630895	7.481544602	7.60408176
918	AT1G11170		similar to unknown protein [Arabidopsis thaliana] (TAIR:AT1G61240.2); similar to unknown protein [Arabidopsis thaliana] (TAIR:AT1G61240.3); similar to unknown protein [Arabidopsis thaliana] (TAIR:AT1G61240.4); similar to unknown [Picea sitchensis] (GB:ABK25584.1); contains InterPro domain Protein of unknown function DUF707 (InterPro:IPR007877)	7.729942207	7.098395595	7.901023103	7.762219018	8.178961504	7.794394139	7.85692533	7.083066517	7.806155172	7.691763195	7.483129804	7.738923655
919	AT1G11190	ENDO1, BFN1	BFN1 (BIFUNCTIONAL NUCLEASE I); nucleic acid binding	10.17824872	10.62510256	9.946281415	9.824521088	9.95073011	9.577845242	9.631343924	10.71330891	10.17545822	10.72261924	10.50989602	10.28383586
920	AT1G11200		similar to unknown protein [Arabidopsis thaliana] (TAIR:AT4G21570.1); similar to hypothetical protein [Vitis vinifera] (GB:CAN61223.1); contains InterPro domain Protein of unknown function DUF300 (InterPro:IPR005178)	7.85430753	8.040390773	7.239962648	7.608508151	7.619454632	7.475054052	7.487418616	7.73222939	7.535206466	7.58754629	7.694852869	7.674369506
921	AT1G11210		similar to unknown protein [Arabidopsis thaliana] (TAIR:AT1G11220.1); similar to cotton fiber expressed protein 1 [Gossypium hirsutum] (GB:AAC33276.1); contains InterPro domain Protein of unknown function DUF761, plant (InterPro:IPR008480)	8.704390819	8.761135547	9.002236936	7.890813369	7.914475669	7.880312352	7.830529925	8.829781194	8.996092328	9.03293888	8.914366413	8.589593236
922	AT1G11220		similar to unknown protein [Arabidopsis thaliana] (TAIR:AT1G11230.1); similar to fiber expressed protein [Gossypium hirsutum] (GB:AAY85179.1); contains InterPro domain Protein of unknown function DUF761, plant (InterPro:IPR008480)	6.653083888	5.92335492	5.773007756	6.446892109	6.771204486	6.12174411	6.162849662	6.161379568	6.255988029	5.69043582	5.751565484	6.890720276
923	AT1G11240		similar to hypothetical protein OsI_011255 [Oryza sativa (indica cultivar-group)] (GB:EAY90022.1); similar to Os03g0353500 [Oryza sativa (japonica cultivar-group)] (GB:NP_001050128.1); contains domain PTHR14577 (PTHR14577)	9.392992065	9.30442076	9.196725675	10.19947982	10.58792256	9.633815512	9.991637869	9.189065263	9.709058717	9.085615769	9.394026742	9.66467139
924	AT1G11250	ATSYP125, SYP125	SYP125 (syntaxin 125); SNAP receptor	4.373255167	4.44306914	4.2262921	4.470751566	4.811787495	4.44033153	4.317092908	4.434696678	4.354251756	4.35818944	4.061364535	4.422213463
925	AT1G11260	STP1	STP1 (SUGAR TRANSPORTER 1); carbohydrate transmembrane transporter/ sugar:hydrogen ion symporter	11.37061375	11.14324151	11.0275419	11.28514948	11.1533373	10.63301519	11.11307856	11.41143398	11.17553053	11.11466094	11.09707106	11.29178934
926	AT1G11270		F-box family protein	5.605945617	5.674806499	5.316441325	5.272469849	5.498010655	5.938083682	5.586764445	5.469829522	5.61107432	5.392945831	5.429535876	5.329506453
927	AT1G11280		S-locus protein kinase, putative	10.00403831	9.899733111	10.17314076	10.37985431	10.40801738	10.41936877	10.25433003	9.587782169	10.53974827	10.30547994	10.26825331	10.23747989
928	AT1G11290		pentatricopeptide (PPR) repeat-containing protein	4.667480377	4.902606341	4.603118987	4.854732013	4.723212288	4.827309134	4.754042137	4.939736198	4.531475529	4.085121348	4.695012351	4.756180883
929	AT1G11300		carbohydrate binding / kinase	4.072973071	4.740539249	4.344126592	4.845134415	4.72647844	4.665415429	4.520787184	4.690569701	5.265073601	4.895794615	4.349270791	5.243510097
930	AT1G11310	ATMLO2, PMR2, MLO2	MLO2 (MILDEW RESISTANCE LOCUS O 2); calmodulin binding	10.51114587	10.69056325	10.47300844	10.22748641	10.31486152	10.06274149	10.50495475	10.86976308	10.45583732	10.73918526	10.48102207	10.41233964
931	AT1G11320		similar to unnamed protein product [Vitis vinifera] (GB:CAO60944.1)	5.807245394	5.716332392	5.646463341	5.796512051	5.327447071	5.335295171	6.284566446	5.473456176	6.010321145	5.688621053	5.711820818	5.672336013
932	AT1G11330		S-locus lectin protein kinase family protein	5.163299339	5.220767159	5.042903576	5.345795784	5.275503831	5.626326396	5.49055979	5.189013402	5.285530188	5.35075555	5.277611964	5.312298712
933	AT1G11340		S-locus lectin protein kinase family protein	4.655974069	4.963558247	4.834424807	5.571636379	6.062173955	5.710587647	5.572490871	4.973471291	5.480619996	5.247097159	5.126358273	4.541291593
934	AT1G11350		S-locus lectin protein kinase family protein	5.367285272	5.113665991	5.232091462	5.249923193	4.927307537	5.312921405	5.197767703	4.987502452	4.828591156	5.395226409	5.588037026	5.289435684
935	AT1G11360		universal stress protein (USP) family protein	8.941565933	8.967790493	8.412346483	8.604505206	8.686519757	8.622670526	8.760577063	8.779442594	8.413631562	8.478961226	8.678929448	8.872765402
936	AT1G11370		pectinesterase family protein	4.416554042	3.947909007	4.446954638	3.741135151	5.147119435	5.139463864	4.366845633	4.320517373	4.615957676	4.186238418	4.313287043	5.086650547
937	AT1G11380		similar to unknown protein [Arabidopsis thaliana] (TAIR:AT5G05350.1); similar to Uncharacterized Cys-rich domain [Medicago truncatula] (GB:ABD32347.2); contains InterPro domain Protein of unknown function Cys-rich (InterPro:IPR006461)	7.540795666	7.932486415	7.821272052	7.595073921	8.102498083	7.628456435	7.981280287	8.102427978	7.757458002	7.483625136	7.61106375	7.857312779
938	AT1G11390		ABC1 family protein	7.96395199	7.962111851	7.89251808	7.653500003	7.534592706	7.582983551	7.593592032	7.884284978	7.787329515	8.211998968	8.069453015	7.838562058
939	AT1G11400	PYM	PYM (PARTNER OF Y14-MAGO); protein binding	8.226748577	8.128508463	8.206131819	8.004511596	7.417271	7.73948981	7.744398574	8.219958378	8.202055978	8.97070068	8.640107902	8.174659615
940	AT1G11410		S-locus protein kinase, putative	5.932581628	6.681635769	6.546304342	5.966249291	5.590187556	5.987849744	6.104787069	6.702661614	6.483249972	6.575491522	6.264395705	6.20544086
941	AT1G11420		agenet domain-containing protein	6.016089615	5.068131075	5.130763377	5.245814408	5.697915064	5.645266534	5.839212391	4.829909675	5.184248502	4.969410986	5.310403203	5.933399632
942	AT1G11430		plastid developmental protein DAG, putative	9.027174781	8.932985481	8.610399842	8.88500528	9.104577532	8.892550722	8.958927286	8.510200214	8.768869592	8.893534326	8.892762414	8.929580263
943	AT1G11440		similar to glycine-rich protein [Arabidopsis thaliana] (TAIR:AT3G29075.1); similar to hypothetical protein [Vitis vinifera] (GB:CAN76854.1)	4.361082439	4.519292618	4.476248354	4.456775224	4.094482678	5.039325046	4.359550366	4.771527991	4.504773395	4.633169966	4.774563817	4.327192247
944	AT1G11470		similar to pentatricopeptide (PPR) repeat-containing protein [Arabidopsis thaliana] (TAIR:AT1G02370.1)	6.355172731	6.614367617	6.218146101	6.750001836	7.952406806	6.87989144	6.623122768	6.639886821	6.942286515	5.96740582	5.910256316	6.697211139
945	AT1G11480		eukaryotic translation initiation factor-related	9.811839237	9.785233623	9.745764135	9.920057933	9.714706092	9.825770104	9.731262179	9.774971068	9.875158763	9.941939356	9.968343037	9.817067926
946	AT1G11530	ATCXXS1	ATCXXS1 (C-TERMINAL CYSTEINE RESIDUE IS CHANGED TO A SERINE 1); thiol-disulfide exchange intermediate	4.795406749	4.768283306	4.605573247	4.913932011	5.27026577	4.889380254	5.202779402	4.859051692	4.625584245	4.249485956	5.23892561	4.399685794
947	AT1G11540		similar to unknown protein [Arabidopsis thaliana] (TAIR:AT1G61740.1); similar to unnamed protein product [Vitis vinifera] (GB:CAO38814.1); contains domain Multidrug efflux transporter AcrB transmembrane domain (SSF82866); contains domain ATP-DEPENDENT PROTEASE (CEREBLON) (PTHR14255)	6.657347974	7.277861222	6.553976869	6.831440062	6.070713959	7.20091833	6.592560596	7.059295738	6.489805291	6.572547382	7.19363536	6.807940172
948	AT1G11545		xyloglucan:xyloglucosyl transferase, putative / xyloglucan endotransglycosylase, putative / endo-xyloglucan transferase, putative	9.105809441	9.338212993	8.655633069	8.990914665	9.167041582	9.08334466	9.033009952	9.058226867	9.077974355	8.90629306	9.037151092	9.0310928
949	AT1G11560		OST3/OST6 family protein	3.071343401	3.044634051	3.022459542	2.978201601	3.04095495	3.243585753	3.011920413	3.052272517	3.085104823	3.165430142	2.872599073	2.929025141
950	AT1G11570	NTL	NTL (NTF2-LIKE); protein transporter	3.769193128	3.9375498	4.002967739	4.049344289	4.230642076	4.23932271	3.973017554	4.08779342	3.783027682	4.28642115	3.904134026	4.400435765
951	AT1G11580	ATPMEPCRA	ATPMEPCRA; pectinesterase	8.717288589	8.230628594	8.42705998	9.320757627	9.648730761	8.858274849	9.230748875	8.164181681	8.705371442	8.39094201	8.606290554	8.621254105
952	AT1G11590		pectin methylesterase, putative	4.491494213	4.197189195	4.447398502	4.659427483	4.584385195	4.490582626	4.652508852	4.6425242	4.41433508	4.565563892	4.692967036	4.238411603
953	AT1G11600	CYP77B1	CYP77B1 (cytochrome P450, family 77, subfamily B, polypeptide 1); oxygen binding	3.78419425	3.647076637	3.890620084	4.039278683	3.426951228	3.778727278	3.372336076	3.583154915	3.549469683	3.664740981	3.799303681	3.505386789
954	AT1G11610	CYP71A18	CYP71A18 (cytochrome P450, family 71, subfamily A, polypeptide 18); oxygen binding	3.502302104	3.11952938	3.038805937	3.13126136	3.200933037	3.20450005	3.096375922	3.136084121	3.160556429	3.23832027	3.035026423	3.269624029
955	AT1G11630		pentatricopeptide (PPR) repeat-containing protein	6.636530674	6.697500589	6.40802284	6.54613807	6.177182622	6.364049339	6.338888304	6.478606653	6.573576797	6.734647925	6.601329917	6.498585696
956	AT1G11650	ATRBP45B	ATRBP45B; RNA binding	11.20432446	11.32869988	11.01628795	11.15125094	11.22697326	11.08407102	11.24111819	11.21476064	11.28743587	11.2948266	11.25066053	11.24990603
957	AT1G11660		heat shock protein, putative	11.45059468	11.52928551	11.46986587	11.30695073	11.46632937	11.2388964	11.52755075	11.46909926	11.44418789	11.61100496	11.45334748	11.36735827
958	AT1G11670		MATE efflux family protein	11.82175671	11.73490314	11.7774243	11.97948425	11.69770388	11.46532876	11.84526567	11.89538025	11.72724003	11.59944155	11.55391502	11.86557655
959	AT1G11680	EMB1738, CYP51A2, CYP51, CYP51G1	CYP51G1 (CYTOCHROME P450 51); oxygen binding	9.500926133	9.458543612	8.964914451	9.367146859	9.413975572	9.415813505	9.461001137	9.349742995	9.271531195	9.295513642	9.535075252	9.432306921
960	AT1G11690		similar to unknown protein [Arabidopsis thaliana] (TAIR:AT1G50660.1); similar to unnamed protein product [Vitis vinifera] (GB:CAO17933.1)	6.640485533	5.880639123	6.499661589	6.579991741	6.111838906	6.555606363	6.548041922	6.058507466	6.949338776	6.163489933	6.283453037	6.573978446
961	AT1G11700		similar to unknown protein [Arabidopsis thaliana] (TAIR:AT1G61930.1); similar to unnamed protein product [Vitis vinifera] (GB:CAO17934.1); contains InterPro domain Protein of unknown function DUF584 (InterPro:IPR007608)	5.93950394	5.976375984	5.791248083	6.125644347	4.558980186	5.89362992	5.239931396	6.229914719	5.4640304	6.385955974	6.072064141	5.813393107
962	AT1G11710		pentatricopeptide (PPR) repeat-containing protein	6.465842545	6.075527535	5.558691433	6.120895535	6.261609909	5.909876608	6.142012679	5.799395599	6.002897266	5.873982536	6.309673355	6.361387318
963	AT1G11720	ATSS3	ATSS3 (STARCH SYNTHASE 3); starch synthase/ transferase, transferring glycosyl groups	6.741982043	7.575261774	7.61427064	7.321990063	7.529292367	7.610294947	7.326139622	7.310360146	7.615092533	7.811585745	7.570303072	6.770419823
964	AT1G11730		galactosyltransferase family protein	6.113945318	6.296499539	6.404077981	6.685422472	7.404943283	7.338006466	6.943099155	5.994758058	6.589219073	5.982035969	6.510912399	6.474809257
965	AT1G11740		ankyrin repeat family protein	5.810836381	5.355869565	5.592070062	5.715512242	6.030195387	5.968183932	6.015401229	5.355901301	5.901185416	5.674010502	5.457669527	5.684240984
966	AT1G11750	NCLPP1, NCLPP6, CLPP6	CLPP6 (Clp protease proteolytic subunit 6); endopeptidase Clp	7.371928696	7.01761158	7.016000915	7.220192353	7.254504169	7.031067101	7.250622185	6.548053491	7.253693902	7.226039224	7.263740857	7.369747316
967	AT1G11755		transferase	6.751974025	6.164138673	6.6853871	6.618771294	7.311102968	6.245803557	6.938061315	6.370468139	6.81371481	6.04425561	6.255302868	6.859050061
968	AT1G11770		electron carrier	2.981255108	2.868895349	3.038142484	3.090662215	2.83694904	3.2067728	2.965723828	2.917705121	3.047324518	3.211626985	3.032966364	2.856291321
969	AT1G11780		oxidoreductase, 2OG-Fe(II) oxygenase family protein	7.426492465	7.336257458	7.19507526	7.379243877	7.461945603	7.282486078	7.279423417	7.128657022	7.135515327	7.655790469	7.36183925	7.34055768
970	AT1G11790	ADT1	ADT1 (AROGENATE DEHYDRATASE 1); arogenate dehydratase/ prephenate dehydratase	7.922225044	7.792351302	7.664965892	7.831695006	7.498503576	7.694188995	7.673072481	7.579780323	7.483222395	8.197791938	8.179198831	7.846851991
971	AT1G11800		endonuclease/exonuclease/phosphatase family protein	5.763413609	5.6995083	5.576327855	6.012890837	6.622492268	5.021450467	5.595701592	5.376004887	5.820270657	6.075810339	6.077074803	5.610237249
972	AT1G11820		hydrolase, hydrolyzing O-glycosyl compounds	5.814677934	5.840663995	5.664380635	5.524433495	5.886430909	5.61135052	5.924175087	5.50121696	5.387855558	5.801260385	6.186118497	5.841113138
973	AT1G11840	ATGLX1	ATGLX1 (GLYOXALASE I HOMOLOG); lactoylglutathione lyase	10.95676919	10.95990119	10.56507914	10.71982838	11.22298585	10.53621626	10.85606031	10.9233827	10.98470619	11.03437277	10.93773982	11.07464943
974	AT1G11850		unknown protein	3.399365505	3.174977364	3.504412606	3.282627607	2.589825399	3.030754695	2.856102197	2.936830814	2.995047039	3.24590994	3.138040954	2.95228396
975	AT1G11860		aminomethyltransferase, putative	9.292701243	9.186311738	9.027173179	9.567541618	9.600568635	9.317662213	9.452356775	8.799889213	9.471613214	8.943358614	9.181945946	9.201479135
976	AT1G11870	OVA7, SRS, AtSRS	AtSRS (OVULE ABORTION 7); serine-tRNA ligase	8.438058945	8.495324113	8.208000507	8.404425606	8.668233495	8.774853685	8.776037675	8.512650688	8.73169683	8.534670273	8.403033469	8.54404261
977	AT1G11880		similar to unnamed protein product [Vitis vinifera] (GB:CAO22037.1); contains InterPro domain Mannosyltransferase, PIG-V (InterPro:IPR007315)	5.249113987	5.063115637	4.828717141	4.437457255	4.517001899	5.250388206	5.115507806	5.278920056	5.370093244	5.137439611	5.401874895	5.311350992
978	AT1G11890	ATSEC22, SEC22	SEC22 (secretion 22); transporter	10.67728846	10.79155501	10.57863734	10.62504271	10.96400509	10.4377611	10.57750047	10.59134962	10.61516568	10.94439433	10.7342392	10.55026791
979	AT1G11900		pentatricopeptide (PPR) repeat-containing protein	6.663927358	6.805921055	6.884458338	6.861940676	6.7286319	6.816117435	7.075313158	6.583296086	6.702918198	6.744909368	6.744753671	6.552449271
980	AT1G11910		aspartyl protease family protein	12.35947791	12.33104137	12.16515626	12.40913195	12.10898103	11.93562039	12.22483977	12.32281506	12.40350618	12.48488022	12.31192369	12.44246373
981	AT1G11915		similar to unknown protein [Arabidopsis thaliana] (TAIR:AT3G17350.1); similar to unnamed protein product [Vitis vinifera] (GB:CAO69652.1)	5.322068832	5.318159767	4.926306545	6.231094627	6.746370405	5.70300794	5.480841201	5.448997717	5.975359642	4.756362301	4.769655652	5.543992621
982	AT1G11920		pectate lyase family protein	3.379142033	3.24440112	3.167066873	3.594569177	3.702141846	3.309056929	3.230952065	3.192324463	3.0358498	3.019210845	3.053123057	3.167952916
983	AT1G11930		alanine racemase family protein	8.4422807	8.599350961	8.088826041	8.243584126	8.607953528	8.411568455	8.385785809	8.439775007	8.41631683	8.51338341	8.470195121	8.620560142
984	AT1G11940		similar to unknown protein [Arabidopsis thaliana] (TAIR:AT1G62305.1); similar to unnamed protein product [Vitis vinifera] (GB:CAO69658.1); contains InterPro domain Protein of unknown function DUF266, plant (InterPro:IPR004949)	6.171317912	6.271463893	6.318455598	5.388387251	5.681945611	6.147837647	6.18912033	6.138343123	6.115450832	6.514315831	6.280967526	5.97114574
985	AT1G11950		transcription factor	7.88093036	8.421042669	8.295623558	7.691695119	8.3913275	7.895878174	8.258998875	8.162217323	8.277392677	8.235611184	8.092774335	8.021118586
986	AT1G11960		early-responsive to dehydration protein-related / ERD protein-related	8.695948532	9.389796904	9.223000704	7.987914716	8.320550043	8.231714725	8.188244676	9.39290759	9.240390621	9.919878165	9.58208171	8.742851297
987	AT1G11970		contains InterPro domain Ubiquitin; (InterPro:IPR000626)	6.659809987	5.991318651	5.722577438	7.458393601	8.457670276	6.839568208	6.996767142	6.493574785	7.636751159	4.669383309	5.308043307	7.529273787
988	AT1G11990		similar to unknown protein [Arabidopsis thaliana] (TAIR:AT1G62330.1); similar to unnamed protein product [Vitis vinifera] (GB:CAO22725.1); contains InterPro domain Protein of unknown function DUF246, plant (InterPro:IPR004348)	5.877293413	5.655794075	5.16040154	6.227836231	7.243179621	5.825477255	6.274076856	5.638881869	5.992350245	5.372938299	4.980098657	6.222112738
989	AT1G12000		pyrophosphate--fructose-6-phosphate 1-phosphotransferase beta subunit, putative / pyrophosphate-dependent 6-phosphofructose-1-kinase, putative	11.16096151	11.25097726	10.91290345	11.32535874	11.48009247	11.32519322	11.3943588	10.93455913	11.19203648	11.17676913	11.23673512	11.03655286
990	AT1G12010		1-aminocyclopropane-1-carboxylate oxidase, putative / ACC oxidase, putative	4.497008744	4.120260811	4.132136029	4.721817147	5.343583872	4.063992177	4.838514318	4.49404655	4.35556488	3.792219683	3.817703471	4.315878115
991	AT1G12020		similar to unknown protein [Arabidopsis thaliana] (TAIR:AT1G62422.1); similar to unknown [Brassica rapa] (GB:ABL97977.1)	7.329752099	7.442383863	7.493591546	8.025152388	8.167601932	7.482816216	7.887438681	7.493873936	7.871200116	7.698765251	7.513447046	7.624168115
992	AT1G12030		similar to unknown protein [Arabidopsis thaliana] (TAIR:AT1G62420.1); similar to Protein of unknown function DUF506, plant [Medicago truncatula] (GB:ABN05810.1); contains InterPro domain Protein of unknown function DUF506, plant (InterPro:IPR006502)	4.883150484	5.300332881	4.894796929	4.976043902	4.696834262	5.345961469	4.513018361	5.058710109	4.585771196	5.397861767	5.428114393	4.460403101
993	AT1G12040	LRX1	LRX1 (LEUCINE-RICH REPEAT/EXTENSIN 1); protein binding / structural constituent of cell wall	10.82345296	10.82705767	11.1523376	11.08900574	9.111692106	10.770813	10.81291109	11.05558462	11.13382867	10.93818418	10.62079768	10.74367237
994	AT1G12050		fumarylacetoacetase, putative	7.761050118	7.440157436	7.345887513	7.843518959	8.162078387	7.768440042	7.897149586	7.375149461	7.767787185	7.676753777	7.601492307	7.729321682
995	AT1G12070		Rho GDP-dissociation inhibitor family protein	6.806190984	6.449530089	6.727608136	6.468924528	6.53000319	6.345019956	6.588517834	6.117464084	6.754679694	6.136362913	6.19515957	6.811399794
996	AT1G12080		contains domain PTHR22683 (PTHR22683)	8.060861826	8.887095284	8.205824433	8.912763724	8.823467613	8.53996665	9.085407314	8.623158776	8.375898272	8.609213757	8.23378413	8.276385865
997	AT1G12090	ELP	ELP (EXTENSIN-LIKE PROTEIN); lipid binding	8.763470719	8.42598532	8.277009525	8.063885341	7.374984754	8.302424958	8.401445073	8.003551821	8.536355312	8.453115612	7.781340614	8.792001292
998	AT1G12100		lipid binding	3.720140876	4.284200051	3.747327685	4.092037606	4.647614367	4.114269228	3.565257707	4.286363875	4.13605011	4.342960811	3.487472754	4.09866625
999	AT1G12110	CHL1-1, NRT1, B-1, ATNRT1, CHL1, NRT1.1	NRT1.1 (NITRATE TRANSPORTER 1.1); transporter	10.24007796	9.969832875	10.07141177	9.962342332	9.140791908	9.507656758	9.881924467	10.20519544	10.27773528	10.35493198	10.0893129	10.28941995
1000	AT1G12120		similar to unknown protein [Arabidopsis thaliana] (TAIR:AT1G62530.2); similar to unknown protein [Arabidopsis thaliana] (TAIR:AT1G62530.1); similar to unnamed protein product [Vitis vinifera] (GB:CAO70341.1); contains InterPro domain Protein of unknown function DUF863, plant (InterPro:IPR008581)	8.849167879	9.013948331	8.658119223	9.088599609	9.185543377	9.073948242	9.124060985	8.947250052	9.128592433	9.121031277	9.130796702	9.053810304
1001	AT1G12130		flavin-containing monooxygenase family protein / FMO family protein	3.253775196	3.251691599	3.66707311	3.738012303	3.062557049	3.54117394	3.391829349	3.222357609	3.832567808	3.500916913	3.415484919	3.374727711
1002	AT1G12140		flavin-containing monooxygenase family protein / FMO family protein	8.304285549	8.657667371	8.473763196	8.352081204	7.966738904	8.367052434	8.403926282	8.508179427	8.560858496	8.514006421	8.282301919	8.448958828
1003	AT1G12150		similar to myosin heavy chain-related [Arabidopsis thaliana] (TAIR:AT4G17210.1); similar to Prefoldin [Medicago truncatula] (GB:ABD28587.1); contains InterPro domain Protein of unknown function DUF827, plant (InterPro:IPR008545)	9.072398184	8.544554546	9.264691323	9.507770364	8.42826274	9.075426405	9.237183263	9.15511871	9.024406812	8.871343664	8.910266619	8.729407762
1004	AT1G12160		flavin-containing monooxygenase family protein / FMO family protein	8.97528249	8.707446159	8.612666262	8.555949095	8.642631958	8.858478637	8.821529101	8.734052937	8.809606291	8.413064907	8.879287496	8.617359334
1005	AT1G12180		similar to heat shock protein-related [Arabidopsis thaliana] (TAIR:AT5G47600.1); contains InterPro domain HSP20-like chaperone (InterPro:IPR008978)	6.399839207	6.257950644	6.049717371	6.808048502	7.580521225	6.404789261	5.900289845	6.065448238	6.666840688	6.347168906	5.728780562	6.783167145
1006	AT1G12190		F-box family protein	3.259145146	3.41315222	3.403246755	3.295084353	3.043589618	3.33177045	3.246495948	3.171013155	3.308529205	3.606824255	3.409491107	3.273899518
1007	AT1G12200		flavin-containing monooxygenase family protein / FMO family protein	4.751147476	5.402453925	5.100184889	5.45648209	6.13404312	4.873650564	5.618110365	5.242679432	5.604426374	4.818504138	5.060536377	5.193475119
1008	AT1G12210	RFL1	RFL1 (RPS5-LIKE 1); ATP binding / protein binding	4.174304105	4.318234258	4.020640538	4.114895505	4.480415128	4.773394802	4.084677737	4.219412195	3.643643106	4.632217865	4.399523379	3.618886336
1009	AT1G12220	RPS5	RPS5 (RESISTANT TO P. SYRINGAE 5)	4.819495921	3.925426667	4.216151844	4.033982539	3.971533828	4.285758947	4.142403201	3.998763377	3.990364995	4.150712303	4.574124855	4.038053057
1010	AT1G12230		transaldolase, putative	10.34950569	10.40056095	10.15768951	10.36161989	10.60037674	10.48063924	10.34116707	10.20904252	10.40789988	10.16574228	10.29130766	10.50640694
1011	AT1G12240	ATBETAFRUCT4, VAC-INV	ATBETAFRUCT4/VAC-INV (VACUOLAR INVERTASE); beta-fructofuranosidase/ hydrolase, hydrolyzing O-glycosyl compounds	9.992355681	10.03181863	9.546352645	9.481650905	9.325890465	9.584573812	9.601060808	10.05820834	10.10808054	9.912207762	9.903680391	9.928805681
1012	AT1G12250		thylakoid lumenal protein-related	6.959102952	7.275950255	6.93248301	7.469325585	6.501990469	7.531936125	7.232083406	7.378969497	7.188725826	7.068182199	6.932800732	7.219760555
1013	AT1G12260	EMB2749, ANAC007, VND4	VND4 (VASCULAR RELATED NAC-DOMAIN PROTEIN 4); transcription factor	3.067555696	3.145885489	3.395931461	3.676046137	3.12160685	3.581143819	3.283035064	3.191939849	3.124287091	3.473609975	3.34978812	3.177647663
1014	AT1G12270		stress-inducible protein, putative	9.952222914	9.897211979	9.70670721	10.08984993	10.59187004	10.11294673	10.30370351	9.618902698	10.08805705	9.862919536	10.0308528	10.02596944
1015	AT1G12280		disease resistance protein (CC-NBS-LRR class), putative	4.196301442	4.788076236	4.323565522	3.948976125	3.756483015	4.361979486	4.335777274	4.459871641	4.322611737	5.603426164	4.779363547	4.311181904
1016	AT1G12290		disease resistance protein (CC-NBS-LRR class), putative	2.987044312	3.09159599	3.667869386	2.79459175	2.780560017	3.09564547	3.060556945	3.082730989	3.074924625	3.429633569	2.943878863	2.779332796
1017	AT1G12310		calmodulin, putative	11.44618552	11.35930084	11.10209161	11.39271371	10.98346495	11.18846335	11.26595117	11.33643825	11.37187014	11.25662856	11.31616981	11.4408636
1018	AT1G12320		similar to unknown protein [Arabidopsis thaliana] (TAIR:AT1G62840.1); similar to unnamed protein product [Vitis vinifera] (GB:CAO24498.1); contains InterPro domain Protein of unknown function DUF1442 (InterPro:IPR009902)	8.071632818	7.645333016	7.231952286	8.689866489	10.25347327	8.175490055	8.682696595	8.074123307	8.712469839	7.219092298	8.049771422	8.321963099
1019	AT1G12330		similar to unknown protein [Arabidopsis thaliana] (TAIR:AT5G12900.1); similar to unnamed protein product [Vitis vinifera] (GB:CAO16971.1)	3.591808594	3.938488861	3.629010077	4.056362565	3.563144874	3.993906911	3.04280814	3.70913698	3.489934403	4.326172392	4.041671829	3.094797469
1020	AT1G12360	KEU	KEU (KEULE); protein transporter	11.01505589	11.17208413	11.0030359	11.02249349	10.74468135	10.80998102	11.03452093	11.15421814	11.15748714	11.28370412	11.04207531	11.01299696
1021	AT1G12370	UVR2, PHR1	PHR1 (PHOTOLYASE 1)	7.372588939	6.906214176	7.024156289	7.482352596	7.302131539	7.184061935	7.541537957	7.203528794	7.379735995	6.996742457	6.923347022	7.46204772
1022	AT1G12400		DNA binding	9.505866755	9.337738913	8.971144461	8.855624671	8.454139496	9.174875404	9.418017363	9.279180866	9.075254008	9.261666439	9.392987799	9.314111686
1023	AT1G12410	CLPP2, NCLPP2, CLPR2	CLPR2 (Clp protease proteolytic subunit 2); endopeptidase Clp	10.18541215	10.05452348	9.709808573	10.03695909	9.955984351	10.11971777	10.05600796	9.89861913	9.933988667	10.19113859	10.15570067	10.23591336
1024	AT1G12430	PAK	PAK (PHOSPHATIDIC ACID KINASE); microtubule motor	6.595964473	6.436302446	6.393904993	6.727746448	7.281822909	6.616215526	6.612329896	6.206976291	6.735041788	6.446275773	6.466779246	6.624054218
1025	AT1G12450		similar to unknown protein [Arabidopsis thaliana] (TAIR:AT4G22850.1); similar to unnamed protein product [Vitis vinifera] (GB:CAO63604.1); contains InterPro domain SNARE associated Golgi protein (InterPro:IPR015414)	6.797769473	6.842836683	6.159674982	6.35954906	6.376317946	6.085185052	6.521213215	7.047337337	6.748944096	6.804205717	6.710634353	6.899845202
1026	AT1G12460		leucine-rich repeat transmembrane protein kinase, putative	5.287992484	5.347820179	5.253355428	6.181866315	5.809160957	5.77113017	5.943739434	5.708327277	5.004048559	5.604521393	5.383408178	4.870073752
1027	AT1G12470		Pep3/Vps18/deep orange family protein	9.814673861	9.920437386	9.728996173	9.671526097	9.131542657	9.651431051	9.705492864	9.849969809	9.755990332	9.876801949	9.847771703	9.700693563
1028	AT1G12480	OZS1, SLAC1, RCD3, CDI3	CDI3/OZS1/RCD3/SLAC1 (SLOW ANION CHANNEL-ASSOCIATED 1); transporter	3.381952304	3.432289249	3.383094816	3.401520833	3.391153812	3.672858541	3.549767583	2.851782323	3.13895082	3.888558507	3.226553752	3.411029001
1029	AT1G12490		F-box family protein-related	3.746744525	4.005572689	4.010606216	3.779523677	3.928866526	4.414214768	4.236566972	4.32516024	4.009807915	4.092162232	3.969757627	4.095067342
1030	AT1G12500		phosphate translocator-related	7.454223897	7.234101447	7.031997049	7.217900519	7.177244516	7.031189217	7.020084679	7.362320287	7.07381528	7.185301152	7.232839588	7.497940839
1031	AT1G12520	ATCCS, CCS1	CCS1 (copper chaperone for superoxide dismutase 1); superoxide dismutase copper chaperone	8.861653594	8.942905202	8.677460859	8.802127359	8.461384551	8.49276428	8.872491336	8.795466563	8.628969889	9.01241049	9.007778308	8.771993164
1032	AT1G12530		similar to unknown protein [Arabidopsis thaliana] (TAIR:AT1G56420.1); similar to Os03g0228500 [Oryza sativa (japonica cultivar-group)] (GB:NP_001049452.1); similar to unnamed protein product [Vitis vinifera] (GB:CAO63631.1)	9.978046932	10.12329992	9.884162099	9.943373645	9.786879251	10.07885655	10.15225268	9.951078787	10.06522357	9.850197778	9.960766282	9.891494999
1033	AT1G12550		oxidoreductase family protein	6.851223492	6.777812272	7.526503581	6.655755086	6.15310874	6.484170864	6.72692413	7.17112292	7.232582905	6.916050598	7.021677575	6.759625276
1034	AT1G12560	EXP7, ATEXP7, ATHEXP ALPHA 1.26, EXPA7, ATEXPA7	ATEXPA7 (ARABIDOPSIS THALIANA EXPANSIN A7)	10.48667213	10.44661663	10.54830915	10.41082677	9.312722141	9.800974356	10.20671043	10.67169132	10.65477305	10.64835915	10.51457627	10.42840091
1035	AT1G12570		glucose-methanol-choline (GMC) oxidoreductase family protein	3.83413519	3.191365533	3.378624217	3.266902148	3.131245725	3.371071794	3.033979674	3.097296722	3.041008305	3.406343979	3.25781676	3.304012313
1036	AT1G12580	PEPKR1	PEPKR1 (PHOSPHOENOLPYRUVATE CARBOXYLASE-RELATED KINASE 1); kinase	8.015637719	8.307354141	8.090965118	8.250469818	8.154230801	7.875031336	8.261919612	8.389464215	8.17760855	8.171470806	8.09883649	8.121194884
1037	AT1G12600		similar to ATUTR2/UTR2 (UDP-GALACTOSE TRANSPORTER 2) [Arabidopsis thaliana] (TAIR:AT4G23010.1); similar to unnamed protein product [Vitis vinifera] (GB:CAO63660.1); contains InterPro domain UAA transporter (InterPro:IPR013657)	5.927175585	5.423095619	4.95801455	5.228338777	5.479442139	4.310199065	4.906851409	5.80188721	5.091207351	5.640037063	5.115908831	5.943610013
1038	AT1G12610	DDF1	DDF1 (DWARF AND DELAYED FLOWERING 1); DNA binding / transcription factor	8.237671548	8.284473005	7.57546579	6.804726124	6.308728763	6.616221503	6.962826916	8.484198071	7.120620973	7.772139929	7.59422122	8.017659268
1039	AT1G12620		pentatricopeptide (PPR) repeat-containing protein	4.975769952	5.105734738	4.849136749	4.47722011	4.905758772	4.663499573	5.226682569	4.761221805	5.142529071	4.901265979	4.955317038	4.919362396
1040	AT1G12630		DNA binding / transcription activator/ transcription factor	4.91500236	4.844529344	4.83499751	5.017822142	4.822499707	4.986161045	4.851804699	4.889879868	4.81124502	4.903345565	4.775144804	4.812789044
1041	AT1G12640		membrane bound O-acyl transferase (MBOAT) family protein	7.52803033	7.472003955	7.477931393	7.402160489	7.570235202	7.083387314	7.48269494	7.833098756	7.738634872	7.565032243	7.432562177	7.552808401
1042	AT1G12650		similar to unnamed protein product [Vitis vinifera] (GB:CAO63667.1); contains InterPro domain Protein of unknown function DUF947 (InterPro:IPR009292)	9.802670356	9.451975392	9.336048502	9.702563713	10.06545233	9.633922992	9.957822913	9.498459045	9.897207863	9.46714981	9.709385193	9.752409647
1043	AT1G12660		Encodes a Plant thionin family protein	5.6587582	5.462630241	6.328657052	5.239271363	5.186538999	4.647260017	6.16640716	5.763464932	6.328238519	5.874682993	5.5683382	5.446633429
1044	AT1G12663		Encodes a Plant thionin family protein	6.774383711	6.557360603	7.532083941	7.800430557	7.502725698	6.925158147	7.45593306	6.117774263	7.245302662	6.23453881	6.87969566	6.673824017
1045	AT1G12680	PEPKR2	PEPKR2 (PHOSPHOENOLPYRUVATE CARBOXYLASE-RELATED KINASE 2); kinase	8.252274581	8.620372762	8.636421807	8.297196145	7.845789208	8.223481381	8.38555104	8.600049153	8.48548038	9.042756909	8.732056376	8.365091621
1046	AT1G12700		helicase domain-containing protein / pentatricopeptide (PPR) repeat-containing protein	4.125982156	4.329528435	4.846691439	4.605767388	4.329736001	4.686454522	4.261434758	4.487852683	4.2262921	4.565908763	4.498942	4.087722468
1047	AT1G12710	ATPP2-A12	ATPP2-A12 (PHLOEM PROTEIN 2-A12); carbohydrate binding	8.226847325	8.084661106	8.198175242	8.46522322	7.927879255	7.824217955	8.117611333	8.588202823	8.193746425	8.490439576	8.157014139	8.305623521
1048	AT1G12720		transposable element gene	4.064881566	3.521618203	3.664506533	3.188198517	3.65287786	3.537629353	3.55851742	3.519743172	3.764936848	3.418112678	3.376028644	3.635426955
1049	AT1G12730		cell division cycle protein-related	5.033428531	4.753349848	5.124139064	5.159276877	5.257827265	5.152989548	5.289168555	5.249985358	5.236080004	4.783952152	4.992743552	4.961849618
1050	AT1G12740	CYP87A2	CYP87A2 (cytochrome P450, family 87, subfamily A, polypeptide 2); oxygen binding	10.1513484	10.07806185	9.948373081	9.839537664	10.06189522	9.270986669	9.757081787	10.39571431	9.968650559	10.51203973	10.22540589	10.18396729
1051	AT1G12750		rhomboid family protein	8.359873418	8.213097658	8.301793764	8.582355585	8.151488244	7.977864038	8.331997202	8.630743812	8.368641255	8.64108349	8.557793567	8.570246205
1052	AT1G12775		binding	6.653115418	7.082997035	7.064083122	6.517601731	5.898453505	6.530127752	6.660994558	7.18312538	6.927767871	7.120840415	6.96802995	6.693969265
1053	AT1G12780	UGE1	UGE1 (UDP-D-GLUCOSE/UDP-D-GALACTOSE 4-EPIMERASE 1); UDP-glucose 4-epimerase/ protein dimerization	8.625081581	8.431326497	7.783868393	7.564043916	7.65410443	7.018038762	7.395953932	8.505061844	7.702371865	9.071681577	8.450863769	8.651244209
1054	AT1G12790		similar to unnamed protein product [Vitis vinifera] (GB:CAO44590.1); contains InterPro domain RuvA domain 2-like (InterPro:IPR010994)	6.69471903	6.718847837	7.204728401	6.856555299	7.26469873	6.606471405	6.883897123	6.486191665	7.507684865	6.286740348	6.750547334	6.740909232
1055	AT1G12800		S1 RNA-binding domain-containing protein	6.263770066	5.655530379	6.203690804	6.508619348	6.888365737	6.457392563	6.680085929	5.704513161	6.219546941	5.852114648	6.125988997	6.244697763
1056	AT1G12810		proline-rich family protein	6.80509633	6.933182039	7.30546738	6.940432611	6.390084159	6.631712657	6.730702432	7.037127813	7.135680882	7.667570865	7.368817203	6.929997728
1057	AT1G12820	AFB3	AFB3 (AUXIN SIGNALING F-BOX 3); auxin binding / ubiquitin-protein ligase	8.964751344	9.062848308	8.648219006	8.8896591	8.571779249	8.902653986	8.895837541	9.052493748	8.754042919	9.082309762	8.861612782	8.908343022
1058	AT1G12830		unknown protein	10.23262931	9.861666964	9.768905749	10.05524572	10.33285872	10.15860363	10.06724273	9.400869488	9.960397759	9.978270481	10.11765501	9.988667085
1059	AT1G12840	ATVHA-C, DET3	DET3 (DE-ETIOLATED 3)	10.6699123	10.81388117	10.4854807	10.53292988	10.16137205	10.23573417	10.4322534	10.82017719	10.92416509	10.77573668	10.6034126	10.8957791
1060	AT1G12845		similar to hypothetical protein MtrDRAFT_AC149131g9v2 [Medicago truncatula] (GB:ABD32556.1)	6.219232693	6.282385259	5.670760837	5.923307504	5.621184279	6.091235791	5.718071578	6.359104647	5.762097217	6.273756859	6.216596614	5.976101778
1061	AT1G12850		phosphoglycerate/bisphosphoglycerate mutase family protein	8.595629384	8.723606194	8.166818776	8.399405841	8.26530952	8.469512861	8.675527496	8.695409871	8.55946401	8.471957565	8.453979382	8.419100867
1062	AT1G12860		basic helix-loop-helix (bHLH) family protein / F-box family protein	3.840489509	3.754470678	3.800459668	4.599677121	3.970094963	4.644475858	4.207118291	3.780473524	3.572936688	3.73354802	4.37308781	3.526119164
1063	AT1G12880	ATNUDT12	ATNUDT12 (Arabidopsis thaliana Nudix hydrolase homolog 12); hydrolase	6.942125793	6.670058119	6.900748257	7.024132243	6.554055422	6.770223205	6.827557868	7.559033919	7.054230232	6.785754798	7.159537811	6.714558789
1064	AT1G12900	GAPA-2	GAPA-2; glyceraldehyde-3-phosphate dehydrogenase	3.81502082	4.200308303	3.845007056	3.498627402	3.888378176	3.861541127	3.402794689	3.877234146	3.754660126	4.012684381	3.633809316	3.90982846
1065	AT1G12910	ATAN11	ATAN11 (ANTHOCYANIN11); nucleotide binding	9.424040063	9.253350638	8.992331292	9.015867515	9.346706526	9.105903453	9.418776806	9.084304662	9.330669519	9.079742223	9.280704029	9.334154743
1066	AT1G12930		importin-related	5.509878286	5.459570663	5.56624104	5.752149876	5.905650226	5.547681899	5.660605687	4.922972511	5.632496906	5.059398299	5.381084904	5.615769823
1067	AT1G12940	ATNRT2.5	ATNRT2.5 (NITRATE TRANSPORTER2.5); nitrate transmembrane transporter	4.110252769	3.879008253	4.158904339	4.536925048	4.982875041	3.668740786	4.085118159	4.06136022	3.843974362	4.047101576	3.79355206	3.902446374
1068	AT1G12950		MATE efflux family protein	9.585471024	9.722670059	9.848632443	9.430892724	8.933762053	9.552167545	9.557037187	9.987171879	10.04851276	9.817135963	9.45813893	9.704712639
1069	AT1G12960		60S ribosomal protein L27A (RPL27aA)	5.013256814	5.837042996	5.300181798	6.221230589	6.366021232	5.941100686	6.029086834	5.406315333	5.389604068	5.047047548	4.84698855	5.296538553
1070	AT1G12970		leucine-rich repeat family protein	7.51130201	7.255547554	7.085710691	7.256623096	7.078357684	7.198812917	7.112729808	7.702480833	7.164064394	7.261638005	7.264135537	7.141478102
1071	AT1G12990		glycosyl transferase family 17 protein	8.720100991	8.627389879	8.000807702	7.625845444	7.486335048	7.610149681	7.601048833	8.698672119	8.02729414	8.666271982	8.247401205	8.639061717
1072	AT1G13000		similar to unknown protein [Arabidopsis thaliana] (TAIR:AT3G26440.2); similar to unknown protein [Arabidopsis thaliana] (TAIR:AT3G26440.1); similar to unnamed protein product [Vitis vinifera] (GB:CAO14680.1); contains InterPro domain Protein of unknown function DUF707 (InterPro:IPR007877)	9.497325574	9.454422157	9.033082989	9.346969651	9.563376671	9.335357668	9.265100655	9.581238278	9.286210954	9.215309261	9.277600718	9.393177823
1073	AT1G13020		eukaryotic translation initiation factor, putative (EIF4B5)	8.668285738	8.522729353	8.30896467	8.403976186	8.907309074	8.704839347	8.52181765	8.229625098	8.542004876	8.408909326	8.538854803	8.788290207
1074	AT1G13030		sphere organelles protein-related	6.037024313	5.970817909	5.936990066	6.320209451	5.877383332	6.450168081	6.473707324	5.444679015	5.922216325	5.830600133	6.12024217	6.059137393
1075	AT1G13040		pentatricopeptide (PPR) repeat-containing protein	3.425062444	3.677866435	3.534588477	3.311668059	3.838901373	3.962525318	3.536612568	3.696817729	3.768139583	3.576524753	3.472627579	3.904200409
1076	AT1G13050		similar to unknown protein [Arabidopsis thaliana] (TAIR:AT3G26350.1); similar to hypothetical protein [Vitis vinifera] (GB:CAN70940.1); similar to unnamed protein product [Vitis vinifera] (GB:CAO66828.1); contains InterPro domain Harpin-induced 1 (InterPro:IPR010847)	7.439530412	7.317160202	7.364168271	7.763758914	7.599226009	7.864162861	7.689016137	7.057210743	7.48209117	7.52391071	7.70873449	7.342996551
1077	AT1G13070	CYP71B27	putative cytochrome P450	7.21238049	7.364563818	7.215990145	7.614962863	6.769009946	7.489923492	7.221090478	7.566077402	7.344019082	6.952316052	7.032097455	7.027045257
1078	AT1G13080	CYP71B2	CYP71B2 (CYTOCHROME P450 71B2); oxygen binding	6.075153601	5.51046267	6.495126183	6.056689647	7.008243831	5.971033835	6.383172113	5.747989374	6.729546545	6.926133905	6.781219422	6.218198232
1079	AT1G13090	CYP71B28	CYP71B28 (cytochrome P450, family 71, subfamily B, polypeptide 28); oxygen binding	2.929337395	3.196100263	3.608150043	3.221289291	2.978201601	3.920082308	2.909598708	2.94414654	3.409675346	3.198753651	3.374232853	3.073366486
1080	AT1G13100	CYP71B29	CYP71B29 (cytochrome P450, family 71, subfamily B, polypeptide 29); oxygen binding	4.378468221	4.224783013	4.437312898	4.448295344	4.323121382	4.537493823	4.45323304	4.504838999	4.040906776	4.22796234	4.331084714	4.401093146
1081	AT1G13110	CYP71B7	CYP71B7 (cytochrome P450, family 71, subfamily B, polypeptide 7); oxygen binding	7.731790692	7.607989758	8.116965919	7.851089911	6.619436976	7.847428093	7.316556632	7.962328425	7.881408576	7.868222624	7.699180592	8.01171285
1082	AT1G13120	EMB1745	EMB1745 (EMBRYO DEFECTIVE 1745)	8.130562439	8.226023564	8.120831975	8.411004788	8.31867724	8.208959938	8.488587489	8.198909294	8.227816502	8.427157011	8.441145028	8.215164883
1083	AT1G13130		glycosyl hydrolase family 5 protein / cellulase family protein	2.893593718	3.220453846	2.971185903	3.166096492	3.3105218	3.159917018	3.057437235	2.898984367	3.09699819	3.226671324	3.027702485	3.251108867
1084	AT1G13140	CYP86C3	CYP86C3 (cytochrome P450, family 86, subfamily C, polypeptide 3); oxygen binding	3.31755108	3.874248719	3.428068007	3.451835964	3.384234363	3.293702536	3.370456786	3.596564937	3.676363906	2.972809882	3.177785065	3.695612275
1085	AT1G13150	CYP86C4	CYP86C4 (cytochrome P450, family 86, subfamily C, polypeptide 4); oxygen binding	3.733069712	4.118166235	4.091083582	4.522514037	4.442292009	4.326725902	3.819671119	4.272689225	3.906921478	4.033455216	4.253587863	3.69354577
1086	AT1G13160		SDA1 family protein	9.541739136	9.304240067	9.100614739	9.357864712	9.55992971	9.76078008	9.774629988	8.90294837	9.360085091	9.096171308	9.537492079	9.640166481
1087	AT1G13170		oxysterol-binding family protein	8.02293228	8.223688075	8.186523641	8.133563442	8.269504744	8.133768921	8.412467917	8.040364671	8.07263901	8.147417582	8.265836478	8.045684049
1088	AT1G13180	ARP3, ATARP3, DIS1	DIS1 (DISTORTED TRICHOMES 1); structural constituent of cytoskeleton	8.408632942	8.465912378	8.359475117	8.604283369	8.370553103	8.246308966	8.43562512	8.491690477	8.366300004	8.729958771	8.637897532	8.544208775
1089	AT1G13190		RNA recognition motif (RRM)-containing protein	6.65115306	6.860846869	6.571427079	6.343208192	6.252302945	6.491642908	6.410687647	6.788505401	6.607738401	7.044368905	7.011324081	6.810733114
1090	AT1G13195		zinc finger (C3HC4-type RING finger) family protein	9.578908094	9.791012403	9.530033539	8.89869168	8.701025116	8.839726069	8.865168299	9.722962292	9.835071224	10.54793793	10.26055318	9.581832839
1091	AT1G13200		F-box family protein	5.646244277	5.672669058	5.559314092	5.668333652	5.999649901	5.545716914	5.944851794	5.681618894	6.071041304	5.352586247	5.553780097	5.794973859
1092	AT1G13210	ACA.L	ACA.L (AUTOINHIBITED CA2+/ATPASE II); ATPase, coupled to transmembrane movement of ions, phosphorylative mechanism / calmodulin binding	10.73735788	10.74027677	10.60264447	10.58232655	9.794021824	10.197166	10.09391192	11.09149176	10.69055359	10.70381477	10.65000558	10.70092011
1093	AT1G13220	LINC2	LINC2 (LITTLE NUCLEI2); protein binding	7.443543834	7.368055445	7.517687806	7.545763808	7.387940584	7.789189468	7.555316818	7.291025386	7.481865233	7.607407446	7.716472606	7.477978986
1094	AT1G13230		leucine-rich repeat family protein	3.229957181	3.336822267	3.037055593	2.956475092	3.046720316	3.43989935	3.125045188	2.983135891	3.0157656	3.238614453	3.26504459	2.986922374
1095	AT1G13250	GATL3	GATL3 (Galacturonosyltransferase-like 3); polygalacturonate 4-alpha-galacturonosyltransferase/ transferase, transferring glycosyl groups / transferase, transferring hexosyl groups	3.87218891	3.849412071	4.222083573	4.222968409	3.78651192	4.260739505	3.930832963	4.431024151	3.754052737	4.402787172	4.277114585	3.96849865
1096	AT1G13260	RAV1	RAV1 (Related to ABI3/VP1 1); DNA binding / transcription factor	11.32249776	11.34955649	10.86695612	11.41580446	11.63580874	10.84006383	10.97681363	11.4955511	11.10045044	11.1250493	11.13222147	11.297801
1097	AT1G13270	MAP1B, MAP1C	MAP1C (METHIONINE AMINOPEPTIDASE 1B); metalloexopeptidase	7.335219719	6.708512421	7.124198353	7.314087613	7.319216328	7.454635534	7.435415296	6.599807196	7.20857546	6.811543992	7.27537555	7.020138627
1098	AT1G13280	AOC4	AOC4 (ALLENE OXIDE CYCLASE 4)	9.26465566	9.033849535	8.41476668	8.503415408	9.386333836	9.213234148	9.02236227	9.042066347	9.116502917	8.726875845	9.019803567	9.107590363
1099	AT1G13290		zinc finger (C2H2 type) family protein	5.098361854	4.612219757	4.929073955	5.683343053	5.735384835	5.039214338	4.75909674	5.158325305	5.639752425	4.589905745	4.673533137	5.245838504
1100	AT1G13300		myb family transcription factor	9.971711589	9.654928816	10.03622127	9.757714165	9.886273398	9.725785048	9.691235749	9.749723925	10.17506152	10.06530548	9.814120442	9.993128011
1101	AT1G13310		similar to unnamed protein product [Vitis vinifera] (GB:CAO42102.1); contains InterPro domain BRO1 (InterPro:IPR004328)	5.176137972	5.494440096	5.58900663	5.187324008	4.784445367	5.34602826	5.311425098	5.754356346	5.465681439	5.830480708	5.734724698	5.268961853
1102	AT1G13320	PP2AA3, PR65	PP2AA3/PR65 (PROTEIN PHOSPHATASE 2A SUBUNIT A3); protein phosphatase type 2A regulator	9.608353518	9.667104816	9.501062131	9.70438484	9.770919824	9.384227385	9.810609877	9.588837244	9.701727233	9.710793733	9.602148824	9.583528663
1103	AT1G13330		similar to unnamed protein product [Vitis vinifera] (GB:CAO42122.1); contains InterPro domain Tat binding protein 1-interacting (InterPro:IPR010776)	5.212554228	5.172617104	5.216806248	5.033505143	5.194445661	5.261565062	5.368614512	4.853395619	5.040013517	5.209687462	5.141886764	5.796911362
1104	AT1G13340		similar to unknown protein [Arabidopsis thaliana] (TAIR:AT1G34220.2); similar to unknown [Carica papaya] (GB:ABS01355.1); contains InterPro domain Protein of unknown function DUF292, eukaryotic (InterPro:IPR005061)	4.780806122	4.909188517	4.84003197	5.132740474	4.690905113	4.795025446	4.80865658	5.136061819	4.399351829	5.43774867	5.250325772	4.979739281
1105	AT1G13370		histone H3, putative	4.697062833	4.983850567	5.729860141	4.893477822	4.69623411	4.936471962	4.611740087	5.254888448	5.522644557	7.107986645	6.621130219	4.864165771
1106	AT1G13380		similar to unknown protein [Arabidopsis thaliana] (TAIR:AT4G27435.1); similar to unnamed protein product [Vitis vinifera] (GB:CAO42142.1); contains InterPro domain Protein of unknown function DUF1218 (InterPro:IPR009606)	6.722911021	6.340672718	6.380022807	6.511215535	7.048786729	6.108397887	6.687203602	6.439093979	6.392040696	6.616061419	6.824700891	6.651738877
1107	AT1G13400	NUB, JGL	JGL/NUB (NUBBIN); nucleic acid binding / zinc ion binding	5.685286481	5.737745021	5.852078394	6.808438958	7.514538033	5.95554175	6.148503211	6.298859691	6.669654121	5.695515084	4.18690167	6.524240035
1108	AT1G13410		binding	5.528116264	4.953634278	4.938838866	4.468888783	5.448228135	5.367722265	5.348348258	4.820819627	4.999358502	5.060922484	5.226761786	5.213834222
1109	AT1G13420		sulfotransferase family protein	6.548767007	6.28974617	7.023822168	6.357857859	5.801562863	6.824386181	6.884826292	6.573814822	7.28403464	7.047824485	6.200751971	6.793515902
1110	AT1G13440	GAPC-2	GAPC-2; glyceraldehyde-3-phosphate dehydrogenase	10.45233729	10.36125151	9.883552878	10.36531964	10.63696695	10.21284459	10.3630662	10.29165595	10.36075996	10.27891566	10.4068356	10.49804887
1111	AT1G13450		DNA binding protein GT-1	8.530795485	8.598704316	8.572721834	8.214019712	8.29666547	8.252662081	8.605247602	8.567498637	8.397093924	8.550950612	8.644213469	8.319949516
1112	AT1G13460		serine/threonine protein phosphatase 2A (PP2A) regulatory subunit B', putative	7.439857555	7.694889675	7.557785506	7.508869256	7.556015098	7.483237498	7.67354399	7.621366314	7.49027183	7.645023544	7.613584564	7.296024335
1113	AT1G13470		similar to unknown protein [Arabidopsis thaliana] (TAIR:AT1G13520.1); similar to unnamed protein product [Vitis vinifera] (GB:CAO42040.1); contains InterPro domain Protein of unknown function DUF1262 (InterPro:IPR010683)	3.321101503	3.3668224	3.64145847	3.776767578	4.275196682	3.455049168	3.870056011	3.689730529	3.760000893	3.355664927	3.306804636	4.005681059
1114	AT1G13540		similar to unknown protein [Arabidopsis thaliana] (TAIR:AT1G13510.1); similar to unnamed protein product [Vitis vinifera] (GB:CAO42040.1); contains InterPro domain Protein of unknown function DUF1262 (InterPro:IPR010683)	3.680251847	3.285636939	3.002028519	3.22447566	2.972752531	3.315041474	3.242264405	3.196358293	2.914156477	3.395841643	3.195905113	3.085785287
1115	AT1G13560	AAPT1	AAPT1 (AMINOALCOHOLPHOSPHOTRANSFERASE 1); phosphatidyltransferase	9.516076998	9.503906644	9.464181101	9.684108799	10.12898685	9.578500812	9.970263976	9.286228371	9.675152365	9.517524036	9.559385682	9.484945364
1116	AT1G13570		F-box family protein	8.583095326	8.914665151	8.622084807	8.873371419	8.789443986	8.759940476	8.925442203	8.998155285	8.698939899	8.796655807	8.803639458	8.455872726
1117	AT1G13580	LAG13	LAG13 (LAG1 LONGEVITY ASSURANCE HOMOLOG 3)	7.532783479	7.817382521	7.799272547	7.793787299	7.768365059	7.677572372	7.89007076	7.591817143	7.709628537	7.411505797	7.496525163	7.339736415
1118	AT1G13590	ATPSK1	ATPSK1 (PHYTOSULFOKINE 1 PRECURSOR); growth factor	11.41566277	11.35119617	10.70373299	11.31118046	11.3200962	11.10927719	11.34459731	11.51580593	10.99242822	11.05957423	11.31085282	11.24921597
1119	AT1G13600	ATBZIP58	ATBZIP58 (ARABIDOPSIS THALIANA BASIC LEUCINE-ZIPPER 58); DNA binding / protein heterodimerization/ protein homodimerization/ transcription factor	5.228955008	4.755921269	5.846109605	4.935618461	4.81674616	4.894544231	5.511349707	4.462615819	5.666390692	4.649603525	4.942383034	4.793016995
1120	AT1G13610		similar to unknown protein [Arabidopsis thaliana] (TAIR:AT3G30380.1); similar to unnamed protein product [Vitis vinifera] (GB:CAO15341.1); contains InterPro domain Alpha/beta hydrolase fold-1 (InterPro:IPR000073)	4.906046576	4.862100366	4.64905343	5.012481057	5.436592511	4.756443052	4.42083735	4.662343682	5.099022248	5.037990247	4.74772014	4.92866463
1121	AT1G13630		pentatricopeptide (PPR) repeat-containing protein	2.945188328	2.745458448	3.054064175	3.103004402	3.326823013	3.117673827	2.888614098	3.045125415	3.11759309	3.285525243	3.285760493	3.072009199
1122	AT1G13640		phosphatidylinositol 3- and 4-kinase family protein	7.335728575	7.340777445	7.228771728	6.960744186	6.179234947	7.328742005	7.381860808	7.098341878	7.033019812	7.434876913	7.55897508	7.178165533
1123	AT1G13650		similar to 18S pre-ribosomal assembly protein gar2-related [Arabidopsis thaliana] (TAIR:AT2G03810.4); similar to 18S pre-ribosomal assembly protein gar2-related [Arabidopsis thaliana] (TAIR:AT2G03810.2); similar to 18S pre-ribosomal assembly protein gar2-related [Arabidopsis thaliana] (TAIR:AT2G03810.3); similar to hypothetical protein Tc00.1047053503999.40 [Trypanosoma cruzi strain CL Brener] (G…	3.915670634	3.935974981	3.652379167	4.1557145	4.424893225	4.066991086	4.164651544	3.610687826	4.227488979	3.828913243	3.600129862	4.045558502
1124	AT1G13670		unknown protein	3.883786076	3.827108784	3.708906965	3.555645651	4.254090186	3.758686268	4.179268051	3.441328727	3.814651519	3.641871909	3.702402721	3.969063276
1125	AT1G13680		phospholipase C	5.623336428	4.96376386	6.345491041	5.793903912	5.963567598	5.467648216	6.473804042	5.459478989	6.07649086	5.524604514	5.474000931	5.632750856
1126	AT1G13690	ATE1	ATE1 (ATPase E1); nucleic acid binding	9.135568617	8.752997943	8.767256571	9.051790179	9.082897992	9.269942353	9.285243266	8.360858006	9.0694379	8.894329376	9.03623725	9.175766581
1127	AT1G13700		glucosamine/galactosamine-6-phosphate isomerase family protein	6.750061225	7.398047987	7.040101068	7.732649028	7.742577482	7.384613856	7.534802147	7.869985941	8.013411083	7.192244254	6.645789329	7.761581722
1128	AT1G13710	CYP78A5	CYP78A5 (cytochrome P450, family 78, subfamily A, polypeptide 5); oxygen binding	5.749323991	5.221018735	5.40288696	6.94821779	8.046287642	5.571772757	6.841172195	6.34894313	6.155809202	5.189342263	4.008270722	6.660811035
1129	AT1G13730		nuclear transport factor 2 (NTF2) family protein / RNA recognition motif (RRM)-containing protein	9.144939422	8.901584659	8.334999843	9.084090117	9.154649016	9.035103407	9.005172346	8.511304461	8.701954072	8.71734814	8.833180381	9.295488918
1130	AT1G13740		similar to unknown protein [Arabidopsis thaliana] (TAIR:AT1G69260.1); similar to unnamed protein product [Vitis vinifera] (GB:CAO41856.1); contains InterPro domain Protein of unknown function DUF1675 (InterPro:IPR012463)	6.334466281	6.952665718	5.62255908	6.030014842	6.053825653	6.10155051	6.346544457	6.86684135	5.65600039	7.262055905	6.869367608	6.309388826
1131	AT1G13750		calcineurin-like phosphoesterase family protein	9.404341486	8.861285191	8.470411404	9.171639405	9.175791876	9.03798027	8.888033543	9.179877166	8.758625209	8.866777541	9.180829134	9.306562327
1132	AT1G13760		unknown protein	3.208293154	2.752171773	3.143495852	3.230465163	2.779008797	3.780350541	2.76863181	2.900607169	3.128530514	2.727147203	3.095904862	3.069382744
1133	AT1G13790		XH/XS domain-containing protein / XS zinc finger domain-containing protein	6.039687895	5.921786405	5.839384176	6.002891606	6.451682664	5.976759084	6.106567785	5.801731085	5.998296272	5.878705945	5.824938403	6.19669659
1134	AT1G13800		pentatricopeptide (PPR) repeat-containing protein	4.085383496	4.423122803	4.270295143	4.022165523	4.429471131	4.342240842	4.565563892	4.170486084	4.030541053	4.066567184	4.327309081	4.254540575
1135	AT1G13810		DNA binding / magnesium ion binding / nuclease	7.293202411	7.335064056	7.321502615	7.061012934	7.235881704	7.177281618	7.590825895	6.832406196	6.913906645	7.023016145	7.134480074	7.054488575
1136	AT1G13830		beta-1,3-glucanase-related	5.854184704	5.353587744	5.513998004	6.215033875	6.172221856	5.612882532	5.758016007	6.171533832	5.958153639	4.948197932	4.553625419	5.737296724
1137	AT1G13870	DRL1	DRL1 (DEFORMED ROOTS AND LEAVES 1)	9.550979057	9.412052249	9.016811259	9.191209664	9.413337769	9.462188036	9.297246232	9.397991547	9.268853862	9.346974814	9.480810049	9.445771954
1138	AT1G13880		ELM2 domain-containing protein	8.488956171	8.741827799	8.363304244	8.202335532	7.896737144	8.187283824	8.096246449	8.836357948	8.443789651	8.654588296	8.643015882	8.405100348
1139	AT1G13890	ATSNAP30, SNAP30	SNAP30 (synaptosomal-associated protein 30)	7.649594017	7.21191852	7.732647969	8.119323007	8.503620009	7.55918432	8.442713327	7.57496681	8.137542744	7.13881693	7.056467131	7.879511791
1140	AT1G13900		calcineurin-like phosphoesterase family protein	7.979203104	8.05948519	7.915884986	7.891795182	7.465616258	7.880131087	7.652213224	8.058268959	8.05948519	8.086955714	8.105716971	7.995560391
1141	AT1G13910		leucine-rich repeat family protein	5.389212595	5.199930269	5.128029749	5.881524844	5.652966324	5.664000479	5.591658102	5.076361766	5.075551533	5.484218334	5.641215276	5.620156708
1142	AT1G13920		remorin family protein	4.0448359	4.205482766	4.000219711	4.615573353	3.600571187	4.619875166	3.752262813	4.243803486	3.727323925	3.930487936	4.351085017	3.859926026
1143	AT1G13930		similar to nodulin-related [Arabidopsis thaliana] (TAIR:AT2G03440.1); similar to hypothetical protein [Vitis vinifera] (GB:CAN63832.1)	6.177632651	6.966716693	6.554396981	6.931201106	5.053107965	6.666579381	6.877129855	6.435645329	6.524133935	6.983788016	6.252407213	6.632434711
1144	AT1G13940		similar to unknown protein [Arabidopsis thaliana] (TAIR:AT1G69360.1); similar to hypothetical protein [Vitis vinifera] (GB:CAN65039.1); contains InterPro domain Protein of unknown function DUF863, plant (InterPro:IPR008581)	6.950843835	6.915345199	7.048630861	6.999469294	6.79468109	7.227768157	6.997244184	6.868374169	6.682080546	7.539398852	6.891196824	6.788050229
1145	AT1G13950	EIF-5A	EIF-5A (eukaryotic translation initiation factor 5A-1); translation initiation factor	9.746489543	9.777725844	9.539758412	9.876306694	9.758200622	9.673123773	9.73016882	9.936566881	9.854515705	9.785491378	9.653989601	9.475143
1146	AT1G13960	WRKY4	WRKY4 (WRKY DNA-binding protein 4); transcription factor	7.134018198	7.44657685	6.845673879	6.482313202	6.5804332	6.629913756	6.749785344	7.468511182	6.876670727	7.82479375	7.554639085	7.25573062
1147	AT1G13970		similar to unknown protein [Arabidopsis thaliana] (TAIR:AT3G29180.1); similar to unnamed protein product [Vitis vinifera] (GB:CAO15029.1); contains InterPro domain Protein of unknown function DUF1336 (InterPro:IPR009769)	8.809190506	8.704895817	8.856744868	8.558226709	9.078463663	8.61492674	8.76293624	8.906222646	8.978956802	9.030485337	8.758169005	8.838897632
1148	AT1G13980	VAN7, EMB30, GN	GN (GNOM)	8.617721552	8.550432563	8.558823692	8.568038645	8.598497932	8.427430494	8.65136515	8.612174942	8.590750618	8.460811263	8.703896556	8.400602125
1149	AT1G13990		similar to unnamed protein product [Vitis vinifera] (GB:CAO68469.1)	8.528164779	8.765827212	8.482640275	8.156795369	8.173005518	7.705835626	8.065732521	9.066386889	8.282507764	9.235296893	8.977199134	8.497196255
1150	AT1G14000		protein kinase family protein / ankyrin repeat family protein	9.926925871	10.11863788	9.739455731	9.808851944	10.00767509	9.665102873	9.909063618	10.26236344	9.91263531	10.22475761	10.18631777	9.940559551
1151	AT1G14020		similar to unknown protein [Arabidopsis thaliana] (TAIR:AT2G03280.1); similar to unknown protein [Arabidopsis thaliana] (TAIR:AT2G03280.2); similar to unknown [Populus trichocarpa] (GB:ABK94283.1); contains InterPro domain Protein of unknown function DUF246, plant (InterPro:IPR004348)	8.072784271	8.010814162	7.618762066	7.610939382	7.28814574	7.891676347	7.600393277	8.06406726	7.744164228	8.102410572	8.090015199	8.152812506
1152	AT1G14030		ribulose-1,5 bisphosphate carboxylase oxygenase large subunit N-methyltransferase, putative	6.473260589	6.141903131	5.972941823	6.392804003	6.162983287	6.286397491	6.225065447	5.840095349	6.276680478	6.068990193	6.131823675	6.39148175
1153	AT1G14040		ATP binding / ATPase, coupled to transmembrane movement of substances	8.520407933	8.212163876	8.468083586	8.65102099	8.935747555	8.496153629	8.509135915	8.022605267	8.520582582	7.828647696	8.143003673	8.329459734
1154	AT1G14060		similar to unknown protein [Arabidopsis thaliana] (TAIR:AT5G02210.1); similar to unnamed protein product [Vitis vinifera] (GB:CAO61574.1); similar to hypothetical protein [Vitis vinifera] (GB:CAN80057.1); contains InterPro domain GCK (InterPro:IPR012891)	8.960507078	8.559271499	8.449215526	8.851181664	8.969943569	8.862743946	8.9161088	8.189039225	8.814332839	8.313696171	8.648552296	9.018117797
1155	AT1G14070	FUT7	FUT7 (Fucosyltransferase 7); fucosyltransferase/ transferase, transferring glycosyl groups	4.516375499	4.324550852	5.062499411	4.752939897	4.811831581	5.096752067	4.812200086	4.773016588	4.898290518	5.672785432	5.044973491	4.113967916
1156	AT1G14080	ATFUT6, FUT6	FUT6 (fucosyltransferase 6); fucosyltransferase/ transferase, transferring glycosyl groups	9.898760315	9.879766243	9.453073143	9.608630494	9.342738336	9.455692608	9.550612523	10.0421192	9.342748509	9.615154111	9.662245714	9.889789003
1157	AT1G14090		pseudogene, pentatricopeptide (PPR) repeat-containing protein, contains Pfam profile PF01535: PPR repeat; blastp match of 33% identity and 1.5e-16 P-value to G	5.263743525	5.481227983	5.201576879	4.411188442	4.48321585	4.870963477	5.577382887	5.172453026	5.150820346	5.840612848	5.671352972	4.879249299
1158	AT1G14100	FUT8	FUT8 (FUCOSYLTRANSFERASE 8); galactoside 2-alpha-L-fucosyltransferase	4.101375939	4.147542182	4.510858097	3.547367836	4.137083943	4.544423848	4.321249746	4.153953486	4.627546401	4.261638985	3.872944508	4.229882582
1159	AT1G14110	FUT9, ATFUT9	pseudogene of the xyloglucan fucosyltransferase family	3.129951789	3.171016557	3.397383004	3.223532207	3.037781103	3.594078144	2.819507819	3.324326652	3.224559674	3.353486154	3.261424779	3.010373267
1160	AT1G14120		2-oxoglutarate-dependent dioxygenase, putative	7.312789201	6.706456329	7.860767124	7.671878779	8.482487456	7.052920889	7.454401784	7.073291736	7.885541465	7.01667326	6.664701245	7.490634467
1161	AT1G14130		2-oxoglutarate-dependent dioxygenase, putative	7.871152552	8.19840252	7.959396752	8.219639246	8.643258888	7.790995791	7.935035002	8.27788704	8.238489017	8.59308756	8.256339947	8.019488827
1162	AT1G14140		mitochondrial substrate carrier family protein	8.838270929	8.791860342	8.581739857	8.822341878	9.052094009	9.01238309	8.912647675	8.548687656	8.984004021	8.818848634	8.678531403	8.962865466
1163	AT1G14150		oxygen evolving enhancer 3 (PsbQ) family protein	3.74885599	3.765608314	3.838983661	4.219738254	3.757836656	3.782605296	3.633202022	3.995576522	3.828706972	4.050927702	3.716711766	3.707930834
1164	AT1G14180		unknown protein	6.18508793	6.238858337	6.337368791	6.961846337	6.861774302	6.302884699	6.727731449	6.514702519	6.589009071	6.050512679	6.273677698	6.372019251
1165	AT1G14200		zinc finger (C3HC4-type RING finger) family protein	10.25692455	10.2488812	10.86068563	10.48910807	10.50927608	10.3229933	10.826115	10.41225327	10.55387966	10.10742624	10.44687257	10.56735996
1166	AT1G14210		ribonuclease T2 family protein	9.99776357	10.20748557	9.629190646	10.13162205	10.19871683	10.04863876	10.1114072	10.1256655	9.863644604	9.719806941	9.91936696	9.860290755
1167	AT1G14220		ribonuclease T2 family protein	11.67706493	11.68827146	11.56225675	11.65284742	11.55208293	11.34033183	11.56754511	11.88756508	11.66833061	11.82535664	11.74629913	11.76439473
1168	AT1G14240		nucleoside phosphatase family protein / GDA1/CD39 family protein	9.612649504	10.03003896	9.829246245	9.740577053	9.724766528	9.748970568	9.801121129	10.15296438	10.0105087	9.88618773	9.878456809	9.5179648
1169	AT1G14260		zinc finger (C3HC4-type RING finger) family protein	6.089857951	6.136469322	6.541693527	5.939146234	6.007641826	6.566023857	6.57815877	6.414450665	6.237413219	6.393694911	6.311565548	6.24835012
1170	AT1G14270		CAAX amino terminal protease family protein	6.740240345	6.40054027	6.386193642	7.005548913	7.070547199	6.44202594	6.756737574	6.496551307	6.467348428	6.53414695	6.441782807	6.570967166
1171	AT1G14280	PKS2	PKS2 (PHYTOCHROME KINASE SUBSTRATE 2)	7.665490957	7.437726645	7.195147653	7.199569668	6.508130765	7.749978637	7.324891836	7.58437866	6.943467849	7.256787917	7.316663355	7.48031838
1172	AT1G14290		acid phosphatase, putative	9.999787475	10.07380382	9.862600033	9.625487749	9.53695491	9.660638072	9.764198977	10.09428029	9.810847548	10.20948544	10.00056804	9.822244734
1173	AT1G14300		binding	8.709526316	8.06297064	7.918320778	8.925748218	9.094760493	8.733807683	8.768173466	7.653112251	8.646277171	7.869365625	8.379499693	8.502717202
1174	AT1G14310		haloacid dehalogenase-like hydrolase family protein	8.695651765	8.482241313	8.256381198	8.511907971	8.16831822	8.464737766	8.578653183	8.46065224	8.679903343	8.447685639	8.542598193	8.583560998
1175	AT1G14320		60S ribosomal protein L10 (RPL10A) / Wilm's tumor suppressor protein-related	12.53893871	12.51862143	12.41825464	12.59484229	12.90117741	12.27106323	12.81409012	12.41903935	12.60636194	12.53208721	12.55853817	12.55323326
1176	AT1G14330		kelch repeat-containing F-box family protein	10.15390045	10.21351979	9.712164888	9.985013365	9.409424554	9.747387687	9.770704478	10.21898689	9.908312346	10.07359422	9.972581475	10.22603591
1177	AT1G14340		RNA recognition motif (RRM)-containing protein	6.758220033	6.458804884	6.557863927	6.943563869	6.923983639	6.894050722	6.70414604	6.7463006	6.675763466	6.704631791	6.381289629	6.690788767
1178	AT1G14345		oxidoreductase	3.863386145	3.480827086	3.712458722	4.209504848	4.104609792	4.073888916	3.845476162	3.908699024	4.089942073	4.433101788	3.619742688	4.487295149
1179	AT1G14350	AtMYB124, MYB124, FLP	FLP (FOUR LIPS); DNA binding / transcription factor	4.871028501	4.620696571	5.002067098	4.707302888	5.190474511	4.567972748	4.765707582	4.157212059	4.81317398	4.85522303	4.549444762	5.032648981
1180	AT1G14360	ATUTR3, UTR3	ATUTR3/UTR3 (UDP-GALACTOSE TRANSPORTER 3); pyrimidine nucleotide sugar transmembrane transporter	10.04942903	10.12511488	10.06645522	9.739604582	10.39282666	10.00013637	10.15135831	10.08279205	10.31990384	10.26157631	10.23988296	9.810700995
1181	AT1G14370	APK2A	APK2A (PROTEIN KINASE 2A); kinase	9.726883143	10.05419893	9.917488193	9.447403972	9.327925327	9.203958784	9.113998381	10.18714136	9.931385572	10.62384001	10.3808519	9.674782399
1182	AT1G14380	IQD28	IQD28; calmodulin binding	8.121677611	8.452830319	8.135442291	8.211723122	8.122032076	8.36477672	8.349717671	8.274201783	8.107792416	8.484447644	8.274578139	8.054867973
1183	AT1G14390		leucine-rich repeat transmembrane protein kinase, putative	8.054225153	8.221134349	7.343168492	8.300739747	7.755147935	7.95763633	7.827691803	8.156421461	7.800905762	7.909872824	7.851662553	8.085237928
1184	AT1G14400	ATUBC1, UBC1	UBC1 (UBIQUITIN CARRIER PROTEIN 1); ubiquitin-protein ligase	11.58928588	11.54904928	11.2248276	11.2951934	11.33641429	11.12655912	11.41268401	11.65988108	11.43462185	11.60112709	11.6071935	11.64276369
1185	AT1G14410	ATWHY1, PTAC1	ATWHY1/PTAC1 (A. THALIANA WHIRLY 1); DNA binding / telomeric DNA binding	6.070229106	6.232895325	5.720285619	6.032093259	6.467701729	6.212401549	6.550738927	5.984729195	6.097305101	5.780551547	6.136206787	6.222417114
1186	AT1G14420	AT59	AT59 (Arabidopsis homolog of tomato LAT59); lyase/ pectate lyase	3.413338021	3.482570158	3.470225397	3.844702527	4.112333317	4.420061643	3.822671543	3.559915646	3.810958479	3.550727348	3.304022998	3.51045928
1187	AT1G14430		glyoxal oxidase-related	3.174687873	3.246793852	3.486258963	3.235476636	3.138974963	3.37845949	3.374107762	3.060591085	3.265315882	3.368403782	3.139855597	3.046780987
1188	AT1G14440	ATHB31	ATHB31 (ARABIDOPSIS THALIANA HOMEOBOX PROTEIN 31); transcription factor	4.318151086	3.949293078	4.466017613	5.025408006	4.669433574	4.60387609	4.026847612	4.516341481	4.583259151	4.301042874	3.925473555	4.404422515
1189	AT1G14450		similar to unknown protein [Arabidopsis thaliana] (TAIR:AT2G02510.1); similar to unknown [Populus trichocarpa] (GB:ABK94107.1)	9.887956956	9.664298385	9.268223335	9.481515504	9.400165423	9.455561138	9.448082246	9.728963496	9.591360076	9.829923716	9.68919529	9.818811864
1190	AT1G14460		DNA polymerase-related	7.539545453	7.520431949	7.120094542	7.306602469	7.227482682	7.520931588	7.476778858	7.216343167	7.110776578	7.203527568	7.416609997	7.320750783
1191	AT1G14470		pentatricopeptide (PPR) repeat-containing protein	4.428138084	4.084502705	3.627280786	4.270503413	4.688468533	3.965090152	4.375477783	3.93410435	4.501793546	4.222986996	4.130534494	4.604111967
1192	AT1G14480		protein binding	5.521787617	5.840913104	5.331369818	5.719324067	6.203371005	6.152873541	6.187435788	5.652837729	5.8674685	5.644815335	5.794464216	5.517563478
1193	AT1G14490		DNA-binding protein-related	3.57604971	3.521048541	3.600383936	3.948544804	3.479430572	3.752455628	3.788122885	3.35830039	3.514275293	3.348403711	3.761269315	3.315465544
1194	AT1G14510		PHD finger family protein	10.87060565	10.77670393	10.33248146	10.48476711	11.00457378	10.31266719	10.65395778	10.85099988	10.62535724	10.91896047	10.72262039	10.87712113
1195	AT1G14530		(TOM THREE HOMOLOG); virion binding	8.638396578	8.662468052	8.50541655	8.235974809	8.16541931	7.945310647	8.285327701	8.833985941	8.521126948	8.462435029	8.408061935	8.630708134
1196	AT1G14540		anionic peroxidase, putative	8.439051569	7.604203012	6.631098483	8.242225072	6.113926703	6.695606272	7.013557521	8.354760316	6.312265209	7.315640451	7.152256353	8.044596543
1197	AT1G14550		anionic peroxidase, putative	8.307233695	8.260006978	6.341673803	7.847571882	6.568805384	6.358400418	6.665444768	8.609024258	6.451591495	7.246610758	7.293329389	7.796987792
1198	AT1G14560		mitochondrial substrate carrier family protein	8.031376532	7.704011923	7.524918437	7.684056805	7.122471632	8.020175936	7.560457615	7.627836824	7.630714948	7.778252186	7.901430423	7.811897045
1199	AT1G14570		UBX domain-containing protein	10.40962386	10.47981566	10.33437838	10.45096458	10.56157758	10.30946594	10.44465277	10.43578878	10.59139252	10.53264277	10.52103203	10.45804082
1200	AT1G14580		zinc finger (C2H2 type) family protein	4.014576588	4.095454678	3.863196691	3.911168592	3.713445782	3.952045505	3.980492451	3.935297612	3.782446158	3.948725992	3.440521849	3.914054247
1201	AT1G14610	VALRS, TWN2	TWN2 (TWIN 2); ATP binding / aminoacyl-tRNA ligase	11.05579838	10.96872707	10.79380118	11.28218639	11.48030449	11.04547168	11.30457398	10.65648802	11.04200752	10.79215572	10.99674144	10.93597525
1202	AT1G14620	DECOY	DECOY (endoxyloglucan transferase A2)	9.522368925	9.034383737	9.023956912	9.400458106	9.566912312	9.604589044	9.657033495	8.926506412	9.237451594	9.089905511	9.358686745	9.513348587
1203	AT1G14640		SWAP (Suppressor-of-White-APricot)/surp domain-containing protein	4.384355414	4.486840894	4.401561971	4.297762769	4.031164383	4.510823051	4.446537845	4.359032753	4.202435053	4.345427533	4.520198437	4.154751201
1204	AT1G14650		SWAP (Suppressor-of-White-APricot)/surp domain-containing protein / ubiquitin family protein	7.670318429	7.916049044	7.961501542	8.082078125	7.86748676	7.937104574	8.092118309	7.559464357	7.684552547	7.728196234	7.82112788	7.782141291
1205	AT1G14660	NHX8, ATNHX8	ATNHX8 (Arabidopsis thaliana Na+/H+ exchanger 8); lithium:hydrogen antiporter/ sodium ion transmembrane transporter/ sodium:hydrogen antiporter	5.219696122	5.192475751	5.341549157	5.168749392	4.927219098	5.56380066	5.330206675	5.288699173	5.132962607	5.562553672	5.2681267	5.087497387
1206	AT1G14670		endomembrane protein 70, putative	9.211639959	9.556787574	9.132537037	9.004699151	9.354062095	9.018386956	9.182164926	9.516272282	9.374721077	9.446696473	9.391744954	9.144661122
1207	AT1G14680		similar to structural molecule [Arabidopsis thaliana] (TAIR:AT4G09060.1); similar to hypothetical protein [Vitis vinifera] (GB:CAN61579.1)	4.852897387	5.434380205	5.041884406	4.991721138	4.777707312	5.627955519	5.08322677	5.212278009	5.067150843	5.610193608	5.451842908	5.084186293
1208	AT1G14685	BBR/BPC2, ATBPC2, BPC2	BPC2 (BASIC PENTACYSTEINE 2)	8.79669175	8.888809188	8.460104432	8.380550027	8.060187167	8.625506504	8.488431889	8.976850585	8.66609724	8.9449225	8.702851584	8.916896059
1209	AT1G14687	ATHB32	ATHB32 (ARABIDOPSIS THALIANA HOMEOBOX PROTEIN 32); DNA binding / transcription factor	3.858252072	4.01015998	4.012156818	3.782884457	3.312778755	3.575789162	3.981252539	3.819583104	3.508229109	3.835811392	4.035833756	3.620972086
1210	AT1G14688		contains domain UNCHARACTERIZED RING ZINC FINGER-CONTAINING PROTEIN (PTHR12183)	5.641034341	5.372927467	5.58663474	5.409841647	6.202109024	5.689316844	5.602819885	4.934208782	5.796921935	5.243035296	5.234393374	5.501789714
1211	AT1G14690		similar to ATMAP65-6, microtubule binding [Arabidopsis thaliana] (TAIR:AT2G01910.1); similar to ATMAP65-6 [Arabidopsis thaliana] (TAIR:AT2G01910.2); similar to hypothetical protein [Vitis vinifera] (GB:CAN64202.1); similar to unnamed protein product [Vitis vinifera] (GB:CAO42417.1); contains InterPro domain MAP65/ASE1 (InterPro:IPR007145)	9.467949331	8.805887281	9.220257114	9.648478836	9.402112063	9.364049605	9.439597127	9.163685543	9.485729713	9.335044392	9.306109619	9.356502102
1212	AT1G14700	PAP3, ATPAP3	ATPAP3/PAP3 (purple acid phosphatase 3); acid phosphatase/ protein serine/threonine phosphatase	7.84618667	7.355391563	7.707413518	7.874524041	8.335562751	7.28502657	8.223929501	7.220582691	7.862916549	7.062503163	7.376517285	7.568125458
1213	AT1G14710		hydroxyproline-rich glycoprotein family protein	10.51798411	10.51588317	10.01650983	10.4543796	10.60291707	10.39833462	10.48866768	10.46785796	10.50555282	10.4487165	10.57597704	10.47093528
1214	AT1G14720	EXGT-A2, XTR2	XTR2 (XYLOGLUCAN ENDOTRANSGLYCOSYLASE RELATED 2); hydrolase, acting on glycosyl bonds	7.220842301	7.00499678	7.336577041	7.202701126	7.681105919	6.585512005	7.48416628	6.811053965	7.188626968	7.761416146	7.449426542	7.210675182
1215	AT1G14730		similar to ACYB-2 (Arabidopsis cytochrome b561 -2), carbon-monoxide oxygenase [Arabidopsis thaliana] (TAIR:AT4G25570.1); similar to ACYB-1 (Arabidopsis cytochrome b561 -1), carbon-monoxide oxygenase [Arabidopsis thaliana] (TAIR:AT5G38630.1); similar to cytochrome [Mesembryanthemum crystallinum] (GB:AAD11424.1); contains InterPro domain Cytochrome b561 / ferric reductase transmembrane (InterPro:IP…	5.2908154	4.935565054	4.997136132	5.582907833	6.309093138	5.020616183	5.378585388	5.354409123	6.101814851	5.358256334	4.928739309	5.906178299
1216	AT1G14740		similar to unknown protein [Arabidopsis thaliana] (TAIR:AT3G63500.2); similar to unknown protein [Arabidopsis thaliana] (TAIR:AT3G63500.1); similar to unnamed protein product [Vitis vinifera] (GB:CAO42402.1); contains InterPro domain Protein of unknown function DUF1423, plant (InterPro:IPR004082)	9.787296536	9.822516583	9.596600479	9.333667197	9.240888078	9.432242669	9.410333612	9.835844102	9.696837389	9.969307865	9.813734371	9.882299377
1217	AT1G14750	SDS	SDS (SOLO DANCERS); cyclin-dependent protein kinase	4.660907351	5.393379318	4.998014691	5.002139051	4.846307374	4.91320518	5.089781357	5.019858426	4.697606818	5.245586546	5.118068082	4.859810495
1218	AT1G14760		DNA binding	4.453643545	4.609323653	4.534381596	4.840182642	4.753655723	4.300502233	4.357275359	4.898493914	4.544145228	3.977056058	4.011456168	4.426886365
1219	AT1G14770		zinc ion binding	8.059548449	7.414512357	7.676873831	7.736805511	8.052744254	7.908833693	7.901641743	7.126401619	7.618009167	7.367545196	7.632247312	7.596892224
1220	AT1G14780		similar to unknown protein [Arabidopsis thaliana] (TAIR:AT4G24290.2); similar to unnamed protein product [Vitis vinifera] (GB:CAO42380.1); contains InterPro domain Membrane attack complex component/perforin/complement C9 (InterPro:IPR001862)	6.941119005	6.679479776	6.929490903	7.075450904	6.369481047	6.649333995	6.699849157	7.12890617	7.097196523	6.725756627	6.697753531	6.98465664
1221	AT1G14790	ATRDRP1, RDR1	RDR1 (RNA-DEPENDENT RNA POLYMERASE 1); RNA-directed RNA polymerase/ nucleic acid binding	5.674724758	5.590332854	5.829350979	6.286643957	7.108681314	5.919938584	6.399926459	5.688165257	6.231010103	5.82816567	5.003300934	6.265906428
1222	AT1G14800		similar to F-box family protein [Arabidopsis thaliana] (TAIR:AT2G35280.1); similar to hypothetical protein 26.t00082 [Brassica oleracea] (GB:ABD65028.1); contains InterPro domain Nucleic acid-binding, OB-fold (InterPro:IPR012340); contains InterPro domain Nucleic acid-binding, OB-fold-like (InterPro:IPR016027)	7.898443528	7.734389994	7.951058248	8.323447353	8.449067331	8.273917866	8.372347743	7.678737351	7.903415629	7.785252909	7.932280608	7.899812052
1223	AT1G14810		semialdehyde dehydrogenase family protein	10.06800236	9.856330245	9.650402912	9.761050827	10.37067159	9.953504919	10.49669184	9.557739711	9.631470171	9.785938171	10.04210842	10.25423133
1224	AT1G14820		SEC14 cytosolic factor family protein / phosphoglyceride transfer family protein	8.553129934	8.365878204	8.16394232	8.262985246	8.443502921	8.33320874	8.409989725	8.441061678	8.329346356	8.599587802	8.51012664	8.529813656
1225	AT1G14830	ADL1C, ADL5	ADL1C/ADL5 (DYNAMIN-LIKE PROTEIN 5); GTP binding / GTPase	10.64729063	10.82817032	10.58102451	10.62003296	10.72635416	10.59987481	10.70245229	10.70051302	10.79977812	10.80116791	10.72470932	10.74066742
1226	AT1G14840	ATMAP70-4	ATMAP70-4 (microtubule-associated proteins 70-4); microtubule binding	6.165609257	6.175027854	6.293868239	7.045332093	7.302885725	6.451820894	6.489649695	6.666046483	7.182233552	5.926843307	5.529617465	6.599096926
1227	AT1G14850	NUP155	NUP155 (Nucleoporin 155)	7.973398144	7.696291682	7.830230878	8.084909254	8.166523234	7.886526682	8.170197306	7.509350708	7.920253402	7.656788299	8.02458257	7.817931727
1228	AT1G14890		pectinesterase inhibitor	4.953588576	5.06579664	4.956983427	5.365966053	4.299378866	4.831884493	4.471046963	4.891583878	4.696793486	6.1586575	5.655797041	4.942238257
1229	AT1G14900	HMGA	HMGA (HIGH MOBILITY GROUP A); DNA binding	9.977012124	9.813294407	9.520247317	9.7393705	9.780099421	9.916803856	9.909319796	9.584669872	9.619360118	9.693254209	9.831562171	9.886894265
1230	AT1G14910		epsin N-terminal homology (ENTH) domain-containing protein	7.481386885	7.693360171	7.318267576	7.499693666	7.411413209	7.708089337	7.385814054	7.402382595	7.268360583	7.490976841	7.613288357	7.459664392
1231	AT1G14920	RGA2, GAI	GAI (GA INSENSITIVE); transcription factor	7.43136033	6.857561076	6.8177965	7.498601151	7.247849227	7.325330825	7.191388947	6.686812602	6.783757285	6.878111515	7.35679037	6.658853338
1232	AT1G14930		major latex protein-related / MLP-related	3.865717133	3.605742907	3.748554638	3.594996132	3.234968244	4.127693518	3.571875522	3.57374796	3.647500543	3.711916698	3.902607835	3.489803414
1233	AT1G14940		major latex protein-related / MLP-related	5.229354322	5.137668436	5.031236169	5.841602496	6.49506223	5.679497204	5.767613708	5.761918828	6.108695326	4.724936158	5.054458976	5.556251192
1234	AT1G14950		major latex protein-related / MLP-related	4.16494008	4.278634337	4.284912022	4.886891169	4.276071036	4.780804504	4.457000769	4.420476546	3.868408279	3.864276689	4.412347856	3.97628035
1235	AT1G14960		major latex protein-related / MLP-related	11.79435279	11.53675942	12.00092945	11.7202659	11.2901077	11.72564142	11.89480025	11.82443461	12.03109855	11.65043507	11.55868437	11.8339509
1236	AT1G14970		similar to unknown protein [Arabidopsis thaliana] (TAIR:AT2G01480.1); similar to hypothetical protein [Vitis vinifera] (GB:CAN77011.1); similar to unnamed protein product [Vitis vinifera] (GB:CAO42288.1); contains InterPro domain Protein of unknown function DUF246, plant (InterPro:IPR004348)	5.756675857	5.881513615	5.580336012	5.668091758	5.628002294	6.203766365	5.815583172	5.843822455	5.653297661	5.666768785	5.622500853	5.861600588
1237	AT1G14980	CPN10	CPN10 (CHAPERONIN 10)	12.07917648	11.76208236	11.46252882	12.00861079	12.18879618	11.62924081	12.0902528	11.60224042	11.86004111	11.68944237	11.81285092	12.11206424
1238	AT1G14990		similar to hypothetical protein [Oryza sativa (japonica cultivar-group)] (GB:BAB92466.1)	7.716180151	7.522000774	7.380376568	7.574741859	7.321710487	7.514377204	7.512982683	7.300496406	7.562529483	7.677982716	7.647249591	7.406442426
1239	AT1G15000	SCPL50	SCPL50 (serine carboxypeptidase-like 50); serine carboxypeptidase	6.842138107	6.67247019	6.853521143	7.381512912	6.5254897	7.320554459	7.114805697	6.580726928	6.582777445	6.884336537	7.053866703	6.725125407
1240	AT1G15010		similar to unknown protein [Arabidopsis thaliana] (TAIR:AT2G01300.1); similar to unnamed protein product [Vitis vinifera] (GB:CAO42242.1)	8.307037468	9.744523265	8.683375119	7.454665198	7.436106624	7.64449394	7.149190277	10.03492353	8.535142385	9.843875992	9.407642376	8.160739479
1241	AT1G15020	ATQSOX1, QSO2	ATQSOX1/QSO2 (QUIESCIN-SULFHYDRYL OXIDASE 1); thiol-disulfide exchange intermediate	8.369928927	8.507269959	8.460468416	8.679768552	8.36886561	8.796944544	8.63797381	8.345120108	8.233844594	8.370062136	8.564893922	8.092323475
1242	AT1G15040		glutamine amidotransferase-related	7.528400487	7.932338845	7.678196645	7.463408882	6.860255826	7.551764044	7.434434638	8.597894333	7.571231264	8.290142908	7.92922874	7.319295794
1243	AT1G15050	IAA34	IAA34 (indoleacetic acid-induced protein 34); transcription factor	3.899982873	4.279604816	4.393354372	4.030185505	3.833271293	3.972344858	3.443431751	4.432613211	4.912716824	4.374330139	4.320211749	4.156736224
1244	AT1G15060		similar to unknown protein [Arabidopsis thaliana] (TAIR:AT1G73750.1); similar to Os01g0692600 [Oryza sativa (japonica cultivar-group)] (GB:NP_001043943.1); similar to hypothetical protein OsI_003298 [Oryza sativa (indica cultivar-group)] (GB:EAY75451.1); contains InterPro domain Uncharacterised conserved protein UCP031088, alpha/beta hydrolase, At1g15070 (InterPro:IPR016969)	6.427280646	6.510335202	5.728648261	5.992573125	5.56253037	6.315370562	6.043211317	6.283237765	6.146845919	6.317902975	6.452214504	6.46721903
1245	AT1G15080	ATLPP2, LPP2, ATPAP2	ATPAP2 (PHOSPHATIDIC ACID PHOSPHATASE 2); phosphatidate phosphatase	4.851743488	4.856174028	4.922598913	5.241644331	6.684950951	4.892320659	5.112488676	5.018964048	5.152731242	5.242362953	5.017079994	5.134099501
1246	AT1G15100	RHA2A	RHA2A (RING-H2 finger A2A); protein binding / zinc ion binding	9.041494911	9.02861096	8.653686992	8.42513916	7.853720139	8.119523737	8.257754278	9.227983651	8.997463214	9.238311091	8.968455322	9.101851791
1247	AT1G15110		phosphatidyl serine synthase family protein	10.00762721	10.10832434	10.09858364	10.28537916	9.578762423	9.735490279	10.02975102	10.28339272	10.28344138	10.30211711	10.18164239	10.37595648
1248	AT1G15120		ubiquinol-cytochrome C reductase complex 7.8 kDa protein, putative / mitochondrial hinge protein, putative	12.04811095	11.9884795	11.64492658	11.8160756	11.81685293	11.6589854	11.91651356	12.10575737	11.98895864	12.10226708	12.09552019	12.01007911
1249	AT1G15130		hydroxyproline-rich glycoprotein family protein	10.35087449	10.52075961	10.56064173	10.70367156	10.38590284	10.39646152	10.57408894	10.64093989	10.56301571	10.71102523	10.61859816	10.42319174
1250	AT1G15140		oxidoreductase NAD-binding domain-containing protein	8.055611648	8.440768583	8.164962747	8.00139018	7.682111009	8.068282625	7.881328724	8.359070343	7.902854674	8.286458755	8.404774123	8.17250512
1251	AT1G15170		MATE efflux family protein	8.292777671	8.27308119	7.673890659	7.996189531	7.99319678	8.03055367	7.856989845	8.067665085	7.980003921	8.341653121	8.351452531	8.493347293
1252	AT1G15180		MATE efflux family protein	5.141856219	5.515378456	4.85409031	5.121801452	4.564295654	5.418450761	4.975854209	5.266331418	4.967878344	5.031193708	5.314594395	5.198532353
1253	AT1G15190		Identical to Fasciclin-like arabinogalactan protein 19 precursor (FLA19) [Arabidopsis Thaliana] (GB:Q5Q0H2;GB:Q9XI50); contains InterPro domain Beta-Ig-H3/fasciclin (InterPro:IPR000782)	6.034796719	6.18012538	5.358888626	5.53483804	5.324740555	5.457576267	5.627127084	6.306672833	5.154051614	5.879233813	6.078701003	6.245389894
1254	AT1G15200		protein-protein interaction regulator family protein	10.27751622	10.37523102	10.29149293	10.60914614	10.77360138	10.51077138	10.62059057	10.38979272	10.54243492	10.38353153	10.50742447	10.46675351
1255	AT1G15210	PDR7, ATPDR7	ATPDR7/PDR7 (PLEIOTROPIC DRUG RESISTANCE 7); ATPase, coupled to transmembrane movement of substances	11.05001567	11.13981303	11.01368313	11.09406456	10.94064201	10.84114064	11.09710124	11.30658135	11.29442844	11.29824561	11.12148977	11.00724534
1256	AT1G15220	ATCCMH	ATCCMH; oxidoreductase	7.029602788	7.099237754	6.648750309	6.792881016	6.967792942	7.03936491	6.781167214	6.776825864	6.347322999	7.213543657	7.031236144	6.943295216
1257	AT1G15230		similar to unnamed protein product [Vitis vinifera] (GB:CAO45882.1)	9.237892751	9.195506934	8.730447081	8.876410912	8.620967291	8.891040946	8.989004122	8.983441547	9.06412097	9.454666798	9.335136492	9.070963762
1258	AT1G15250		60S ribosomal protein L37 (RPL37A)	8.843557119	8.514241232	8.576364257	8.725681285	9.120448004	8.806549172	8.98765324	8.360581097	8.751207507	8.341116045	8.677179231	8.824841856
1259	AT1G15260		similar to unknown protein [Arabidopsis thaliana] (TAIR:AT3G16070.1)	6.716230079	6.743631955	6.548501344	6.823536236	6.532658366	6.426625791	6.659758666	6.960384855	6.590185453	6.343522487	6.304430746	6.759625276
1260	AT1G15270		similar to unknown protein [Arabidopsis thaliana] (TAIR:AT3G16040.1); similar to hypothetical protein [Plantago major] (GB:CAH59409.1); contains InterPro domain Translation machinery associated TMA7 (InterPro:IPR015157)	11.39600093	11.39731192	11.29230127	11.42220076	11.58084493	11.25372858	11.56719719	11.38496727	11.57772002	11.37805408	11.45288486	11.36309556
1261	AT1G15280		glycine-rich protein	7.969699046	7.882711208	7.680414024	8.079806456	7.857931034	7.923387757	7.944523395	7.795233507	7.790908018	8.046425327	7.934867828	7.93071377
1262	AT1G15290		binding	6.688698541	6.467432349	6.347711689	6.778125223	6.37368882	6.819710002	6.802677345	6.179915746	6.428621005	6.387336603	6.60703086	6.557458799
1263	AT1G15300		transposable element gene	5.642185598	5.779668651	5.601986273	5.909274329	5.046176022	5.97838982	5.710930437	5.504936838	5.86782732	5.631686163	5.644156964	5.689619062
1264	AT1G15310	SRP54-1, ATHSRP54A	ATHSRP54A (Arabidopsis thaliana signal recognition particle 54kDa A); 7S RNA binding / GTP binding / mRNA binding	7.304774997	7.287454051	6.952039022	7.209680365	6.899061156	7.081335326	7.002944188	6.922981475	7.113300117	7.184408206	7.007587719	7.510944994
1265	AT1G15320		similar to unnamed protein product [Vitis vinifera] (GB:CAO62706.1)	4.905277168	4.832302858	4.58934434	5.247064735	4.877831754	4.95607047	4.784267788	5.130875779	4.895461639	4.893854148	4.879292379	4.878939883
1266	AT1G15330		CBS domain-containing protein	4.284705564	4.778527546	4.7195998	4.226155138	3.677126784	4.126416748	4.452338916	4.420766174	3.551926329	4.514626019	4.828544135	3.851653872
1267	AT1G15340	MBD10	MBD10 (methyl-CpG-binding domain 10); DNA binding	9.485505392	9.61825278	9.441097921	9.594849586	9.725839675	9.580724577	9.728700385	9.362810413	9.452081788	9.805944512	9.784549186	9.574406189
1268	AT1G15350		similar to unknown protein [Arabidopsis thaliana] (TAIR:AT5G25360.1); similar to hypothetical protein [Glycine max] (GB:AAN03467.1)	9.652622724	9.628743144	9.695344806	9.591758336	9.525936549	9.288218926	9.455008094	9.773989799	9.627510691	9.614254916	9.410531058	9.574313282
1269	AT1G15360	SHN1, WIN1	SHN1/WIN1 (SHINE1); DNA binding / transcription factor	4.114739275	3.951070744	3.907369236	3.922225994	3.797450418	3.786610063	3.961858747	3.738285071	3.688822197	4.083937827	3.840318769	3.792723734
1270	AT1G15370		similar to unnamed protein product [Vitis vinifera] (GB:CAO62746.1); contains InterPro domain Longin-like; (InterPro:IPR011012)	8.890283193	8.760541647	8.973443323	8.931633096	8.643460934	9.040285107	9.063686457	8.837416638	8.940285034	9.137624412	9.178888718	8.823700561
1271	AT1G15380		lactoylglutathione lyase family protein / glyoxalase I family protein	7.563279661	8.048904696	7.062528886	7.047819003	6.505262279	6.764445372	7.161089189	8.203791623	7.258433225	8.052237937	7.739663994	7.873490011
1272	AT1G15390	PDF1A	PDF1A (PEPTIDE DEFORMYLASE 1A); peptide deformylase	9.388339456	8.553034605	8.676271113	9.070307434	8.838517985	9.039520952	8.989809664	8.352323186	8.78876382	8.562432453	9.287287526	8.680308716
1273	AT1G15400		similar to unknown protein [Arabidopsis thaliana] (TAIR:AT1G80180.1); similar to hypothetical protein MtrDRAFT_AC148340g12v2 [Medicago truncatula] (GB:ABD28396.1)	11.73526307	11.64456968	11.6625943	11.55670298	11.29730519	11.23849326	11.62030461	11.7598719	11.80161249	11.6673726	11.59886829	11.8202014
1274	AT1G15410		aspartate-glutamate racemase family	8.081431634	7.910256857	7.743129538	7.717749806	7.352527844	7.929424256	7.630729282	7.73810275	7.696148901	7.986994934	7.892559929	7.846345943
1275	AT1G15420		similar to unnamed protein product [Vitis vinifera] (GB:CAO46050.1); contains InterPro domain Protein of unknown function NUC189, C-terminal (InterPro:IPR012979)	9.437715258	9.316877872	9.262979918	9.534402396	10.0065148	9.502731162	9.985219689	8.891950416	9.5556421	9.13486568	9.284721051	9.655106946
1276	AT1G15430		similar to zinc ion binding [Arabidopsis thaliana] (TAIR:AT1G80220.1); similar to Os01g0612600 [Oryza sativa (japonica cultivar-group)] (GB:NP_001043557.1); similar to hypothetical protein OsI_002789 [Oryza sativa (indica cultivar-group)] (GB:EAY74942.1); contains InterPro domain Protein of unknown function DUF1644 (InterPro:IPR012866)	10.33468246	10.69605734	10.4337924	9.494328349	9.557672796	9.337090898	9.633649388	10.63300273	10.30196681	11.05170304	10.65779346	10.36308109
1277	AT1G15440		transducin family protein / WD-40 repeat family protein	7.728348202	7.607935987	7.657954107	8.037345813	8.424189221	8.023030653	8.145658725	7.077363959	7.825801897	7.33839284	7.767005788	7.662121204
1278	AT1G15460	ATBOR4, BOR4	ATBOR4/BOR4; anion exchanger	4.73531775	4.630661307	4.475428761	5.087938246	5.1598592	5.237300949	4.659697086	5.084104574	4.722330225	4.835775639	4.099907915	5.327531483
1279	AT1G15470		transducin family protein / WD-40 repeat family protein	9.981987649	9.878256545	9.8839336	10.13840332	9.759053784	9.967710672	10.08174788	9.971431707	9.971439865	9.83160135	9.877001383	10.07631088
1280	AT1G15480		DNA binding	7.07116027	6.502159124	6.856914935	7.148521621	7.369613448	7.321383514	7.176046634	6.322490506	7.115618195	6.71462867	6.858795667	6.96480497
1281	AT1G15490		hydrolase, alpha/beta fold family protein	8.996127958	9.231816895	9.188889714	9.081827217	8.951104513	9.079709646	9.19511457	9.148453335	9.259893463	8.842367761	9.036476775	9.113600577
1282	AT1G15510		pentatricopeptide (PPR) repeat-containing protein	4.794131963	4.656768791	4.326230742	4.549166262	4.027172401	5.426624036	4.545095257	3.981408181	4.626366025	4.651990212	4.084398698	4.77910052
1283	AT1G15520	PDR12, ATPDR12	ATPDR12/PDR12 (PLEIOTROPIC DRUG RESISTANCE 12); ATPase, coupled to transmembrane movement of substances	8.070749249	9.213525656	9.024921051	7.954700487	7.919647921	7.84640781	7.824499283	9.403253435	9.189190918	10.28083828	9.853342985	8.459931
1284	AT1G15530		receptor lectin kinase, putative	6.935988237	7.321998854	6.459664085	6.495622869	5.683802051	5.998624415	5.871746914	7.36611605	6.100737153	7.127791424	6.404742365	6.877101246
1285	AT1G15550	ATGA3OX1, GA4	GA4 (GA REQUIRING 4); gibberellin 3-beta-dioxygenase	4.660454288	4.863667177	5.155190048	5.190608131	5.522823646	5.115273062	5.657637273	4.792724629	5.204840993	5.165409492	4.695128489	5.021786039
1286	AT1G15570	CYCA2;3	CYCA2;3 (CYCLIN A2;3); cyclin-dependent protein kinase regulator	8.595363804	8.387594436	8.456458112	8.516741145	8.492369177	8.288415679	8.315485973	8.411452308	8.433380447	8.550215263	8.542989117	8.426897329
1287	AT1G15580	ATAUX2-27, AUX2-27, IAA5	IAA5 (indoleacetic acid-induced protein 5); transcription factor	7.868669828	6.91233642	7.77992138	7.442433103	6.119113102	6.679451154	7.113437547	7.886453492	7.569979417	7.321480741	6.939185143	7.772309274
1288	AT1G15590		similar to zinc finger (C3HC4-type RING finger) family protein [Arabidopsis thaliana] (TAIR:AT1G80400.1); similar to unnamed protein product [Vitis vinifera] (GB:CAO45956.1)	3.01280672	2.993783604	2.920076887	3.05925363	2.943868041	3.527348714	2.714837505	2.910022145	3.030839013	2.456567399	3.0495713	2.766625034
1289	AT1G15600		similar to unknown protein [Arabidopsis thaliana] (TAIR:AT1G15620.1); similar to hypothetical protein OsI_017987 [Oryza sativa (indica cultivar-group)] (GB:EAY96754.1); similar to Os05g0179000 [Oryza sativa (japonica cultivar-group)] (GB:NP_001054802.1)	6.624555364	6.546677828	7.09077905	6.887967557	7.103391209	6.327969024	6.980689317	6.247784903	7.150185754	6.40682034	6.375019986	6.519259813
1290	AT1G15640		similar to unknown protein [Arabidopsis thaliana] (TAIR:AT1G15620.1); similar to hypothetical protein [Vitis vinifera] (GB:CAN70531.1)	9.664919767	9.336324389	8.587850572	8.52773908	9.142556312	8.391460608	7.955075352	9.647216748	8.816766705	8.436757811	8.831515573	9.563285431
1291	AT1G15660		similar to CENP-C [Arabidopsis arenosa] (GB:AAU04611.1); similar to kinetochore protein [Capsella rubella] (GB:BAF63162.1); contains domain PTHR16684 (PTHR16684); contains domain PTHR16684:SF3 (PTHR16684:SF3)	8.755826344	8.730224496	8.756988944	8.967343273	9.473017668	8.852960377	9.272520657	8.582952244	8.966807572	8.962413912	9.029003511	8.907198107
1292	AT1G15670		kelch repeat-containing F-box family protein	11.27994149	11.01490178	10.99757832	10.98709187	10.78189475	10.43526951	10.69785231	11.09824937	11.06095601	10.93282861	10.98896753	11.4264484
1293	AT1G15690	ATAVP3, AVP-3, AVP1	AVP1 (vacuolar-type H+-pumping pyrophosphatase 1); ATPase	11.37567962	11.2985033	10.99429868	11.20371556	11.4426618	10.98115292	11.28069934	11.23908723	11.28205787	11.31029004	11.39964417	11.46383451
1294	AT1G15700	ATPC2	ATPC2 (ATP synthase gamma chain 2)	8.914352513	8.986145715	8.325192504	8.806923721	8.700633705	8.577545057	8.527228496	8.778987882	8.533130963	8.383484865	8.705296529	8.923282796
1295	AT1G15710		prephenate dehydrogenase family protein	8.448269331	8.541340471	8.437592446	7.983673757	8.234932367	8.21194656	8.399292703	8.521159971	8.500011462	8.494913334	8.374274616	8.604027523
1296	AT1G15720	TRFL5	TRFL5 (TRF-LIKE 5); DNA binding / transcription factor	6.643495203	7.298323647	7.03186905	6.944190175	6.68165956	7.293377031	7.051310168	7.059180871	7.05411604	7.058203371	7.098325365	6.509891
1297	AT1G15730		PRLI-interacting factor L, putative	6.496798466	6.533560369	6.756399714	6.93288011	6.885617794	6.575962831	7.108169799	5.625574909	6.207711653	6.18904929	6.592359586	6.096022701
1298	AT1G15740		leucine-rich repeat family protein	7.560158587	7.802372137	7.650667111	7.693772917	7.477270367	7.391624895	7.841797381	7.841173853	7.72326001	7.854655538	7.351656815	7.570972259
1299	AT1G15750	WSIP1, TPL	TPL/WSIP1 (WUS-INTERACTING PROTEIN 1); protein binding	10.85263783	11.05874343	10.91551551	10.92253764	11.14208545	10.73678483	11.075249	10.89775307	11.12968047	11.11149968	10.99500057	10.93904251
1300	AT1G15780		protein binding / transcription cofactor	9.259491472	9.362584813	9.27504396	9.603378135	9.428890928	9.325994079	9.512128689	9.413166366	9.495072062	9.367043988	9.346255069	9.166124566
1301	AT1G15790		similar to protein binding / transcription cofactor [Arabidopsis thaliana] (TAIR:AT1G15780.1); similar to Os08g0564800 [Oryza sativa (japonica cultivar-group)] (GB:NP_001062533.1); similar to hypothetical protein OsJ_027171 [Oryza sativa (japonica cultivar-group)] (GB:EAZ43688.1); similar to CTV.22 [Poncirus trifoliata] (GB:AAN62354.1)	8.465709148	7.857827825	8.668977645	8.635186658	9.259361895	8.16747569	8.862869379	7.920567529	8.740236542	7.997543913	7.994055076	8.259306966
1302	AT1G15800		similar to unknown protein [Arabidopsis thaliana] (TAIR:AT1G80610.1); similar to unnamed protein product [Vitis vinifera] (GB:CAO44296.1)	9.231818567	9.155814051	9.104107655	9.122344009	8.575327953	8.705975522	8.987346901	9.330450763	9.070149416	9.328943284	9.193103951	9.374598133
1303	AT1G15810		ribosomal protein S15 family protein	8.701807146	8.822583697	8.463166505	8.715826907	8.972975916	8.752360485	8.852757224	8.54941269	8.518237882	8.563367086	8.680501322	8.639908521
1304	AT1G15820	CP24, LHCB6	LHCB6 (LIGHT HARVESTING COMPLEX PSII); chlorophyll binding	5.166132264	5.213965395	4.94147796	5.113415318	4.432065219	5.059851061	4.785397094	5.100604335	4.542189817	5.285706657	5.063005612	4.682157441
1305	AT1G15830		unknown protein	5.250963269	5.517334512	5.5902401	5.671560397	4.442353901	5.508250911	4.990313208	5.43515762	5.13619109	5.551593379	5.445818665	5.26440762
1306	AT1G15840		unknown protein	6.221655465	5.844792292	6.145575746	6.543164005	5.410435711	6.424979137	5.887178315	5.787084345	5.509436947	6.02138786	6.053976129	5.773365703
1307	AT1G15850		transducin family protein / WD-40 repeat family protein	3.918736664	3.792989726	4.022470893	3.837818301	4.024963112	4.45384874	4.47782198	4.024953411	3.620731859	3.819560419	4.045692703	3.59831171
1308	AT1G15860		calcium ion binding	8.613236507	8.602469179	8.401832718	8.135745781	7.972750649	8.431827459	8.466009166	8.730840086	8.732037467	8.751874513	8.814345669	8.70101662
1309	AT1G15870		mitochondrial glycoprotein family protein / MAM33 family protein	6.932941228	6.366474853	6.702855938	6.420079365	6.003874887	6.872887627	6.86868537	6.171539746	6.272539426	6.46624498	6.549858108	6.491248286
1310	AT1G15880	ATGOS11, GOS11	GOS11 (GOLGI SNARE 11); SNARE binding	9.338493444	9.624442706	9.286540808	9.078980362	9.051119594	9.255008058	9.506688016	9.574173084	9.326603421	9.504651526	9.286729693	9.256049771
1311	AT1G15890		disease resistance protein (CC-NBS-LRR class), putative	4.807467738	4.74721949	4.29323914	4.137758073	3.922791319	4.594239276	4.683106018	4.512001079	3.959584625	4.684351492	4.923242262	4.530994755
1312	AT1G15900		similar to hypothetical protein OsJ_020585 [Oryza sativa (japonica cultivar-group)] (GB:EAZ37102.1); similar to hypothetical protein OsI_022282 [Oryza sativa (indica cultivar-group)] (GB:EAZ01050.1); similar to hypothetical protein [Oryza sativa (japonica cultivar-group)] (GB:BAD45781.1)	5.856949125	5.734195497	4.948859922	5.604938797	5.387596712	5.440406291	5.171627996	5.428178771	5.273749739	5.384588818	5.7369481	5.443143192
1313	AT1G15920		CCR4-NOT transcription complex protein, putative	8.494522149	8.511763794	8.527680087	8.730983383	8.719661547	8.30628433	8.66198694	8.730840202	8.812449766	8.764582043	8.662645391	8.469705147
1314	AT1G15930		40S ribosomal protein S12 (RPS12A)	12.9678189	12.8473211	12.67432446	12.95904551	13.14122801	12.59749327	13.0726813	12.71115347	12.87930087	12.70975579	12.93745758	12.97279153
1315	AT1G15940		binding	7.674617818	7.666939777	8.038753289	8.166597765	8.300771281	8.134868568	8.270237082	7.348963828	7.521798188	7.733734103	7.964976463	7.633384738
1316	AT1G15950	IRX4, ATCCR1, CCR1	CCR1 (CINNAMOYL COA REDUCTASE 1)	6.252864644	6.095235131	6.509859739	6.626967159	6.294551427	6.495806484	6.507847877	6.177925834	6.501258055	6.628833553	6.397939811	6.243629287
1317	AT1G15960	ATNRAMP6, NRAMP6	NRAMP6 (NRAMP metal ion transporter 6); metal ion transmembrane transporter	3.387127733	3.264928584	3.652513975	3.524720301	3.230922491	3.678468467	3.523518372	3.35278585	3.619027495	3.423596378	3.139630005	3.369445068
1318	AT1G15980		similar to unnamed protein product [Vitis vinifera] (GB:CAO49411.1); contains domain G3DSA:3.40.50.2000 (G3DSA:3.40.50.2000); contains domain SSF53756 (SSF53756)	4.781738195	4.678918711	4.108267657	4.72273365	4.552950258	4.489936842	4.582054445	4.198736917	4.751412032	4.545716281	4.087293792	4.815539309
1319	AT1G15990	CNGC7, ATCNGC7	ATCNGC7 (CYCLIC NUCLEOTIDE GATED CHANNEL 7); calmodulin binding / cyclic nucleotide binding / ion channel	3.017070223	2.771213189	2.709451944	3.073253268	2.887576791	2.986973058	2.84653504	3.033698256	2.869976249	2.87946743	3.104559548	2.930151306
1320	AT1G16000		similar to unknown protein [Arabidopsis thaliana] (TAIR:AT1G80890.1); similar to Os12g0556400 [Oryza sativa (japonica cultivar-group)] (GB:NP_001067003.1); similar to hypothetical protein OsI_037443 [Oryza sativa (indica cultivar-group)] (GB:EAY83484.1); similar to hypothetical protein LOC_Os12g36930 [Oryza sativa (japonica cultivar-group)] (GB:ABA99557.1)	8.78442938	8.885515839	8.376717789	8.947722498	8.941560746	8.780042557	8.676931509	8.807473339	8.444384536	8.778015096	8.822199884	8.640855327
1321	AT1G16010		magnesium transporter CorA-like family protein (MRS2-1)	8.213125853	8.28987818	8.127460211	7.855524925	7.954115001	7.945188541	8.064340583	8.249574122	8.249798392	8.620652846	8.277703443	8.020505606
1322	AT1G16020		similar to unknown protein [Arabidopsis thaliana] (TAIR:AT1G80910.1); similar to unnamed protein product [Vitis vinifera] (GB:CAO42386.1); contains domain UNCHARACTERIZED (PTHR13056)	7.953321536	8.064932603	7.945719718	7.962255333	7.840142081	8.079108275	8.125165172	7.810864512	7.858121352	8.168449128	8.035780188	7.845526402
1323	AT1G16030	HSP70B	HSP70B (heat shock protein 70B); ATP binding	8.541741696	8.478540484	9.570106625	9.044605022	8.80537766	9.044834371	8.985509234	8.057796692	9.059956234	8.886757296	9.087213384	8.36772053
1324	AT1G16040		similar to unknown [Populus trichocarpa] (GB:ABK92967.1); contains InterPro domain Glycosylphosphatidylinositol anchor biosynthesis; (InterPro:IPR009580)	8.013911317	7.833328698	7.749677422	8.073337444	8.337021498	8.023909712	7.987199723	7.814943358	7.945253751	7.667680712	7.78578673	8.143355931
1325	AT1G16060		ovule development protein, putative	8.598842785	8.278128388	7.767361829	7.072546268	7.397690235	7.938866189	7.754918418	8.27663631	7.864416854	8.3604784	8.301693118	8.498370771
1326	AT1G16070	AtTLP8	AtTLP8 (TUBBY LIKE PROTEIN 8); transcription factor	5.706066885	4.514266819	5.589715303	4.99227984	5.07581807	5.781098753	5.346868138	4.16589795	5.539780239	4.993530263	5.510278859	5.472283605
1327	AT1G16080		similar to unknown [Populus trichocarpa] (GB:ABK94042.1)	6.747272702	6.500458725	6.200590306	7.134166635	6.345767294	6.896177854	6.905075428	6.311698632	6.59626445	6.374557022	6.542768546	6.878573361
1328	AT1G16090	WAKL7	WAKL7 (WALL ASSOCIATED KINASE-LIKE 7)	4.101417981	4.056498589	4.339924094	4.393124212	4.150921157	4.554537932	4.196959848	4.127384784	4.019225084	3.944752716	4.033562646	3.914317273
1329	AT1G16130	WAKL2	WAKL2 (WALL ASSOCIATED KINASE-LIKE 2); kinase	4.866832459	5.634266402	4.669866172	4.248054576	3.730634856	4.310708186	4.24996438	5.569719272	4.383184666	4.359595981	4.694647824	4.304121962
1330	AT1G16150	WAKL4	WAKL4 (WALL ASSOCIATED KINASE-LIKE 4); kinase	7.474038209	7.811401058	8.461673379	7.72443405	7.75587524	6.70327004	7.067489096	8.224945072	8.232999346	9.314636356	9.010877055	6.988369467
1331	AT1G16160	WAKL5	WAKL5 (WALL ASSOCIATED KINASE-LIKE 5); kinase	8.92779354	8.931169693	8.905060451	8.796477958	8.328179162	8.714010272	8.883290332	8.945073149	8.512313946	8.569950453	8.797181006	8.724536982
1332	AT1G16170		similar to unknown protein [Arabidopsis thaliana] (TAIR:AT1G79660.1); similar to Os08g0266200 [Oryza sativa (japonica cultivar-group)] (GB:NP_001061402.1); similar to unnamed protein product [Vitis vinifera] (GB:CAO23158.1)	10.27588494	10.35096606	10.10488976	10.43975663	10.24174755	10.13953317	10.17283061	10.68433171	10.57205057	10.32716766	10.30271608	10.35358046
1333	AT1G16180		TMS membrane family protein / tumour differentially expressed (TDE) family protein	10.85024974	10.91006441	10.62057044	10.48153575	10.38930821	10.21021724	10.666533	11.05089826	10.84937153	11.1461671	10.84914869	10.83320287
1334	AT1G16190		DNA repair protein RAD23, putative	7.425380455	7.273496757	7.026178375	7.22125891	7.649986416	7.184487788	7.502652265	7.254244649	7.441906274	7.0645935	7.254599756	7.415906391
1335	AT1G16210		similar to unknown [Picea sitchensis] (GB:ABK22525.1); contains InterPro domain Protein of unknown function DUF1014 (InterPro:IPR010422)	9.485387057	9.466936935	9.398159686	9.603384368	9.122463146	9.438358532	9.426854753	9.394707394	9.529261198	9.665594202	9.602857312	9.576516251
1336	AT1G16220		protein phosphatase 2C family protein / PP2C family protein	3.580400097	3.188064816	3.582250676	3.555857211	3.298594206	3.533757503	3.44139469	3.35825581	3.656553777	3.564186546	3.633837624	3.658663575
1337	AT1G16240	ATSYP51, SYP51	SYP51 (SYNTAXIN OF PLANTS 51)	10.88824654	10.99935611	10.61909453	10.70660143	10.20126259	10.42704797	10.63581323	10.98341379	10.7224969	11.08383701	10.97877632	10.86190168
1338	AT1G16260		protein kinase family protein	6.231914597	6.18494423	6.568892212	5.737909421	4.9396298	6.444204363	6.241661174	6.520420875	6.213319576	6.196858086	6.23611086	6.102224564
1339	AT1G16280		DEAD/DEAH box helicase, putative	6.966213658	6.994709683	7.002427738	7.281158726	6.956695199	7.219967527	7.366869183	6.891544953	7.082326914	6.492875402	6.647782228	7.293582419
1340	AT1G16290		similar to predicted protein [Physcomitrella patens subsp. patens] (GB:EDQ78585.1); similar to Os02g0170900 [Oryza sativa (japonica cultivar-group)] (GB:NP_001046030.1); contains InterPro domain Lytic transglycosylase-like, catalytic (InterPro:IPR008258)	3.905709368	4.094642185	4.094642185	4.465750095	4.580146616	4.509358887	4.387183729	3.466079891	4.583240123	4.37706194	4.156126071	4.201098438
1341	AT1G16310		cation efflux family protein	4.238602559	4.123125286	4.324554225	4.135469576	4.937542301	4.013303327	4.431104891	4.313316264	4.269406986	4.004628843	4.352182773	4.145467125
1342	AT1G16330	CYCB3;1	CYCB3;1 (CYCLIN B3;1); cyclin-dependent protein kinase	7.005680228	6.934583885	7.162814995	7.427971487	7.751022563	7.312361837	7.553291499	6.57394217	7.16669156	7.067405704	7.069347328	6.900478041
1343	AT1G16340	ATKDSA2, ATKSDA	ATKDSA2/ATKSDA; 3-deoxy-8-phosphooctulonate synthase	8.454659273	8.019153005	7.869071368	8.290761431	8.54706605	8.18337329	8.427362539	7.842967505	8.188623381	8.047300085	8.248284902	8.363456209
1344	AT1G16350		inosine-5'-monophosphate dehydrogenase, putative	8.673035328	8.310798966	8.136832451	8.589256721	8.700964662	8.592199596	8.635737422	7.983964453	8.370967067	8.221507646	8.301132116	8.664990544
1345	AT1G16360		LEM3 (ligand-effect modulator 3) family protein / CDC50 family protein	5.394809886	4.880519662	4.960272117	5.192262731	5.345436056	5.233858259	5.104642343	5.127020126	4.924338699	5.160131369	5.358433623	4.835957447
1346	AT1G16370	ATOCT6	ATOCT6; carbohydrate transmembrane transporter/ sugar:hydrogen ion symporter	9.188233255	9.550012204	9.771122679	9.589235064	9.82644505	9.461995897	9.379710205	9.879902456	9.964026306	9.520323708	9.5396173	9.125989271
1347	AT1G16380	CHX1, ATCHX1	ATCHX1 (CATION/H+ EXCHANGER 1); monovalent cation:proton antiporter	4.230879283	4.539951014	4.537803182	5.132614011	5.710781924	5.144282926	4.959190235	4.496874636	5.021981703	4.365940042	4.409116474	5.084186293
1348	AT1G16390	ATOCT3	ATOCT3 (ARABIDOPSIS THALIANA ORGANIC CATION/CARNITINE TRANSPORTER2); carbohydrate transmembrane transporter/ sugar:hydrogen ion symporter	5.734725238	5.403783018	5.389485468	6.093979179	5.819409021	5.682971459	5.511069579	5.306867967	6.049487684	5.1028865	5.122481887	5.613023563
1349	AT1G16420	ATMC8	ATMC8 (METACASPASE 8); caspase	6.81362171	6.984290574	7.253677592	7.322660948	7.964319402	6.709281355	7.49728608	7.140517981	7.516733235	6.509315746	6.752872477	7.171004212
1350	AT1G16440		protein kinase, putative	8.311666707	7.994251455	8.569100053	8.839025892	8.006633727	8.414319396	8.328976238	8.637318111	8.530514872	8.060733925	7.857531252	8.205356519
1351	AT1G16460	ATMST2, MST2, ATRDH2	ATRDH2 (ARABIDOPSIS THALIANA RHODANESE HOMOLOGUE 2); thiosulfate sulfurtransferase	8.582201595	8.446216042	8.366391001	8.911043268	9.261894922	8.886591863	8.955526189	8.265484157	8.493442347	8.213958305	8.625879384	8.351998845
1352	AT1G16470	PAB1	PAB1 (PROTEASOME SUBUNIT PAB1); peptidase	10.27428437	10.20781286	9.781971022	10.10856626	10.14739768	9.97082788	10.14836674	10.01646201	10.06056283	10.19005564	10.16317099	10.23666552
1353	AT1G16480		pseudogene of pentatricopeptide (PPR) repeat-containing protein	5.019545638	4.611775732	4.820274998	4.932327464	4.875263548	5.36414256	4.899340628	4.325870324	4.440466078	4.837886908	4.973295798	4.987228558
1354	AT1G16490	AtMYB58	AtMYB58 (myb domain protein 58); DNA binding / transcription factor	4.3189536	4.512945701	4.62169833	3.908415864	4.325819432	4.33427493	4.12629066	4.284337413	4.229122464	4.294005086	3.968988217	4.389905371
1355	AT1G16500		similar to unknown protein [Arabidopsis thaliana] (TAIR:AT1G79160.1); similar to unnamed protein product [Vitis vinifera] (GB:CAO47911.1)	6.705139547	6.647780971	6.578623733	6.745302225	6.693007991	6.581373645	6.501962322	6.563343876	6.229473352	6.84476257	6.940463732	6.610174491
1356	AT1G16510		auxin-responsive family protein	3.580023237	3.759509498	4.102147717	4.021612098	3.418666975	3.967390989	3.776191328	3.679345001	3.867371769	3.953033361	4.279616939	3.678200448
1357	AT1G16520		similar to unknown protein [Arabidopsis thaliana] (TAIR:AT1G56080.1); similar to unknown [Populus trichocarpa] (GB:ABK96045.1); contains InterPro domain Paired amphipathic helix; (InterPro:IPR003822)	7.717938417	7.798324346	8.386516953	8.231410831	8.416102008	8.293983337	8.589225095	7.817513788	8.315610505	8.166563576	7.966162712	8.185866814
1358	AT1G16530	LBD3, ASL9	ASL9/LBD3 (LOB DOMAIN-CONTAINING PROTEIN 3)	4.603146599	4.532811392	4.733337015	5.399767146	5.24024479	5.273915934	4.705507898	4.766380074	4.665299536	4.50133417	4.628805218	4.897437604
1359	AT1G16540	SIR3, LOS5, ABA3, ATABA3	ABA3/ATABA3/LOS5/SIR3 (ABA DEFICIENT 3); Mo-molybdopterin cofactor sulfurase/ selenocysteine lyase	7.736826473	8.076735157	7.986295396	7.690679091	7.894872896	7.999729175	8.052718525	8.13882453	7.804281354	8.573449694	8.481872357	7.891914219
1360	AT1G16560		Per1-like family protein	7.96125755	8.234993466	7.632185692	7.713885557	7.113193625	7.973064152	7.991529203	8.327766302	8.015907395	7.709375729	7.749619166	7.912066806
1361	AT1G16570		glycosyl transferase family 1 protein	8.689017735	8.691572562	8.313241604	8.542913782	8.261515745	8.628579925	8.67378561	8.382364287	8.465441855	8.467568146	8.524222484	8.717232151
1362	AT1G16590	REV7	REV7 (Reversionless 7); DNA binding	6.07226524	6.443148966	5.76181459	6.049869927	6.088951079	6.399950821	6.315530273	6.609013536	6.024728955	6.221925363	6.173828366	5.778908942
1363	AT1G16610	SR45	SR45 (arginine/serine-rich 45); RNA binding	9.038652416	8.923688926	8.869923478	8.943499224	8.787938306	9.307549611	9.462111552	8.60541978	9.049299559	8.691288081	9.058670093	8.838711808
1364	AT1G16640		transcriptional factor B3 family protein	6.359370092	5.858871267	6.432580169	6.780943093	6.826498219	6.416740823	6.631725104	6.157149443	6.794243459	6.207834535	6.214058496	6.258015655
1365	AT1G16650		similar to unnamed protein product [Vitis vinifera] (GB:CAO23849.1); contains domain S-adenosyl-L-methionine-dependent methyltransferases (SSF53335); contains domain CGI-41 METHYLTRANSFERASE (PTHR12496)	7.479801025	7.493629058	7.778547696	7.482542841	7.537836089	7.633163332	7.721596365	6.781695995	7.644080609	7.758850129	7.919702748	7.533622029
1366	AT1G16670		protein kinase family protein	7.983591665	8.120002234	7.965224686	7.871829958	7.865410673	7.899434776	7.800028435	8.322058207	8.076682527	8.190869303	8.02076173	8.02945657
1367	AT1G16680		DNAJ heat shock N-terminal domain-containing protein / S-locus protein, putative	7.05802294	7.045968423	7.001417347	6.670121647	7.229167561	7.039858269	7.184271278	6.965162038	7.090847401	6.973129847	6.962119085	7.361420209
1368	AT1G16690		transcription factor-related	7.402626481	7.332434855	7.362052477	7.908238418	7.854190999	7.492409923	7.736764181	7.513927626	7.647538652	7.282248437	7.495160198	7.420109329
1369	AT1G16705		p300/CBP acetyltransferase-related protein-related	6.554120947	6.935534823	6.979684542	6.400359101	6.459323954	6.533603556	6.238470282	6.837059954	7.212208977	7.436805824	6.59389304	6.882824189
1370	AT1G16710	HAC12	HAC12 (HISTONE ACETYLTRANSFERASE OF THE CBP FAMILY 12); H3/H4 histone acetyltransferase/ transcription cofactor	7.106241362	6.985292004	6.751528348	6.935673818	7.731617582	6.819147014	7.230448743	7.050015886	7.130687642	6.964607248	6.83841937	7.150208336
1371	AT1G16720	HCF173	HCF173 (HIGH CHLOROPHYLL FLUORESCENCE PHENOTYPE 173); binding / catalytic/ oxidoreductase/ transcription repressor	7.572639246	7.481295056	7.034738034	7.303175425	6.91096339	7.702769397	7.309345258	7.3033034	7.329424255	7.342291499	7.330355773	7.151843599
1372	AT1G16730		similar to unknown [Picea sitchensis] (GB:ABK21208.1)	4.514237546	4.058505292	4.040439412	4.288291318	4.674737202	4.407511908	4.365304333	4.138699269	4.652404801	3.814619241	3.938669522	4.364633254
1373	AT1G16740		ribosomal protein L20 family protein	10.21782293	10.18344362	10.15801629	10.45380467	10.7378756	10.42928602	10.74722748	9.961835084	10.30987704	10.1276701	10.37637529	10.29646672
1374	AT1G16750		similar to unknown protein [Arabidopsis thaliana] (TAIR:AT3G13000.2); similar to transcription factor [Arabidopsis thaliana] (TAIR:AT3G13000.1); similar to hypothetical protein OsI_023512 [Oryza sativa (indica cultivar-group)] (GB:EAZ02280.1); similar to hypothetical protein OsJ_021687 [Oryza sativa (japonica cultivar-group)] (GB:EAZ38204.1); similar to Os06g0704100 [Oryza sativa (japonica cultiv…	2.699887273	3.269717839	2.977183536	3.509117073	3.262851433	3.309920613	3.407985448	3.272572836	3.499732778	3.762574099	3.101801206	3.378737644
1375	AT1G16760		protein kinase family protein	3.194773499	3.185207215	3.211053472	3.349706616	3.602628781	3.544113285	3.316269188	3.300786931	3.594771195	3.243350761	3.264281693	3.248259711
1376	AT1G16770		similar to unnamed protein product [Vitis vinifera] (GB:CAO41707.1)	4.979939551	5.418192464	4.798973428	5.929538713	5.767601351	5.24884838	5.194471477	5.864723836	6.048952817	4.808137723	4.619077415	5.760850802
1377	AT1G16780		vacuolar-type H+-translocating inorganic pyrophosphatase, putative	6.361995758	6.606568473	6.213471463	7.336897555	7.837825622	6.298830827	6.760615115	6.851837726	6.966852609	7.046139274	6.718027134	6.728669617
1378	AT1G16790		ribosomal protein-related	7.720926726	7.721950389	7.60129937	7.49326488	7.386872659	7.731269323	7.656741507	7.42159768	7.663531463	7.865601417	7.801585997	7.455930574
1379	AT1G16800		tRNA-splicing endonuclease positive effector-related	6.117016516	6.103101309	6.048784268	6.521048627	6.647293666	6.668519652	6.350111661	5.692874983	6.279491938	5.901985802	6.090163458	6.265961759
1380	AT1G16810		similar to CGI-144-like protein [Solanum lycopersicum] (GB:CAC81814.1); similar to Os02g0727500 [Oryza sativa (japonica cultivar-group)] (GB:NP_001047997.1); contains InterPro domain Protein of unknown function DUF1754, eukaryotic (InterPro:IPR013865)	11.79785023	11.57779659	11.34830446	11.60792396	11.93287804	11.60700313	11.86302257	11.56341612	11.70661839	11.50440938	11.67620247	11.66118182
1381	AT1G16820		vacuolar ATP synthase catalytic subunit-related / V-ATPase-related / vacuolar proton pump-related	8.043756496	7.831348511	7.965800549	7.925112111	8.954761888	8.191376795	8.526738463	7.899511837	8.658608351	7.780175466	7.721819994	8.302944654
1382	AT1G16830		pentatricopeptide (PPR) repeat-containing protein	6.261646562	6.175724416	6.23507182	6.109217762	6.384412587	6.388778509	6.854067901	5.720300889	5.966981744	5.638303972	6.327931312	6.221417692
1383	AT1G16840		similar to unknown protein [Arabidopsis thaliana] (TAIR:AT1G78890.1); similar to hypothetical protein OsI_027317 [Oryza sativa (indica cultivar-group)] (GB:EAZ06085.1)	9.931039819	10.21276837	9.892847782	9.282917773	9.194024072	9.48595958	9.386948171	10.32757106	10.01677698	10.63780958	10.41639029	9.976061622
1384	AT1G16850		unknown protein	11.50152202	11.84614605	11.31186197	10.47344362	10.07501725	10.48414989	10.33769632	11.57116185	11.40284996	12.06329712	11.89911172	11.42468806
1385	AT1G16858	CPuORF55	CPuORF55 (Conserved peptide upstream open reading frame 55)	10.07915239	10.32650021	9.855529461	9.734583795	9.516731527	9.560115556	9.854228987	10.27930822	9.959615475	10.25861815	10.04626114	10.23490064
1386	AT1G16860		merozoite surface protein-related	10.07915239	10.32650021	9.855529461	9.734583795	9.516731527	9.560115556	9.854228987	10.27930822	9.959615475	10.25861815	10.04626114	10.23490064
1387	AT1G16870		mitochondrial 28S ribosomal protein S29-related	10.11470342	10.09470127	9.997352435	10.51057551	10.5869866	10.31904238	10.46709522	9.765271847	10.23138954	9.862822374	10.13881289	10.11163267
1388	AT1G16880		uridylyltransferase-related	7.917081405	7.350098884	7.200701537	7.514112957	7.630883195	7.456985891	7.743199137	7.300155099	7.083813842	7.536251375	7.739750043	7.904651132
1389	AT1G16900		sugar binding / transferase, transferring glycosyl groups	10.19859348	10.14079181	9.693578654	10.19966632	10.40693903	10.0568773	10.0850894	10.06989847	10.0319377	10.11694059	10.29145508	10.0464592
1390	AT1G16910		similar to unknown protein [Arabidopsis thaliana] (TAIR:AT1G78815.1); similar to hypothetical protein [Vitis vinifera] (GB:CAN63025.1); contains InterPro domain Protein of unknown function DUF640 (InterPro:IPR006936)	4.364630774	4.393878901	4.495107929	4.62622118	5.398981805	4.511768588	4.700035783	4.117584587	4.512625847	4.39473616	4.201904563	4.932667265
1391	AT1G16920	ATRABA4B, ATRABA1B, RAB11	RAB11 (ARABIDOPSIS RAB GTPASE HOMOLOG A1B); GTP binding	10.90928853	10.82004834	10.46423619	10.8810398	11.05735507	10.67997437	10.9540207	10.55176264	10.75130113	10.58422427	10.86377172	10.80178331
1392	AT1G16940		F-box family protein	5.939210517	5.617993797	5.975899585	5.832888458	6.335549198	5.770218049	6.116012865	5.685033164	6.166705412	5.492789431	5.879224449	5.798823781
1393	AT1G16950		unknown protein	4.009895723	4.101894117	4.081533026	5.381881773	5.718484564	4.47415757	4.533913048	4.938910359	4.773430524	4.333135946	3.974566744	4.9166651
1394	AT1G16970	KU70, ATKU70	ATKU70/KU70 (ARABIDOPSIS THALIANA KU70 HOMOLOG); double-stranded DNA binding / protein binding	9.525610496	9.78717044	9.790870044	10.04061555	10.0747946	9.992075078	10.04497407	9.623242234	9.720601839	9.83768256	9.75906374	9.610771421
1395	AT1G16980	TPS2, ATTPS2	ATTPS2 (Arabidopsis thaliana trehalose-phosphatase/synthase 2); transferase, transferring glycosyl groups	6.99210773	6.770893178	7.365904073	7.117672653	7.33778529	7.038743351	7.54732637	6.719303538	7.513678642	6.576977068	6.650662647	6.763624449
1396	AT1G17000	TPS3, ATTPS3	ATTPS3 (Arabidopsis thaliana trehalose-phosphatase/synthase 3); alpha,alpha-trehalose-phosphate synthase (UDP-forming)	6.54165599	5.289899062	5.429880259	5.629887747	6.518085177	5.277974729	5.554988466	5.133728057	5.814614127	4.947637446	5.991843654	5.385220891
1397	AT1G17010		oxidoreductase, 2OG-Fe(II) oxygenase family protein	4.684695261	4.722933813	3.859295125	4.339876474	5.302725334	4.547702485	4.565328955	4.295196741	4.52891816	3.584946795	4.440280966	4.590616466
1398	AT1G17020	ATSRG1, SRG1	SRG1 (SENESCENCE-RELATED GENE 1); oxidoreductase, acting on paired donors, with incorporation or reduction of molecular oxygen, 2-oxoglutarate as one donor, and incorporation of one atom each of oxygen into both donors	5.950266105	5.100630335	5.102140542	6.223019792	5.870114364	4.617321821	5.668970183	5.779546021	4.745520391	4.80364871	5.075966281	5.580425094
1399	AT1G17040		transcription factor-related	7.806158396	7.506280871	7.693722223	7.788865994	7.988998244	7.628782076	7.822275404	7.411967252	7.690773007	7.590283125	7.717189682	7.654701112
1400	AT1G17050	SPS2	SPS2 (SOLANESYL DIPHOSPHATE SYNTHASE 2); dimethylallyltranstransferase/ trans-octaprenyltranstransferase	8.746373778	8.884026536	8.951108142	8.871441387	8.505486132	8.791776534	8.873730478	8.652784768	9.047767802	9.099632368	9.219866391	8.732413081
1401	AT1G17060	SOB7, CYP72C1	CYP72C1 (cytochrome P450, family 72, subfamily C, polypeptide 1); oxygen binding	10.44007183	10.69635424	10.13409095	9.834934453	9.451455432	9.449378036	9.787657944	10.76717337	10.36945049	11.09788416	10.72512922	10.43831146
1402	AT1G17070		D111/G-patch domain-containing protein	8.744590911	8.624531622	8.630675601	8.798606066	8.835555443	8.771262856	8.840472101	8.59823227	8.839762381	9.012001717	8.971183067	8.427477153
1403	AT1G17080		similar to unknown protein [Arabidopsis thaliana] (TAIR:AT1G53560.1); similar to unknown [Populus trichocarpa] (GB:ABK95219.1); contains domain PTHR10052 (PTHR10052); contains domain PTHR10052:SF2 (PTHR10052:SF2)	10.0274851	9.99169211	9.842172004	9.654089584	9.135878156	9.543076421	9.497937398	10.21597111	10.00621923	10.21194325	10.1633595	9.895153505
1404	AT1G17090		unknown protein	8.130965903	7.821506476	8.34528255	8.124086773	7.856598688	7.977311233	8.024297216	8.220556036	8.340344846	8.173376787	8.244818316	8.086202022
1405	AT1G17100		SOUL heme-binding family protein	8.308901797	8.55349113	8.012878703	8.218448053	8.499105542	8.011206192	7.824409082	8.441833423	8.343975033	8.622160909	8.368123857	8.332304718
1406	AT1G17110	UBP15	UBP15 (UBIQUITIN-SPECIFIC PROTEASE 15); ubiquitin-specific protease	9.042345154	8.835703949	9.053777549	8.904948984	9.012238345	9.085896431	9.098928714	8.885806318	9.348307711	9.309188538	9.328786617	8.935987443
1407	AT1G17120	CAT8	CAT8 (CATIONIC AMINO ACID TRANSPORTER 8); cationic amino acid transmembrane transporter	6.992658929	7.037639909	6.375432734	6.081220199	6.180007428	6.644503537	6.225859403	7.320884467	6.750147302	7.021805751	7.018907916	6.586469141
1408	AT1G17130		cell cycle control protein-related	8.969802969	9.099321243	9.175706299	8.842532199	9.212337223	9.088799877	9.196670139	8.997661677	9.352435968	9.51346987	9.158353393	9.101386136
1409	AT1G17140		tropomyosin-related	7.253082361	7.09488184	6.971159917	7.536657672	7.523179185	7.189852481	7.243993892	7.003772939	7.125652763	6.993264109	7.226439878	7.406073925
1410	AT1G17145		protein binding / zinc ion binding	9.254089426	9.856205726	9.76739369	9.818450137	9.858548672	9.061373598	9.336266504	10.10229572	9.862135678	9.993178925	9.730862327	9.215272039
1411	AT1G17150		glycoside hydrolase family 28 protein / polygalacturonase (pectinase) family protein	3.841777268	3.642813553	4.233660365	4.036219418	3.714982666	3.80493746	4.178915704	3.923250438	3.923601156	3.672367089	4.041735225	3.847682418
1412	AT1G17160		pfkB-type carbohydrate kinase family protein	8.992960102	9.215409096	9.085026161	8.653141169	8.318249252	9.22119608	9.216153985	9.051890822	8.692280642	8.694371485	8.941458953	8.903513747
1413	AT1G17170	GST, ATGSTU24	ATGSTU24 (ARABIDOPSIS THALIANA GLUTATHIONE S-TRANSFERASE (CLASS TAU) 24); glutathione transferase	11.76580942	12.05186544	12.22215046	12.30495375	12.29903884	11.05776527	11.15796017	12.03205693	12.38147134	12.97744844	12.94803085	11.86144572
1414	AT1G17180	ATGSTU25	ATGSTU25 (Arabidopsis thaliana Glutathione S-transferase (class tau) 25); glutathione transferase	11.72045492	11.86707902	11.56569668	11.48758634	11.31902918	10.88560513	11.37641185	12.03186009	11.63216882	11.87714188	11.61556898	11.83404274
1415	AT1G17190	ATGSTU26	ATGSTU26 (Arabidopsis thaliana Glutathione S-transferase (class tau) 26); glutathione transferase	12.00869719	12.17722817	12.1999362	11.94338023	12.06108145	11.79202221	12.07732117	12.25768073	12.39966559	12.2668278	12.27948572	12.11153153
1416	AT1G17200		integral membrane family protein	8.523483315	8.663253294	8.438838208	8.913186521	8.97371812	8.587912	8.71399037	8.972075453	8.708291024	8.730196436	8.631642058	8.550145527
1417	AT1G17210		zinc ion binding	8.71733444	8.745060056	8.621877831	8.667879748	8.266986735	8.599910054	8.745148392	8.749793385	8.732721976	8.557144038	8.730479779	8.700293987
1418	AT1G17220	FUG1	FUG1 (FU-GAERI1); translation initiation factor	7.785521155	7.825888149	7.805322151	8.203433844	8.310911189	7.744478555	7.934097626	7.784286818	7.600027915	7.762644492	7.82123122	7.858396232
1419	AT1G17230		protein binding / protein kinase	4.240740732	4.628361413	4.159354363	4.150133682	4.081190091	4.073548696	4.139598533	4.600321927	3.931683542	4.383668093	4.628322725	4.258198874
1420	AT1G17240		leucine-rich repeat family protein	4.46371971	4.386967877	4.255124468	4.038641184	5.010180384	4.187651308	4.751400913	4.354869276	4.579885225	4.130746003	4.329372604	4.120541335
1421	AT1G17250		leucine-rich repeat family protein	4.953406478	5.069592922	4.746033887	4.993178644	5.551066541	4.803581155	5.320239412	4.997684094	4.881749372	5.064153033	4.875725336	4.691163212
1422	AT1G17260	AHA10	AHA10 (AUTOINHIBITED H(+)-ATPASE ISOFORM 10); ATPase	5.186651016	5.405354287	5.411465734	5.433708288	4.556962976	5.684839593	5.065931604	5.048011602	5.71616433	6.082993059	5.943010885	5.280044104
1423	AT1G17300		similar to unknown protein [Arabidopsis thaliana] (TAIR:AT1G17285.1)	6.250664789	6.643469668	6.602033861	6.249753952	5.412845128	6.217895495	6.233372006	6.644851044	6.291487198	6.381188424	5.947943033	6.499696611
1424	AT1G17310		MADS-box protein (AGL100)	9.328301528	9.583276149	8.911285858	8.644681995	8.243085536	8.364032585	8.745634519	9.583858416	9.079488273	9.261423383	8.977584188	9.211998888
1425	AT1G17330		metal-dependent phosphohydrolase HD domain-containing protein-related	4.07849304	4.734309118	4.495107929	3.863637531	3.819577616	4.153062092	3.992511498	4.212452911	3.968329907	4.64148125	4.448324447	4.364367253
1426	AT1G17340		phosphoinositide phosphatase family protein	8.826145222	9.263188509	9.648866782	9.00451984	8.583814027	8.659475904	8.756165759	9.374315278	9.69139654	9.245123055	9.148821713	9.295529886
1427	AT1G17350		auxin-induced-related / indole-3-acetic acid induced-related	9.570284153	9.669007225	9.453903181	9.839729145	9.98539926	9.667692589	9.945473309	9.561616131	9.536691714	9.104054224	9.567792901	9.547061196
1428	AT1G17360		COP1-interacting protein-related	8.246007972	8.868114331	8.467990556	8.128030275	8.163821015	8.406323297	8.182501398	8.478644135	8.775527094	8.876238883	8.594972488	8.175740797
1429	AT1G17370	UBP1B	UBP1B (OLIGOURIDYLATE BINDING PROTEIN 1B); mRNA 3'-UTR binding	9.878347527	9.777507933	9.702075983	10.10529727	10.08454599	9.849366839	10.12924389	9.687799188	9.877620171	9.897757419	9.880914287	9.887694122
1430	AT1G17380	JAZ5, TIFY11A	JAZ5/TIFY11A (JASMONATE-ZIM-DOMAIN PROTEIN 5)	7.972760838	8.954106441	9.107417611	7.862231613	8.52653464	8.30526099	7.993698577	9.016960889	8.832126397	9.589318703	9.252521222	7.903337569
1431	AT1G17390		transposable element gene	3.808420873	3.197231936	3.637863642	3.02652907	3.878474501	3.650656538	4.292287472	3.509771142	3.921132671	3.367512624	3.463399043	4.085879633
1432	AT1G17410		nucleoside diphosphate kinase family protein	8.841329043	9.050110839	9.027649247	8.772106991	8.979544645	8.91767839	8.959487692	9.161285967	8.966916242	9.355540841	9.228058316	8.885143236
1433	AT1G17420	LOX3	LOX3 (Lipoxygenase 3); iron ion binding / lipoxygenase/ metal ion binding / oxidoreductase, acting on single donors with incorporation of molecular oxygen, incorporation of two atoms of oxygen	7.082763503	8.795070766	8.297496012	7.48879056	7.176238253	7.400803211	7.075863049	8.885952674	8.064623247	8.324715608	8.30531463	6.744549568
1434	AT1G17430		hydrolase, alpha/beta fold family protein	8.611450009	8.980021941	8.463789289	8.597611174	8.844443095	8.825343642	8.847717063	8.843297065	8.513972989	8.872866106	8.901642298	8.574109842
1435	AT1G17440	EER4, TAF12B	EER4/TAF12B (TBP-ASSOCIATED FACTOR 12B); transcription initiation factor	8.042106371	8.219022588	8.32428223	8.35482119	8.203277684	8.112260126	8.148957408	8.180814821	8.378164511	8.429321007	8.272367472	8.161475558
1436	AT1G17455	ELF4-L4	ELF4-L4 (ELF4-LIKE 4)	9.116075717	9.185002402	9.044693057	8.72012065	8.999243046	8.917454031	9.103382626	9.040457266	9.177087177	9.239421834	9.311782479	9.140400448
1437	AT1G17460	TRFL3	TRFL3 (TRF-LIKE 3); DNA binding / transcription factor	6.870525114	6.894346738	7.485826505	6.809891185	6.615782515	6.916663145	7.441354247	6.71447609	7.12485215	7.191229043	6.816234863	6.981725245
1438	AT1G17470	ATDRG, ATDRG1	ATDRG1 (ARABIDOPSIS THALIANA DEVELOPMENTALLY REGULATED G-PROTEIN 1); GTP binding	8.882703302	8.88025538	8.635559549	9.069211746	8.978956802	8.990698088	9.194617472	8.638983659	8.859092122	8.61609957	8.906644651	8.820017314
1439	AT1G17480	IQD7	IQD7 (IQ-domain 7); calmodulin binding	5.136936947	5.008711809	4.818293281	4.985860709	5.170470868	5.154979459	4.772583876	4.888519379	4.996048079	4.814956111	4.557334983	5.577323884
1440	AT1G17490		similar to unknown protein [Arabidopsis thaliana] (TAIR:AT1G72690.1); similar to unknown [Populus trichocarpa] (GB:ABK95773.1)	10.38195345	10.36021006	10.17198838	10.51675198	10.64936708	10.21206038	10.62469424	10.53800331	10.38665363	10.41705099	10.45795116	10.38592959
1441	AT1G17500		ATPase, coupled to transmembrane movement of ions, phosphorylative mechanism	9.468742899	9.640854907	9.293765488	9.200108563	8.765136563	8.977968624	9.009374593	9.493043796	9.329042564	9.735891068	9.413394576	9.285898899
1442	AT1G17510		unknown protein	8.263129713	8.50153864	8.200804628	8.307546311	8.056696853	8.285624472	8.337947177	8.549668638	8.08732586	8.253116537	8.393839873	8.057344173
1443	AT1G17520		DNA-binding protein, putative	7.37958832	7.732255029	7.729424024	8.172967672	8.230429072	7.757853225	8.074456852	7.91246034	7.967201766	8.052623813	7.755462808	7.759079591
1444	AT1G17530	ATTIM23-1	ATTIM23-1 (TRANSLOCASE OF INNER MITOCHONDRIAL MEMBRANE 23); P-P-bond-hydrolysis-driven protein transmembrane transporter	8.582074935	8.076441527	6.958574968	7.800195987	7.150293368	7.456377578	7.56518591	8.139203003	7.537715259	8.042997101	8.091622919	8.633473212
1445	AT1G17540		kinase	2.806303142	3.767463736	3.230062276	3.857241639	3.427767254	4.095485761	3.502516901	3.84431771	3.219484021	3.292832481	3.429944334	3.308111207
1446	AT1G17545		protein phosphatase 2C-related / PP2C-related	3.471221746	3.297852851	3.632195949	4.075945946	3.827271033	3.556292505	3.598386044	3.902858391	3.516103941	3.520379421	3.260284733	3.333491318
1447	AT1G17550	HAB2	HAB2 (Homology to ABI2); protein serine/threonine phosphatase	10.97642606	11.15711879	10.84267662	10.83033918	10.85839828	10.44390185	10.72278224	11.20734737	10.90879257	11.10334556	10.91360806	11.05316413
1448	AT1G17560	HLL	HLL (HUELLENLOS); structural constituent of ribosome	8.838652882	8.504101867	8.365780957	8.700353342	9.101433942	9.17394739	9.188121848	8.34064392	9.116515657	8.112030446	8.80369327	8.864066209
1449	AT1G17580	ATMYA1, MYA1	MYA1 (ARABIDOPSIS MYOSIN); motor/ protein binding	10.07760707	10.43664155	10.68978437	10.32039786	10.27998333	10.40349249	10.47966425	10.28254295	10.65047515	10.88614958	10.58253106	10.29618784
1450	AT1G17590		CCAAT-binding transcription factor (CBF-B/NF-YA) family protein	3.769864063	4.571719567	4.262277444	3.84472669	3.93356207	4.9188805	4.555857064	3.819604167	3.910928945	4.192509466	4.286729614	3.412550746
1451	AT1G17600		disease resistance protein (TIR-NBS-LRR class), putative	3.053680442	3.026332779	3.388383462	3.329303174	3.055670986	3.686033953	3.418795935	3.507621319	2.98773065	3.224994385	2.898219259	2.888268976
1452	AT1G17610		disease resistance protein-related	3.582603775	3.212508333	3.211480681	3.000133734	3.660112522	3.526548395	3.859058155	3.554686811	3.476974207	3.558168661	3.46030319	3.407524215
1453	AT1G17615		disease resistance protein (TIR-NBS class), putative	3.149103504	2.996960432	3.026765954	3.177992172	3.134179077	3.303027832	2.957846049	3.087438682	3.147511766	3.046271041	3.057033516	2.95228396
1454	AT1G17620		similar to unknown protein [Arabidopsis thaliana] (TAIR:AT5G11890.1); similar to unknown [Populus trichocarpa] (GB:ABK96083.1); contains InterPro domain Harpin-induced 1 (InterPro:IPR010847)	10.81867192	10.95650917	10.99447102	10.35405502	10.30873567	10.14667237	10.53733189	11.10830711	11.02293759	10.91631982	10.87043595	10.95775928
1455	AT1G17630		pentatricopeptide (PPR) repeat-containing protein	3.904129837	4.063161551	3.567030227	3.473118476	3.538751622	3.445999127	3.472093087	3.814963897	3.764198366	3.855020861	3.509899808	3.917597999
1456	AT1G17640		RNA recognition motif (RRM)-containing protein	5.773548249	5.292766075	5.029610827	5.507152309	5.412325963	5.621223475	5.58802788	5.363917258	5.628576256	5.331035412	5.613485998	5.73654157
1457	AT1G17650		phosphogluconate dehydrogenase (decarboxylating)	8.355379075	8.227405217	7.916050061	8.328479906	8.832258335	8.237781875	8.188297685	7.965335214	8.380393713	8.346569002	8.081986573	8.283827417
1458	AT1G17665		similar to CA-responsive protein [Brassica oleracea] (GB:ABB83615.1)	5.504397634	5.297513191	5.480519761	5.405591946	5.137536712	5.306324305	4.948039254	5.338263519	5.34349616	6.055264262	5.702784464	5.202861119
1459	AT1G17680		transcription factor-related	9.100400291	9.132693783	8.97135517	9.246648564	8.910394838	9.229332485	9.190212839	9.151478922	9.189236484	9.446505236	9.280631981	9.109268596
1460	AT1G17690		similar to unnamed protein product [Vitis vinifera] (GB:CAO64063.1); contains InterPro domain Protein of unknown function DUF1253 (InterPro:IPR010678)	8.867872926	8.80036892	8.829917875	9.180837141	9.346376173	8.929772631	9.24157756	8.456369047	9.008270006	8.824719735	8.887924458	8.840415623
1461	AT1G17700		prenylated rab acceptor (PRA1) family protein	4.675400617	4.738753892	4.49439399	5.438280174	6.74647636	5.4693678	5.579155341	5.137185422	6.071089782	4.690410429	4.830919834	5.494352997
1462	AT1G17710		phosphoric monoester hydrolase	5.61382502	5.339497438	5.781338462	4.640586065	4.958192885	5.609165455	5.183712376	5.230452265	5.287007313	5.845919869	5.700619425	5.346520617
1463	AT1G17720		ATB BETA (Arabidopsis thaliana serine/threonine protein phosphatase 2A 55 kDa regulatory subunit B beta isofor); nucleotide binding	8.512184238	8.716977139	8.624452795	8.498116484	8.30728474	8.566697282	8.250278454	8.7035783	8.578276302	8.731475683	8.493265612	8.847661456
1464	AT1G17730	VPS46.1	VPS46.1	9.653909998	9.548918816	9.530746902	9.522958285	9.274307055	9.401805407	9.581786244	9.535715181	9.684476334	9.91124017	9.716437228	9.575483095
1465	AT1G17744		unknown protein	7.179907606	6.954329471	6.742234728	6.374467849	7.05575502	6.420805929	6.618081459	7.263432437	6.718507029	7.36190725	7.100697061	7.358751862
1466	AT1G17745	PGDH	PGDH (3-PHOSPHOGLYCERATE DEHYDROGENASE); phosphoglycerate dehydrogenase	10.44428674	10.53872085	10.50471846	10.39596796	9.55011896	10.28064151	10.41603516	10.65918395	10.68931502	10.76502773	10.60445786	10.47285615
1467	AT1G17750		leucine-rich repeat transmembrane protein kinase, putative	7.116735087	8.182761961	7.917241392	7.502504328	7.447944138	6.968239964	6.60511634	8.429372587	7.66399359	8.251614093	7.860765991	7.173705394
1468	AT1G17760	CSTF77, ATCSTF77	ATCSTF77/CSTF77 (Cleavage stimulation factor 77); protein binding	9.008229548	9.081493649	8.574225099	8.798562615	8.831589842	8.799990925	8.856770344	9.108984693	8.977498375	9.046186849	9.145323608	8.791116705
1469	AT1G17790		DNA-binding bromodomain-containing protein	8.191263658	8.256518232	8.118246761	8.322909864	7.863361687	8.331444385	8.186350166	8.303854223	7.896535957	8.491585662	8.447537022	8.112997999
1470	AT1G17800		plastocyanin-like domain-containing protein	2.974823948	3.134334714	3.187765752	3.729166722	3.673159346	3.083469972	3.029361509	3.067144972	2.989483566	3.31897756	3.405452351	3.090470094
1471	AT1G17810	BETA-TIP	BETA-TIP (BETA-TONOPLAST INTRINSIC PROTEIN); water channel	3.627615061	3.839751411	3.647826481	3.519251409	3.296533278	3.998930807	3.328095717	4.107146425	3.737594721	3.550266542	3.821242526	3.327046455
1472	AT1G17830		similar to unknown protein [Arabidopsis thaliana] (TAIR:AT1G73210.1); similar to unnamed protein product [Vitis vinifera] (GB:CAO45300.1); contains InterPro domain Protein of unknown function DUF789 (InterPro:IPR008507)	3.9628417	4.275440458	4.831109346	3.939218991	4.21867695	3.682283516	3.941940071	4.498716526	4.62936617	4.467019342	4.241739209	4.124041653
1473	AT1G17840	WBC11, ABCG11, DSO, COF1	ABCG11/COF1/DSO/WBC11 (DESPERADO); ATPase, coupled to transmembrane movement of substances	3.197987893	3.516253092	3.065301261	3.405906664	2.893567424	3.420831042	3.346148044	3.47409831	3.219975911	3.296997014	3.569743475	3.261672428
1474	AT1G17850		similar to rhodanese-like domain-containing protein [Arabidopsis thaliana] (TAIR:AT2G40760.1); similar to unnamed protein product [Vitis vinifera] (GB:CAO48450.1); contains InterPro domain Rhodanese-like (InterPro:IPR001763)	5.882766988	5.869762483	6.248563902	6.21864696	5.7637405	6.323609612	5.796731967	5.53941229	5.764220993	5.999266683	5.960059573	5.571555085
1475	AT1G17860		trypsin and protease inhibitor family protein / Kunitz family protein	12.75758409	12.84169405	12.33850621	12.48095432	11.94518494	11.95578107	12.3610012	12.87979499	12.422349	12.80795521	12.7233947	12.68609833
1476	AT1G17870	ATEGY3	ATEGY3	7.551393201	8.107479867	7.474724797	7.562999009	7.163174172	7.310490561	7.373761583	8.237655658	7.548384028	7.852527482	7.823831763	7.492337686
1477	AT1G17880		nascent polypeptide-associated complex (NAC) domain-containing protein / BTF3b-like transcription factor, putative	11.99857179	11.93914894	11.87988103	12.04868807	12.33360891	11.78192756	12.23310643	12.00058356	12.12988704	11.91001702	11.98775135	12.02317503
1478	AT1G17890	GER2	GER2; catalytic	10.7744396	10.60810733	10.16950111	10.43533583	10.33667707	10.28115874	10.36441344	10.74595801	10.43830966	10.66243353	10.51478058	10.71019982
1479	AT1G17900		transposable element gene	2.900295627	2.806881499	2.817542836	2.856041968	2.839153581	3.300754373	2.888041652	3.323289983	2.880928318	2.847373831	2.529856313	3.294763514
1480	AT1G17910		wall-associated kinase, putative	4.90955994	4.158848124	4.582405953	5.128872957	4.608176055	4.874803041	5.098813448	4.371264319	5.007289639	4.119249285	4.530858002	5.370180153
1481	AT1G17920	HDG12	HDG12 (HOMEODOMAIN GLABROUS12); transcription factor	3.544239321	3.268890002	3.641021229	3.616275341	3.915753419	3.151441457	3.781781505	3.604785663	3.429273451	3.479496575	3.079407847	3.31436961
1482	AT1G17930		similar to unknown protein [Arabidopsis thaliana] (TAIR:AT2G25010.1); similar to unnamed protein product [Vitis vinifera] (GB:CAO41085.1); contains InterPro domain Protein of unknown function DUF1723 (InterPro:IPR013541)	6.965290357	6.611156176	6.718481423	6.94416938	7.186566921	6.796098492	7.099239806	6.380696013	6.576374482	6.772364486	6.798466359	6.872949194
1483	AT1G17950	ATMYB52, BW52, MYB52	MYB52 (myb domain protein 52); DNA binding / transcription factor	3.161237225	3.045596237	3.133405964	3.157847933	2.96963637	3.815613027	3.069327052	3.045243436	3.121715492	3.113462583	3.32687586	3.000096689
1484	AT1G17960		threonyl-tRNA synthetase, putative / threonine--tRNA ligase, putative	6.133242958	5.709215481	6.135212795	6.42914389	6.540834884	5.492243317	6.344841333	6.270804378	6.165576016	5.747103074	5.813783116	6.148068653
1485	AT1G17970		zinc finger (C3HC4-type RING finger) family protein	5.298558228	5.158238398	5.174212772	5.753103865	5.750760898	5.072046861	5.422426891	5.726573916	5.465095108	5.168600995	5.069409268	5.57068849
1486	AT1G17980		nucleotidyltransferase family protein	7.863784827	7.844812125	7.441331422	7.596261458	7.607336426	7.840374391	7.48336582	7.610122885	7.323747517	7.710481405	7.667959402	7.574913218
1487	AT1G18030		protein phosphatase 2C, putative / PP2C, putative	6.660711592	6.708183766	6.481482443	6.886595627	6.929091063	6.868409116	6.529909304	6.788505401	6.872602309	6.70710316	6.758334664	6.643231881
1488	AT1G18040	CDKD1;3, AT;CDCKD;3, CAK2AT	AT;CDCKD;3/CAK2AT/CDKD1;3 (CYCLIN-DEPENDENT KINASE D1;3); kinase/ protein kinase	7.306465317	7.273959517	7.034870584	7.106310455	7.293223392	7.653186704	7.498759763	6.903516677	7.153483739	7.034915772	7.208028054	7.125881338
1489	AT1G18050		SWAP (Suppressor-of-White-APricot)/surp domain-containing protein	3.636433926	3.761358773	3.684409871	3.660832373	3.786097053	4.291311722	3.936095166	4.131687282	3.608241499	3.340234444	3.665053888	3.93899618
1490	AT1G18060		similar to unnamed protein product [Vitis vinifera] (GB:CAO68142.1)	6.81362171	6.400939816	6.414047629	7.100705502	6.450207154	6.75886497	6.661022288	6.22108106	6.255382845	5.998580664	6.61326629	6.772328484
1491	AT1G18070		EF-1-alpha-related GTP-binding protein, putative	10.67264243	10.6674362	10.31972766	10.57662993	10.70427475	10.43838146	10.57506226	10.70314888	10.57477877	10.62218464	10.64311625	10.62081098
1492	AT1G18080	ATARCA	ATARCA (Arabidopsis thaliana Homolog of the Tobacco ArcA); nucleotide binding	11.66997324	11.52713157	11.3309183	11.74207927	11.94536712	11.58113366	11.91321994	11.16967247	11.52186241	11.30593059	11.56030841	11.71797492
1493	AT1G18090		exonuclease, putative	8.922418866	8.943011402	8.862097584	9.105850418	9.377200189	9.25251455	9.357736232	8.635184177	9.067792778	9.060861131	9.132182622	8.844020273
1494	AT1G18100	E12A11	E12A11; phosphatidylethanolamine binding	5.447151924	6.451317343	5.8623068	5.807568545	6.294069812	5.741622875	5.236474449	6.586515524	6.089263066	8.960336561	8.342100174	6.184105752
1495	AT1G18130		tRNA synthetase-related / tRNA ligase-related	5.123028453	4.270020809	4.619947126	4.693630665	5.965790638	4.282409381	5.623234038	4.321676869	5.212478432	4.372287575	4.453825822	5.057666639
1496	AT1G18140	LAC1	LAC1 (Laccase 1); copper ion binding / oxidoreductase	3.562078265	3.801137235	4.123496512	4.084591565	3.865940055	4.151056283	3.844750221	3.692605349	3.466395433	4.259702875	3.47641709	3.816198047
1497	AT1G18150	ATMPK8	ATMPK8 (ARABIDOPSIS THALIANA MAP KINASE 8); MAP kinase	10.16195455	10.23021321	9.961580235	10.14820257	9.790909952	9.945854237	10.05725166	10.2860416	10.35421406	10.04899784	9.94596567	10.16657907
1498	AT1G18160		protein kinase family protein	10.34985563	10.57466782	10.40553896	10.36037474	10.24732765	10.45460838	10.40280083	10.58629854	10.4817431	10.27117793	10.46881358	10.28162403
1499	AT1G18170		immunophilin / FKBP-type peptidyl-prolyl cis-trans isomerase family protein	5.567378105	5.663193911	5.739668261	5.648454495	5.378226594	5.736326965	5.614081648	5.72358287	5.831075574	5.678729249	5.874113215	5.501432021
1500	AT1G18180		oxidoreductase, acting on the CH-CH group of donors	8.801742631	8.79065741	8.729771922	8.673844281	8.61455152	8.316288338	8.670079235	8.964049046	8.799062922	8.892813965	8.754512976	8.628452571
1501	AT1G18190	GC2	GC2 (GOLGIN CANDIDATE 2)	8.427937213	8.372448549	8.006648291	8.441463225	8.152509229	8.527399398	8.376165492	8.417524447	8.557164029	8.541550889	8.607706484	8.080192889
1502	AT1G18210		calcium-binding protein, putative	11.62348157	11.86387045	11.46050842	11.22952407	11.23270578	10.94577735	11.24819556	11.83862997	11.51590944	12.1359769	11.89021236	11.61083702
1503	AT1G18220	ATPUP9	ATPUP9 (Arabidopsis thaliana purine permease 9)	4.350423298	3.990989161	5.085925852	4.526211862	5.686172186	4.295379882	4.869614235	4.068082338	5.520839655	4.11926689	4.239443924	4.516645602
1504	AT1G18250	ATLP-1	ATLP-1 (Arabidopsis thaumatin-like protein 1)	7.48867841	7.430336731	7.494775051	8.032027113	8.295963855	7.757583981	8.09501885	7.346803678	7.536686068	7.739383021	7.607974439	7.445771673
1505	AT1G18260		suppressor of lin-12-like protein-related / sel-1 protein-related	9.725889363	9.742599661	9.543269963	9.605169204	9.467568841	9.5303678	9.595829108	9.69071638	9.652441336	9.853330227	9.686578421	9.581982401
1506	AT1G18270		ketose-bisphosphate aldolase class-II family protein	9.392289793	9.571773423	9.337076371	9.815927206	9.599001966	9.509692455	9.747607223	9.791031778	9.701438345	9.648397132	9.517137519	9.135887487
1507	AT1G18280		protease inhibitor/seed storage/lipid transfer protein (LTP) family protein	4.004678748	3.722542512	4.004198292	3.757977387	3.397435787	3.703735516	3.70860502	3.487726579	3.121279603	4.328546128	4.123355748	3.713661921
1508	AT1G18290		similar to unknown [Populus trichocarpa] (GB:ABK94840.1)	7.037926566	6.571089823	7.389947934	6.992663898	6.366201898	6.524029936	6.957210286	7.074640731	7.318191673	6.984189079	6.88717917	7.03623979
1509	AT1G18310		glycosyl hydrolase family 81 protein	4.967596248	4.137011555	3.723697285	4.190457301	4.465543976	2.776452903	4.167541949	4.45313158	4.280667707	4.016677565	4.601451103	4.402085862
1510	AT1G18340		basal transcription factor complex subunit-related	6.845934725	6.893107445	6.232722258	6.433176965	7.103340119	6.910843069	6.829723002	6.343276077	6.691775147	6.308148757	6.962090783	6.66526165
1511	AT1G18350	BUD1, MKK7, ATMKK7	ATMKK7 (MAP KINASE KINASE7); kinase	2.806372618	2.909598708	3.107527834	3.3067059	3.022414978	3.273560759	2.933393325	2.963964159	2.744475629	2.840341592	3.012868718	2.851300903
1512	AT1G18360		hydrolase, alpha/beta fold family protein	7.365909627	7.063744046	7.245660871	7.30841754	7.406087222	7.176870451	7.327675757	7.261246597	7.851003744	7.89390956	7.42198802	7.725726292
1513	AT1G18370	HIK	HIK (HINKEL); microtubule motor	7.673400918	7.288335939	7.528353872	8.076210909	8.414759927	7.805391497	7.990172229	6.921158973	7.673356479	7.505093258	7.632953999	7.529610239
1514	AT1G18380		Identical to Uncharacterized protein At1g18380 precursor [Arabidopsis Thaliana] (GB:Q5BQ05;GB:Q5Q0G6;GB:Q8RX30;GB:Q9LPQ6); similar to unknown protein [Arabidopsis thaliana] (TAIR:AT1G67025.1); similar to unnamed protein product [Vitis vinifera] (GB:CAO68096.1)	7.489903424	7.479060884	6.787952247	7.080581668	6.579930492	6.652264048	6.618423434	7.666901429	6.622733181	7.61725464	7.423280455	7.390142389
1515	AT1G18390		protein kinase family protein	8.671474182	9.000743238	8.685675388	9.218946905	8.907873039	8.531092739	8.832632908	9.415970063	8.801609245	8.760560676	8.726668081	8.739790121
1516	AT1G18400	BEE1	BEE1 (BR ENHANCED EXPRESSION 1); transcription factor	4.900779494	4.626731098	5.252638197	5.146172336	5.790791722	4.739498852	5.326112458	4.614919506	5.506655407	4.825469732	4.782094462	4.992828242
1517	AT1G18410		kinesin motor protein-related	5.846333619	5.83152197	6.158145495	5.643752738	5.416172946	5.572947288	5.811489978	5.41917106	6.061857331	6.200717452	5.719866162	5.531740381
1518	AT1G18440		peptidyl-tRNA hydrolase family protein	8.617809817	8.454071931	8.049772207	8.514350098	9.021860027	8.419042609	8.702631823	8.481407094	8.584824585	8.495936075	8.47955881	8.819302636
1519	AT1G18450	ARP4, ATARP4	ATARP4 (ACTIN-RELATED PROTEIN 4); structural constituent of cytoskeleton	9.327402086	9.454342885	9.198481747	9.420278111	9.660899289	9.483694338	9.737722776	9.029321418	9.346932054	9.184047863	9.428028407	9.319810789
1520	AT1G18460		lipase family protein	7.79556252	8.779123697	8.303945094	7.699780761	7.397137814	7.568760904	7.687772093	9.076049666	8.547888584	8.853448117	8.623163746	7.985213093
1521	AT1G18470		zinc finger (C3HC4-type RING finger) family protein	9.254759091	9.482368723	9.477031607	8.947244446	8.74712548	8.762601568	8.903685134	9.552302228	9.488912048	9.782048285	9.463173813	9.33401345
1522	AT1G18480		calcineurin-like phosphoesterase family protein	8.574750162	8.632042801	8.389750998	8.251451629	8.376607936	8.242334185	8.327787187	8.593026902	8.436490565	8.718257465	8.575730122	8.517166106
1523	AT1G18485		pentatricopeptide (PPR) repeat-containing protein	6.424361128	6.574734963	6.300222531	6.295467336	5.947194669	6.055069467	5.857210441	6.496718807	6.175351537	6.569744422	6.519592465	6.306740651
1524	AT1G18490		similar to unknown protein [Arabidopsis thaliana] (TAIR:AT5G39890.1); similar to Putative Expressed protein [Brassica oleracea] (GB:AAW81740.1); contains InterPro domain Protein of unknown function DUF1637 (InterPro:IPR012864)	7.163211163	7.132082256	6.782348398	6.917882743	7.42521923	7.223669097	7.153320999	7.178937753	7.288268327	6.971128852	7.131153546	7.028573756
1525	AT1G18500	MAML-4, IPMS1	IPMS1/MAML-4 (METHYLTHIOALKYLMALATE SYNTHASE-LIKE 4); 2-isopropylmalate synthase	10.44287732	10.27424754	10.30037224	10.61594046	10.86009805	10.54636337	10.67484897	10.12351945	10.4887405	10.34717532	10.47119178	10.47485798
1526	AT1G18510	TET16	TET16 (TETRASPANIN16)	6.156249091	6.431764469	5.93938563	6.089635751	5.914550116	6.247678669	6.211561445	6.379937668	5.810685026	6.36944978	6.136533168	5.65571125
1527	AT1G18520	TET11	TET11 (TETRASPANIN11)	6.162376509	5.927639457	5.517867849	6.346147427	7.591539413	6.260267522	6.542434359	6.372887476	6.963447834	5.683991745	5.304323821	6.588557058
1528	AT1G18530		calmodulin, putative	4.910355121	4.778379385	4.232134521	5.165541689	5.94860791	4.937861935	5.116527983	4.611065552	4.842470938	4.46912342	4.608801678	4.931385542
1529	AT1G18540		60S ribosomal protein L6 (RPL6A)	11.96449767	11.85187727	11.59489237	11.90684617	12.12689666	11.77539009	12.18264295	11.50474807	11.89726703	11.63123898	11.83654274	11.94306376
1530	AT1G18550		kinesin motor protein-related	7.952097625	7.58579383	7.886924744	7.355113132	7.987335052	7.927588443	8.289489068	7.17893552	8.129021945	7.260131999	7.288009459	8.107416783
1531	AT1G18560		hAT dimerisation domain-containing protein / BED zinc finger domain-containing protein / transposase-related	5.521792819	5.609266297	5.356698985	5.399332623	5.331512955	5.643809964	5.332779482	5.207319308	5.62271161	5.653442764	5.415234645	5.619120412
1532	AT1G18570	AtMYB51, BW51A, BW51B, MYB51	MYB51 (MYB DOMAIN PROTEIN 51); DNA binding / transcription factor	8.557491625	8.082784983	7.15263899	7.811191546	5.935199763	6.675306757	7.15016382	8.761105134	6.758174421	7.62451148	7.704672466	8.083705987
1533	AT1G18580	GAUT11	GAUT11 (Galacturonosyltransferase 11); polygalacturonate 4-alpha-galacturonosyltransferase	4.723601897	4.657073442	4.626817398	4.47548836	4.075252266	4.534815497	4.062178122	4.816940963	4.120246626	4.680995647	4.60711546	4.959573314
1534	AT1G18590		sulfotransferase family protein	4.620723079	4.30380553	4.16716725	4.363259875	4.47921019	4.385204597	4.550865218	4.233003478	4.089292821	4.314112964	4.40071943	4.270504199
1535	AT1G18600		rhomboid family protein	9.350596238	9.394854841	9.186414519	9.470286235	9.723610324	9.244192292	9.380151991	9.449351537	9.281503842	9.242248488	9.19718074	9.417265232
1536	AT1G18610		kelch repeat-containing protein	6.183243144	6.295772942	6.713257747	6.614723848	6.61474999	6.670139818	6.369092405	6.341410458	6.14016231	6.756608624	6.495657562	6.62928477
1537	AT1G18620		similar to unknown protein [Arabidopsis thaliana] (TAIR:AT1G74160.1); similar to unnamed protein product [Vitis vinifera] (GB:CAO49165.1)	9.431343224	9.465667429	9.472298988	9.480706311	9.407265699	9.174460223	9.664898695	9.591226507	9.678208943	9.292671902	9.289768132	9.407459472
1538	AT1G18630	GR-RBP6	GR-RBP6 (glycine-rich RNA-binding protein 6); RNA binding	8.665590555	8.479601177	8.678257927	9.158394765	9.115666502	8.824111711	8.997360091	8.462420346	9.019619236	8.528933324	8.681233822	8.793302334
1539	AT1G18640			8.569239491	8.574321667	7.968227015	8.449603715	8.600781322	8.726900183	8.471720526	8.463985366	8.13283982	8.344877242	8.612552375	8.6229803
1540	AT1G18650		glycosyl hydrolase family protein 17	7.31200247	6.804680819	6.275568322	6.877386403	6.974088588	6.853499899	7.013532384	6.580894782	6.453875496	7.057009597	7.091758354	6.842308248
1541	AT1G18660		zinc finger (C3HC4-type RING finger) family protein	8.654217907	8.543021847	8.572802628	8.931531864	9.087841439	8.607748944	8.809109949	8.596793416	8.811282085	8.34208251	8.350860258	8.675513702
1542	AT1G18670	IBS1	IBS1 (IMPAIRED IN BABA-INDUCED STERILITY 1); kinase	7.068161486	7.248200189	6.991861904	7.565122238	8.461268352	7.255929674	7.38394055	7.595747692	7.460130946	6.964240476	6.932475903	7.715222006
1543	AT1G18680		HNH endonuclease domain-containing protein	7.360480749	6.815129217	7.043341826	7.089773499	6.388712586	7.25350679	7.261597692	6.892068904	7.104890674	7.165655671	7.121609332	7.100658765
1544	AT1G18690		transferase/ transferase, transferring glycosyl groups	6.605826319	7.067090565	6.216680981	6.337471687	5.814898166	6.593009957	6.489306992	6.87396249	6.139321006	6.674413226	6.542494385	6.564334135
1545	AT1G18700		DNAJ heat shock N-terminal domain-containing protein	7.896771915	7.91137666	7.916026732	8.362672211	8.898464119	8.221557485	8.208424642	8.203961685	8.21198372	8.029352958	8.050745809	8.355856499
1546	AT1G18710	AtMYB47	AtMYB47 (myb domain protein 47); DNA binding / transcription factor	6.265771135	6.444206668	6.4755305	7.551015473	8.390748399	7.151187058	7.409004647	7.008136008	7.878839343	6.246088206	5.922431883	7.509249587
1547	AT1G18720		similar to unknown protein [Arabidopsis thaliana] (TAIR:AT1G74440.1); similar to hypothetical protein [Vitis vinifera] (GB:CAN69808.1); contains InterPro domain Protein of unknown function DUF962 (InterPro:IPR009305)	9.064934464	9.229798984	8.609273458	8.62450182	8.613516833	8.412825393	8.595354948	9.135288989	8.660063677	9.352382685	8.967950737	9.067666012
1548	AT1G18730		similar to unknown [Populus trichocarpa] (GB:ABK95263.1)	6.137138256	5.632862732	5.751012182	5.999442596	6.608694335	6.130011852	5.979213346	6.007249047	6.332660866	5.243027952	5.992084665	5.998407255
1549	AT1G18740		similar to unknown protein [Arabidopsis thaliana] (TAIR:AT1G74450.1); similar to unnamed protein product [Vitis vinifera] (GB:CAO43630.1); contains InterPro domain Protein of unknown function DUF793 (InterPro:IPR008511)	10.10864558	10.12128571	9.687782892	9.534894903	9.396909342	9.242828999	9.05312057	10.20339907	9.712237866	9.777199782	9.685712693	10.10943889
1550	AT1G18750	AGL65	AGL65; DNA binding / transcription factor	5.522286498	5.370066827	5.63590776	5.347333232	5.500442771	5.961744366	5.748884587	4.935786535	5.593143355	5.64319439	5.426635407	5.44347226
1551	AT1G18800	NRP2	NRP2 (NAP1-RELATED PROTEIN 2); DNA binding / chromatin binding / histone binding	7.710340918	7.484068693	7.561317683	7.707769123	8.039266592	7.890076783	8.041383104	7.523453374	7.754594643	7.547472882	7.547855479	7.779092716
1552	AT1G18810		phytochrome kinase substrate-related	5.587461766	5.592365582	5.391568658	5.976600307	5.960749424	6.210801264	5.479285453	5.240182265	5.547513023	5.177247321	4.947388936	5.493798702
1553	AT1G18830		transducin family protein / WD-40 repeat family protein	6.257233291	7.052595787	6.322796734	6.104552304	5.818396714	6.236919445	5.893531506	7.183517646	7.235642407	6.500550631	6.200751971	6.825242142
1554	AT1G18840	IQD30	IQD30; calmodulin binding	8.10343598	8.260900664	7.95217226	8.3502245	8.519815807	8.385936376	8.281439225	8.043081286	8.294595402	7.927695913	8.290833373	8.045684049
1555	AT1G18850		similar to hypothetical protein [Vitis vinifera] (GB:CAN63140.1); similar to unnamed protein product [Vitis vinifera] (GB:CAO62515.1)	8.324970457	7.851468143	7.473494542	8.095609031	8.130167635	8.132991831	8.462172941	7.449456278	8.075137637	7.668446452	8.138313618	8.480653531
1556	AT1G18860	ATWRKY61, WRKY61	WRKY61 (WRKY DNA-binding protein 61); transcription factor	9.869713858	9.71463288	8.66121814	9.190188517	8.87351889	8.70981841	8.631117226	9.67712263	8.301238717	9.906973979	9.686017607	9.441972249
1557	AT1G18870	ICS2	ICS2; isochorismate synthase	4.961039057	4.070188252	5.86795083	4.668938791	4.791045838	4.141295922	5.290038697	4.452135239	4.893064243	4.599647981	4.725612716	4.826546577
1558	AT1G18880		proton-dependent oligopeptide transport (POT) family protein	4.105141614	4.721560079	4.757373462	4.99227984	4.279295693	4.971448509	4.832885903	4.592635635	4.020904234	4.711462491	4.39460473	4.408368028
1559	AT1G18890	CPK10, ATCDPK1	ATCDPK1; calmodulin-dependent protein kinase/ kinase/ protein kinase	9.030203994	8.794590561	8.744555142	8.800286711	8.98494997	8.273752184	8.705452831	8.982632461	9.051863043	9.177819559	8.861038212	9.094169322
1560	AT1G18900		pentatricopeptide (PPR) repeat-containing protein	6.21811635	6.047942534	6.414126468	6.59321825	6.554055422	6.379388738	6.495012673	5.821923873	6.494165397	6.842100969	6.861805373	6.334636695
1561	AT1G18910		protein binding / zinc ion binding	8.899982609	9.198351683	9.283904965	9.060122321	9.415848072	8.9748611	9.124841626	9.142529299	9.35842065	9.584807126	9.425204407	8.826729943
1562	AT1G18940		nodulin family protein	6.458245146	6.595494423	6.799603806	6.417911027	5.858540729	5.689182996	6.27104807	6.690765724	6.862538679	7.150557316	6.624031989	6.238523025
1563	AT1G18950		aminoacyl-tRNA synthetase family	6.97846565	7.478886722	7.163854466	6.793874109	7.1651867	7.105940292	7.086741753	7.195174487	7.099225161	7.578571209	7.380210926	7.157564468
1564	AT1G18970	GLP4	GLP4 (GERMIN-LIKE PROTEIN 4); manganese ion binding / metal ion binding / nutrient reservoir	3.071930965	3.188784537	3.91360793	4.067766494	3.450412074	3.661893844	3.56701852	3.362554094	3.399433826	3.273888915	3.696454939	2.871784251
1565	AT1G18980		germin-like protein, putative	10.10571349	10.0166761	9.909114923	9.506610704	8.413641827	9.077318259	9.376497684	10.18534132	10.1090547	10.57047483	10.27590951	9.970942224
1566	AT1G18990		similar to unknown protein [Arabidopsis thaliana] (TAIR:AT1G74830.1); similar to unnamed protein product [Vitis vinifera] (GB:CAO62468.1); contains InterPro domain Protein of unknown function DUF593 (InterPro:IPR007656)	7.590787539	7.695975786	7.85827793	7.617109941	7.484135804	7.557728343	7.679675853	7.767783391	7.557486327	7.226426356	7.435240233	7.662841916
1567	AT1G19000		myb family transcription factor	11.11077765	11.06201549	10.82555818	10.94412317	10.84815605	10.52199471	10.68668172	11.14416819	10.87924706	11.40188123	11.03630533	11.24811455
1568	AT1G19010		similar to unknown protein [Arabidopsis thaliana] (TAIR:AT1G74860.1); similar to hypothetical protein LES1_20t00016 [Lycopersicon esculentum] (GB:AAX95765.2)	7.14012037	7.121112897	7.265610549	6.867196908	7.062533949	7.045307885	6.883743982	6.912211141	7.048548131	7.302912116	7.202156089	7.009469231
1569	AT1G19020		similar to unknown protein [Arabidopsis thaliana] (TAIR:AT3G48180.1); similar to unnamed protein product [Vitis vinifera] (GB:CAO40966.1)	12.34780327	12.47706244	12.17361827	12.1851668	11.88878805	11.37781782	11.54133257	12.64947373	12.21121131	12.53303581	12.36636023	12.26378154
1570	AT1G19025		DNA cross-link repair protein-related	5.924396612	6.814934725	6.870923007	6.446060296	6.262691144	6.192247544	6.5176952	7.381354957	6.868569266	6.346230786	6.598275112	6.091978199
1571	AT1G19030		transposable element gene	6.169093035	5.723678317	5.168600995	6.034221677	6.551786542	5.907455703	5.541071921	5.617309307	5.726519162	5.235955594	5.483409657	5.642268324
1572	AT1G19040		transcription factor	3.121791119	3.068368987	2.922945634	3.415264398	2.897993052	3.781738738	2.827522423	2.828876877	3.065376369	2.89591043	2.992693815	2.783715672
1573	AT1G19050	ARR7	ARR7 (RESPONSE REGULATOR 7); transcription regulator/ two-component response regulator	6.553917611	6.456320977	6.683594512	6.697393998	6.945537207	6.23017694	6.435236661	6.336680084	6.50042202	6.157617835	6.181618335	6.741269695
1574	AT1G19060		similar to unknown protein [Arabidopsis thaliana] (TAIR:AT1G02770.1); contains InterPro domain Protein of unknown function DUF626, Arabidopsis thaliana (InterPro:IPR006462)	7.723114217	7.436068247	7.306792683	7.380629774	7.840804767	7.376661285	7.861240557	7.483218871	7.703346351	6.751743181	7.128119668	7.753849951
1575	AT1G19090	RKF2	RKF2 (RECEPTOR-LIKE SERINE/THREONINE KINASE 2); kinase	3.791797393	3.509485819	4.116997454	3.373757108	3.631001758	3.300049843	3.807886025	3.677942179	3.671813702	3.80786841	3.264606775	3.394498782
1576	AT1G19100		ATP-binding region, ATPase-like domain-containing protein-related	5.574676298	5.805368396	6.129426951	6.180711879	6.073484574	6.013656212	5.909936872	5.548692902	5.803866356	6.311171571	6.197935242	5.847248631
1577	AT1G19110		inter-alpha-trypsin inhibitor heavy chain-related	10.80656318	10.89524244	10.98238538	10.85875184	10.30375481	10.58012092	10.77465041	10.9275816	11.07736237	11.29630203	11.04561222	10.80613574
1578	AT1G19120		small nuclear ribonucleoprotein, putative / snRNP, putative / Sm protein, putative	9.629528538	9.514772491	9.29494927	9.549053032	9.521087564	9.50223434	9.594412348	9.570741351	9.515557565	9.242677448	9.496908701	9.684746332
1579	AT1G19130		similar to unknown [Populus trichocarpa] (GB:ABK94529.1); contains InterPro domain Protein of unknown function DUF985 (InterPro:IPR009327); contains InterPro domain RmlC-like jelly roll fold (InterPro:IPR014710)	8.855459278	9.031809496	8.456895356	8.888807712	8.89476549	8.896513916	8.825356027	8.773829683	8.818304439	8.614039727	8.899612943	8.830427855
1580	AT1G19140		similar to unnamed protein product [Vitis vinifera] (GB:CAO65215.1); contains InterPro domain Ubiquinone biosynthesis protein COQ9; (InterPro:IPR012762); contains InterPro domain COQ9 (InterPro:IPR013718)	8.418355147	8.538273728	8.260820978	8.065258446	8.164336392	8.5213209	8.574414964	8.283097956	8.336877284	8.839058588	8.803791348	8.213395916
1581	AT1G19150	LHCA2*1, LHCA6	LHCA6 (Photosystem I light harvesting complex gene 6); chlorophyll binding	4.59209406	4.905212815	4.481784309	4.352056142	4.966451798	4.738332539	4.779522718	4.919003787	4.991364234	4.058866703	4.623842405	4.936354325
1582	AT1G19160		F-box family protein-related	2.957411373	3.198652529	3.160432688	3.638932092	3.372500653	3.230490284	3.014762142	3.226438636	3.38913191	3.24590994	2.997635968	3.177996
1583	AT1G19170		glycoside hydrolase family 28 protein / polygalacturonase (pectinase) family protein	8.338987798	8.210307916	8.029356615	7.811220426	7.554880668	8.202440675	7.917227816	7.910710272	7.932707175	7.964371169	8.128672943	7.698048324
1584	AT1G19180	JAZ1, TIFY10A	JAZ1/TIFY10A (JASMONATE-ZIM-DOMAIN PROTEIN 1); protein binding	12.92391755	12.98910816	12.90516187	12.8375053	12.86436228	12.31190486	12.82837674	13.07096134	12.97901552	12.97222312	12.93618164	12.88349429
1585	AT1G19190		hydrolase	6.139702061	6.495136199	6.386193642	6.569470698	6.597470868	6.457334844	6.810733114	6.63676253	6.624804781	5.807655736	6.227844371	6.213710224
1586	AT1G19200		senescence-associated protein-related	8.103734401	8.654513423	8.558622816	7.659647962	7.297861337	7.767468108	7.878142324	8.705106112	8.657111309	8.795865862	8.654366652	8.289640177
1587	AT1G19210		AP2 domain-containing transcription factor, putative	7.616504457	7.27987205	6.801414997	7.390709489	7.083957231	6.830021726	6.796289509	7.447428053	6.937398567	6.810379371	6.956770875	7.576541996
1588	AT1G19220	IAA22, ARF11, ARF19	ARF19 (AUXIN RESPONSE FACTOR 11); transcription factor	8.731045691	8.789891964	8.962494513	8.940082503	8.409796262	8.71063504	8.848452896	8.842911823	8.822210053	8.5275572	8.536038531	8.744826983
1589	AT1G19230		respiratory burst oxidase protein E (RbohE) / NADPH oxidase	9.229082344	9.235946291	9.40503296	9.552686544	8.782092964	9.08274214	9.204203149	9.498372536	9.752385445	9.41790118	9.250849296	9.169547003
1590	AT1G19240		similar to unnamed protein product [Vitis vinifera] (GB:CAO65194.1)	9.240347013	8.975300814	8.85424418	9.147936953	8.934438723	9.330557885	9.41452266	8.742076031	9.055480846	8.821561721	9.145740875	9.056999902
1591	AT1G19250	FMO1	FMO1 (FLAVIN-DEPENDENT MONOOXYGENASE 1); monooxygenase	5.666045748	5.358170893	4.434974952	4.821047845	3.873657988	4.56501613	4.448772499	5.292287673	4.589988755	4.64637419	4.963418534	5.038339151
1592	AT1G19270		ubiquitin interaction motif-containing protein / LIM domain-containing protein	9.017254663	9.464326283	9.438440677	8.559929535	8.381059375	8.725887059	8.704922044	9.450314749	9.097315334	10.01179221	9.539338306	9.111144845
1593	AT1G19290		pentatricopeptide (PPR) repeat-containing protein	3.528225238	3.329673214	3.455852998	3.426302292	3.050862168	3.547256717	3.619404394	3.24590994	3.089269031	3.30360305	3.50766442	3.361900698
1594	AT1G19300	GATL1, PARVUS, GLZ1	GATL1/GLZ1/PARVUS (GALACTURONOSYLTRANSFERASE-LIKE 1); polygalacturonate 4-alpha-galacturonosyltransferase/ transferase, transferring glycosyl groups / transferase, transferring hexosyl groups	6.699124298	7.068182199	6.748177726	6.49813091	6.385625451	6.124208196	6.042836867	7.05808068	6.220910364	7.616302289	7.128620602	6.728111697
1595	AT1G19310		zinc finger (C3HC4-type RING finger) family protein	8.784322361	9.325683465	8.315862255	8.509711446	8.322272167	8.488349305	8.441027259	9.341084072	8.404885158	9.234111797	9.193429166	8.793653102
1596	AT1G19320		pathogenesis-related thaumatin family protein	4.02125378	4.006203939	4.337010083	3.696463503	3.796318535	3.823139058	3.826112794	4.019569944	3.806496914	4.582907315	4.519852883	3.713837251
1597	AT1G19330		similar to unknown protein [Arabidopsis thaliana] (TAIR:AT1G75060.1); similar to unnamed protein product [Vitis vinifera] (GB:CAO61216.1)	6.168184878	6.403621479	6.415348974	6.473877429	7.008189431	6.355033581	6.607093541	6.639130559	6.68478268	6.222842087	6.658704858	6.338650131
1598	AT1G19340		methyltransferase MT-A70 family protein	5.590255864	5.660655464	5.658682287	5.623061619	6.271781363	6.061498056	5.85130747	5.094454568	5.37809938	5.903503699	5.535202438	5.588567054
1599	AT1G19360		similar to RRA2 (REDUCED RESIDUAL ARABINOSE 2) [Arabidopsis thaliana] (TAIR:AT1G75110.1); similar to unnamed protein product [Vitis vinifera] (GB:CAO61198.1); contains InterPro domain Reticulon; (InterPro:IPR003388)	10.66099617	10.78947542	10.51448847	10.70494998	10.49225538	10.46784614	10.73209935	10.69782771	10.76183476	10.51748606	10.57501832	10.46861357
1600	AT1G19370		similar to unknown protein [Arabidopsis thaliana] (TAIR:AT1G75140.1); similar to unnamed protein product [Vitis vinifera] (GB:CAO61180.1); contains InterPro domain WD40 repeat-like (InterPro:IPR011046)	8.323855584	8.513120717	8.093800809	8.292414287	8.064932353	8.366749826	8.307828151	8.451284473	7.987905965	8.22032533	8.235438393	8.199919158
1601	AT1G19380		similar to unknown protein [Arabidopsis thaliana] (TAIR:AT5G65650.1); similar to unknown [Vitis pseudoreticulata] (GB:ABC69762.1); similar to unnamed protein product [Vitis vinifera] (GB:CAO61173.1); contains InterPro domain Protein of unknown function DUF1195 (InterPro:IPR010608)	9.583479881	10.65709019	9.03894909	8.97937202	8.681669951	8.43531321	8.351931982	10.65421358	8.99657011	10.21970825	10.03385672	9.215946181
1602	AT1G19390		wall-associated kinase, putative	2.598896092	2.731785947	2.750992486	2.752845814	2.724078661	2.975015661	2.658997896	2.739657565	2.735430193	2.959700603	2.755753531	2.718241165
1603	AT1G19410		similar to F-box family protein [Arabidopsis thaliana] (TAIR:AT5G62970.1); similar to unnamed protein product [Vitis vinifera] (GB:CAO63564.1); contains InterPro domain Leucine-rich repeat 2 (InterPro:IPR013101); contains InterPro domain FBD (InterPro:IPR013596)	4.736452724	4.902963711	5.372145518	4.756844221	5.06092146	4.953406478	5.366642951	4.740430463	5.316381364	4.929991704	4.928748305	4.857505211
1604	AT1G19430		dehydration-responsive protein-related	8.175339165	8.195410474	8.29578261	8.136069675	8.138332253	8.019434462	8.256502105	7.877689158	7.943576878	8.242953976	8.149825542	8.208199821
1605	AT1G19440		very-long-chain fatty acid condensing enzyme, putative	8.68292394	8.599550953	8.64529319	8.503470863	7.847404998	8.436313066	8.512587035	8.882967468	8.635312702	8.823270279	8.675729944	8.65627363
1606	AT1G19450		integral membrane protein, putative / sugar transporter family protein	8.453747097	8.584394436	8.666784709	7.774410041	7.667097996	8.030150738	8.357887024	8.476593595	8.640311017	8.931532925	8.32093158	8.613083798
1607	AT1G19480		HhH-GPD base excision DNA repair family protein	7.117029736	7.293228215	7.156983576	6.787236456	6.39025208	7.137744823	6.97183476	7.251103237	7.080455839	7.122132473	7.062654247	6.99197384
1608	AT1G19485		AT hook motif-containing protein	8.304143883	8.600410589	8.542656311	8.746859571	8.439509632	8.63502266	8.860533316	8.521630148	8.48533859	8.500974615	8.415185782	8.473491904
1609	AT1G19500		similar to unknown protein [Arabidopsis thaliana] (TAIR:AT2G35765.1)	3.697254039	3.541623637	3.457340586	3.500437354	3.441675913	3.6579584	3.6563255	3.818459243	3.481385507	4.024181082	3.63881264	3.232833694
1610	AT1G19510		myb family transcription factor	3.238039277	3.121063362	3.248807827	3.489016844	3.346506995	3.465156804	3.861517287	3.066368975	3.42783509	3.517794346	3.141994199	3.177998003
1611	AT1G19520	NFD5	NFD5 (NUCLEAR FUSION DEFECTIVE 5); transcription factor	6.510044355	6.268769916	5.768685267	6.121263134	6.15212649	6.329705103	6.382375751	5.883963214	6.064486881	6.130620754	6.371998585	6.26663025
1612	AT1G19530		similar to unnamed protein product [Vitis vinifera] (GB:CAO61141.1)	5.837559536	5.18426541	5.240823903	6.280680009	6.768579409	6.383074888	5.445096145	5.518759905	6.130664134	5.519437299	5.489961953	6.087600299
1613	AT1G19540		isoflavone reductase, putative	5.367594122	5.703672307	4.811123454	5.990958507	6.133205036	5.871464324	5.337382402	6.065183803	5.70962725	5.117982136	5.039365811	5.69525043
1614	AT1G19580	GAMMA CA1	GAMMA CA1 (GAMMA CARBONIC ANHYDRASE 1); carbonate dehydratase	10.1463148	10.17914546	9.866348845	9.917687076	9.83650071	9.800855854	9.890653513	10.03994627	9.835167771	10.0557091	9.941074592	10.05449935
1615	AT1G19600		pfkB-type carbohydrate kinase family protein	10.94079335	10.6407923	10.68571557	11.18475611	11.09315579	10.80218572	10.98092185	10.55473803	10.77670882	10.31158255	10.5267014	10.95190688
1616	AT1G19610	LCR78, PDF1.4	LCR78/PDF1.4 (Low-molecular-weight cysteine-rich 78)	5.555580175	5.474262046	5.178143944	6.088372066	5.501272239	5.356654524	5.25239374	5.464279122	5.383584758	5.139831476	5.391886035	5.653824874
1617	AT1G19620		unknown protein	3.168060574	3.36577906	3.373943195	3.800652272	3.838541719	3.529798936	3.445042606	3.185741768	3.13930015	3.501777136	3.312848228	3.419105491
1618	AT1G19630	CYP722A1	CYP722A1 (cytochrome P450, family 722, subfamily A, polypeptide 1); oxygen binding	4.3933609	4.599372037	4.784074161	4.26883471	4.795255512	4.767013961	5.380221913	4.589924388	4.797435212	4.631565127	4.398657535	4.80638116
1619	AT1G19640	JMT	JMT (JASMONIC ACID CARBOXYL METHYLTRANSFERASE); jasmonate O-methyltransferase	3.194773499	3.446463679	3.796723558	3.865044637	4.179255021	3.905160473	4.124669362	3.717686098	3.939311937	3.71517085	3.027836743	4.182345359
1620	AT1G19650		SEC14 cytosolic factor, putative / phosphoglyceride transfer protein, putative	7.183334312	7.148508964	7.604604715	7.060784011	6.997038675	7.189913109	7.194572789	7.214946915	7.30973154	7.624928634	7.473023083	6.960925812
1621	AT1G19670	CORI1, ATHCOR1	ATCLH1 (CORONATINE-INDUCED PROTEIN 1)	4.405262809	4.678539786	5.526212615	4.397586982	3.518305073	3.978614647	4.244926417	4.365968283	5.355913799	5.834354795	4.892219604	4.642833178
1622	AT1G19680		protein binding / zinc ion binding	7.487263443	7.59631922	7.712288699	7.761114038	7.05683783	7.865914176	7.845828447	7.502056996	7.658823286	7.588031142	7.320914638	7.348317159
1623	AT1G19690		binding / catalytic/ coenzyme binding	8.397365812	8.302865754	8.345440901	8.409862496	7.96427786	8.29380816	8.581995032	8.375108679	8.400215486	8.195831942	8.272775891	8.207394188
1624	AT1G19700	BEL10, BLH10A	BEL10/BLH10A (BEL1-LIKE HOMEODOMAIN 10); DNA binding / transcription factor	9.903207335	9.767470152	9.888094151	9.702575601	8.92070634	9.541539555	9.580823516	10.03300091	9.936679712	10.11094756	9.749945215	9.957998794
1625	AT1G19710		glycosyl transferase family 1 protein	8.910965472	9.056783698	8.389981546	9.057751777	9.280456164	8.968672869	9.220074366	9.090911353	8.791026563	8.72811047	8.972834451	8.595907938
1626	AT1G19715		jacalin lectin family protein	6.014497237	5.860167521	6.40004036	6.170911316	5.837139168	6.329470871	6.103654252	6.08543168	5.650703804	6.539498397	6.669050917	5.401873012
1627	AT1G19730	ATH4, ATTRX4	ATTRX4 (thioredoxin H-type 4); thiol-disulfide exchange intermediate	7.775283098	7.734389994	7.477646192	7.787376868	7.745866609	7.848942577	7.887288703	7.822193973	7.613040269	7.796520944	7.902698344	7.695183317
1628	AT1G19740		ATP-dependent protease La (LON) domain-containing protein	5.38976688	5.394224916	5.189141716	4.980854532	4.879722056	5.496724952	5.035624749	5.33470898	4.927635902	5.543779357	5.580982643	5.291702686
1629	AT1G19770	ATPUP14	ATPUP14 (Arabidopsis thaliana purine permease 14); purine transmembrane transporter	9.248320409	10.09959298	9.015779312	8.805617955	8.325471865	8.206824643	8.139919784	10.11799906	9.021658838	9.808519584	9.8429069	9.220747885
1630	AT1G19780	CNGC8, ATCNGC8	ATCNGC8 (CYCLIC NUCLEOTIDE GATED CHANNEL 8); calmodulin binding / cyclic nucleotide binding / ion channel	5.897764042	5.603462014	5.146429654	5.660532467	5.838075588	5.244925214	5.37102673	5.921594115	5.568657116	5.713084123	5.652803854	5.829186678
1631	AT1G19800	TGD1	TGD1 (TRIGALACTOSYLDIACYLGLYCEROL 1)	6.955299174	6.992223997	7.093588192	7.441612291	7.254528324	7.370468211	7.293444169	6.766042005	6.838738112	7.101736095	7.165492196	6.821762649
1632	AT1G19830		auxin-responsive protein, putative	3.076915165	2.909598708	3.188150199	2.982705265	3.16361937	2.822444653	3.371730979	2.953829874	3.073397344	2.92087424	2.927054291	2.93639009
1633	AT1G19835		similar to unknown protein [Arabidopsis thaliana] (TAIR:AT1G47900.1); similar to unnamed protein product [Vitis vinifera] (GB:CAO48232.1); similar to hypothetical protein OsI_010472 [Oryza sativa (indica cultivar-group)] (GB:EAY89239.1); similar to hypothetical protein [Vitis vinifera] (GB:CAN60525.1); contains InterPro domain Protein of unknown function DUF869, plant (InterPro:IPR008587)	10.05505916	10.08514785	10.40913651	9.948455691	9.777333675	9.823219168	10.53885449	10.21590781	10.07177272	10.16678388	9.90496727	10.11457971
1634	AT1G19850	ARF5, IAA24, MP	MP (MONOPTEROS); transcription factor	8.504159632	8.602802095	8.367242644	8.546037142	8.53858007	8.316968939	8.386742994	8.448358061	8.644610358	9.528378217	9.09678967	8.566921168
1635	AT1G19860		zinc finger (CCCH-type) family protein	8.516113132	8.55208288	8.386270259	8.305239063	8.365199693	8.699310793	8.536388828	8.207941747	8.452100643	8.704086291	8.545441829	8.490473787
1636	AT1G19870	IQD32	IQD32 (IQ-domain 32); calmodulin binding	9.538785455	9.75074276	9.506116362	9.803683401	9.703414698	9.554817219	9.799276441	9.662499811	9.725914733	9.75433496	9.619754483	9.686901268
1637	AT1G19880		regulator of chromosome condensation (RCC1) family protein	8.229513343	8.315166235	8.207361044	8.243839929	8.201168977	8.351098902	8.237102504	8.2921461	7.864015485	8.20922783	8.323949026	8.433831709
1638	AT1G19890	ATMGH3, MGH3	ATMGH3/MGH3 (MALE-GAMETE-SPECIFIC HISTONE H3); DNA binding	4.928489014	4.637295947	5.423667236	5.737120081	6.695715354	4.917393373	5.734387118	4.808741376	6.196821808	4.751382	4.46134251	5.884132274
1639	AT1G19900		glyoxal oxidase-related	10.75262844	9.890116538	10.23010843	10.49231029	9.095601485	9.970316725	10.3561354	10.64839833	10.59435586	10.26163649	10.07687503	10.60213183
1640	AT1G19920	ASA1, APS2	APS2 (ATP SULFURYLASE PRECURSOR)	8.730308798	8.757880962	8.330414726	8.712312435	8.535809764	8.836694301	8.609687468	8.552513761	8.480426207	8.57908045	8.614111475	8.750397408
1641	AT1G19930		kelch repeat-containing F-box family protein	3.739296811	3.766998331	4.203835345	3.962167913	3.827203362	4.206010262	3.670660725	3.758818744	3.598648192	3.632440585	3.917626028	3.602391947
1642	AT1G19940	ATGH9B5	ATGH9B5 (ARABIDOPSIS THALIANA GLYCOSYL HYDROLASE 9B5); hydrolase, hydrolyzing O-glycosyl compounds	4.326397222	4.510309263	4.121924696	4.099052127	3.942223547	4.385994303	3.951005612	4.259841698	4.440466078	4.466027568	3.935380758	4.0931819
1643	AT1G19950	HVA22H	HVA22H (HVA22-LIKE PROTEIN H (ATHVA22H))	7.647627296	7.39781859	6.962738722	7.749805761	7.41217919	7.764089423	7.461588757	7.060015178	7.11077615	7.210820996	7.423278585	7.679323995
1644	AT1G19960		similar to transmembrane receptor [Arabidopsis thaliana] (TAIR:AT2G32140.1)	5.83053014	4.900729393	5.455604801	5.322900581	4.987465899	5.680964672	5.178647948	5.169390986	5.224439382	5.231587592	5.523544019	5.812533669
1645	AT1G19970		ER lumen protein retaining receptor family protein	7.064929861	7.283715981	7.001754403	7.350387803	7.170021723	6.947956361	6.859830117	7.106612868	7.017685488	7.167959285	7.284698583	6.759794949
1646	AT1G19980		cytomatrix protein-related	7.781707044	7.699238015	7.624347316	7.483166712	7.474959576	7.310468464	7.477717318	7.963930805	7.772230241	8.155038043	7.85840434	7.850473798
1647	AT1G20010	TUB5	TUB5 (tubulin beta-5 chain)	9.775126673	9.940273261	9.559733727	9.578585242	9.57996648	9.883093042	9.618514943	9.836844497	9.603384297	9.637163669	9.863749043	9.88602395
1648	AT1G20020	ATLFNR2	ATLFNR2 (LEAF FNR 2); NADPH dehydrogenase/ oxidoreductase/ poly(U) binding	6.591888693	6.271550241	6.674300316	6.390115845	6.425149874	6.575074912	6.836217744	6.128640453	6.636827184	6.553607871	6.578354979	6.297649387
1649	AT1G20030		pathogenesis-related thaumatin family protein	6.717144692	6.944770681	6.705414354	6.403673013	5.471127453	6.383618281	6.107383574	7.215435966	6.78105568	7.759126186	7.349150226	6.798399572
1650	AT1G20050	HYD1	HYD1 (Hydra 1)	9.906115065	9.933068444	9.741646252	9.905407878	10.14378982	9.77486118	10.07426418	10.01138961	9.882155009	9.89119238	9.935884753	9.802492197
1651	AT1G20070		unknown protein	11.98203908	12.62303837	12.13601924	11.81073342	11.61574587	11.39393266	11.46172015	12.78539604	12.24973219	12.95170096	12.79814558	11.95203762
1652	AT1G20080	SYTB, ATSYTB, NTMC2TYPE1.2, NTMC2T1.2	ATSYTB/NTMC2T1.2/NTMC2TYPE1.2/SYTB	4.022686884	4.04430016	4.630665563	4.392935233	4.364110489	4.296756367	4.944847269	4.121565297	4.514084983	4.68006762	4.319954434	3.935223605
1653	AT1G20090	ARAC4, ROP2, ATROP2, ATRAC4	ARAC4/ATRAC4/ATROP2/ROP2 (RHO-RELATED PROTEIN FROM PLANTS 2); GTP binding	10.22985061	10.10940794	10.00458435	9.922504821	9.667632624	9.658476068	9.953168307	10.42201466	10.01280805	10.08763194	9.965508072	10.19751873
1654	AT1G20100		similar to unknown protein [Arabidopsis thaliana] (TAIR:AT1G75860.1)	10.24537187	10.43992037	10.3044363	10.01079559	10.11617638	9.785448521	10.14323216	10.56206036	10.61340638	10.58312848	10.48192327	10.1351786
1655	AT1G20110		zinc finger (FYVE type) family protein	10.49496362	10.59209628	10.55105452	10.50411515	10.35781604	10.28416223	10.55613026	10.64879812	10.73594367	10.5971197	10.53494094	10.53138232
1656	AT1G20120		family II extracellular lipase, putative	7.273433408	7.286429803	7.185257862	7.193369336	6.484842188	7.225564326	7.030795108	7.617682198	7.19554354	7.046973722	7.12169827	7.104249774
1657	AT1G20135		hydrolase, acting on ester bonds / lipase	4.01740637	3.857716937	4.531776801	4.162523252	3.762629406	4.410967093	4.259003296	3.912329518	4.02563557	3.691033778	3.770256531	4.098191042
1658	AT1G20150		subtilase family protein	4.027426047	4.163137098	4.212409335	4.44617729	4.955903158	5.194665757	3.895515413	4.643957031	5.786369659	4.169739423	4.026719846	5.307847182
1659	AT1G20160	ATSBT5.2	ATSBT5.2; subtilase	2.702892844	2.970385357	3.206425661	3.742673804	3.244743241	3.112931222	3.512623341	3.218590064	3.006218569	3.023490645	3.090259922	2.999555116
1660	AT1G20180		Identical to UPF0496 protein At1g20180 [Arabidopsis Thaliana] (GB:Q6DYE5;GB:Q5BQ01;GB:Q9LNU2); similar to unknown protein [Arabidopsis thaliana] (TAIR:AT3G49070.1); similar to unnamed protein product [Vitis vinifera] (GB:CAO60936.1); contains InterPro domain Protein of unknown function DUF677 (InterPro:IPR007749)	2.6915069	3.132975217	2.911836047	3.003865638	3.277836076	3.418666975	2.960929692	3.019561502	3.029416029	3.045537524	3.335616819	2.895537319
1661	AT1G20190	EXP11, ATEXP11, ATHEXP ALPHA 1.14, ATEXPA11	ATEXPA11 (ARABIDOPSIS THALIANA EXPANSIN A11)	8.772950838	8.33811559	7.634764812	7.827410383	8.520364181	7.698467897	7.910106535	8.059056981	8.426279474	8.47856218	8.286049109	8.84685987
1662	AT1G20200	EMB2719	EMB2719 (EMBRYO DEFECTIVE 2719)	9.458079584	9.577203642	9.310485412	9.914104296	10.0333339	9.879111656	9.863144702	9.331955273	9.660212677	9.129695388	9.386518674	9.602677752
1663	AT1G20220		nucleic acid binding	9.695116437	9.406272351	9.333710296	9.512928968	10.03406788	10.00548551	10.16847033	9.041708225	9.580203842	9.263169749	9.614200521	9.854997778
1664	AT1G20230		pentatricopeptide (PPR) repeat-containing protein	5.727185051	5.122773565	5.406672049	5.060466571	5.119645026	5.370816771	5.337550391	4.285427084	5.220108889	4.725663934	5.309257886	5.341924269
1665	AT1G20270		oxidoreductase, 2OG-Fe(II) oxygenase family protein	6.784067967	6.593882841	6.663578608	6.148178489	6.631445665	6.131926817	6.600444089	6.47081903	6.739450067	7.027441532	6.938837715	6.652983119
1666	AT1G20290		similar to metal ion binding [Arabidopsis thaliana] (TAIR:AT1G20240.1); similar to unnamed protein product [Vitis vinifera] (GB:CAO61991.1); similar to hypothetical protein [Vitis vinifera] (GB:CAN69118.1); contains domain UNCHARACTERIZED (PTHR13711:SF8); contains domain SWI/SNF-RELATED CHROMATIN BINDING PROTEIN (PTHR13711)	4.088746616	3.946576433	4.528251451	3.812018195	3.165192392	3.96191626	3.987482089	3.809757161	4.230583038	4.032283836	3.724882967	3.990637826
1667	AT1G20300		pentatricopeptide (PPR) repeat-containing protein	6.533078907	6.569857499	6.609426518	6.529139976	6.358702507	6.883704016	6.394577168	6.500042846	6.45397198	6.490544411	6.639961624	6.616578532
1668	AT1G20310		similar to unknown protein [Arabidopsis thaliana] (TAIR:AT1G76070.1); similar to hypothetical protein [Vitis vinifera] (GB:CAN83887.1)	7.174856286	8.281827213	7.712670034	6.775655351	6.5679081	6.672505126	6.158588288	8.479050586	7.553387819	8.197866062	7.908990053	6.847057577
1669	AT1G20330	CVP1, FRL1, SMT2	SMT2 (STEROL METHYLTRANSFERASE 2)	7.566356739	7.371338415	6.769990928	6.550832475	6.477105221	6.892330175	7.161202688	7.158460679	6.77583419	7.089528945	7.319410655	7.522587211
1670	AT1G20340	DRT112	DRT112 (DNA-damage-repair/toleration protein 112); copper ion binding / electron carrier	4.479667739	3.709970691	3.670811495	3.875356749	3.868606961	3.513286923	3.726287194	3.967490642	3.683168712	4.061194332	4.215654639	4.050998007
1671	AT1G20350	ATTIM17-1	ATTIM17-1 (Arabidopsis thaliana translocase inner membrane subunit 17-1); P-P-bond-hydrolysis-driven protein transmembrane transporter	3.586954275	3.208493948	3.299847888	3.080938876	3.187915485	3.5388167	3.201422952	3.093311426	3.297158408	3.359079571	3.425597697	3.336747206
1672	AT1G20370		tRNA pseudouridine synthase family protein	5.977398346	5.832355389	6.010893597	5.785902955	5.892740027	6.206004497	6.092033659	5.351140215	5.729450589	6.016858138	5.956312481	6.137594176
1673	AT1G20380		prolyl oligopeptidase, putative / prolyl endopeptidase, putative / post-proline cleaving enzyme, putative	5.532790465	5.379947517	5.7573081	5.637671037	5.040132153	5.683446208	5.511985481	5.064099667	5.275891115	5.75595822	5.455518587	5.403239917
1674	AT1G20390		transposable element gene	4.901448367	5.770724844	5.943401665	5.483966778	4.313026728	5.758139219	5.671560397	5.820272395	4.91039751	5.559499162	5.269361113	4.782522313
1675	AT1G20400		myosin heavy chain-related	3.191553534	3.418806055	4.102127531	3.309233793	3.070440124	3.578963608	3.409884847	3.599392111	3.68029383	3.647208431	3.685226338	3.423439072
1676	AT1G20410		similar to unnamed protein product [Vitis vinifera] (GB:CAO61996.1); contains domain UNCHARACTERIZED (PTHR21568); contains domain Pseudouridine synthase (SSF55120)	6.285874186	6.584648752	6.486653567	6.622927698	6.557122645	6.759972569	6.891974536	6.205157359	6.809031666	6.784817508	6.637573848	6.447008691
1677	AT1G20430		similar to unknown [Populus trichocarpa] (GB:ABK94921.1)	10.47976492	10.2652316	9.885149955	10.25548706	10.67582179	10.31731291	10.35628157	10.09240198	10.27331866	10.16961453	10.28189204	10.33644978
1678	AT1G20440	RD17, COR47	COR47 (cold regulated 47)	12.97498119	13.19523606	13.06080199	12.76102051	12.45682454	12.3507778	12.59722156	13.21377222	13.22217935	13.47049868	13.34589089	13.12116817
1679	AT1G20450	LTI45, ERD10, LTI29	ERD10/LTI45 (EARLY RESPONSIVE TO DEHYDRATION 10)	13.12488618	13.28822687	13.25104218	12.84923703	12.4614456	12.47064868	12.83652474	13.25209598	13.41380024	13.46405567	13.41790328	13.20955566
1680	AT1G20480		4-coumarate--CoA ligase family protein / 4-coumaroyl-CoA synthase family protein	6.530404779	6.478685011	6.665788874	6.577632927	6.872450155	6.453506105	6.871231126	6.645208534	6.635065044	6.555257307	6.51785166	6.671149896
1681	AT1G20490		AMP-dependent synthetase and ligase family protein	9.193573158	9.785761376	10.19869868	9.339722614	8.268238778	9.492937741	9.500760564	9.73884185	10.16731474	9.921891152	9.733994335	9.331800904
1682	AT1G20500		4-coumarate--CoA ligase family / 4-coumaroyl-CoA synthase family	5.515142418	5.757492924	6.186370383	6.235923156	5.474312538	6.056154467	5.052059131	5.716144795	5.650452547	5.895410095	5.478147024	5.465659158
1683	AT1G20510	OPCL1	OPCL1 (OPC-8:0 COA LIGASE1); 4-coumarate-CoA ligase	9.557856567	9.697819109	9.589911558	8.959796755	9.423355277	9.226766037	9.36315567	9.979732697	9.66373976	10.11038468	9.808187011	9.378599763
1684	AT1G20520		similar to unknown protein [Arabidopsis thaliana] (TAIR:AT1G76210.1); similar to hypothetical protein [Vitis vinifera] (GB:CAN69930.1); contains InterPro domain Protein of unknown function DUF241, plant (InterPro:IPR004320)	4.516375499	4.812278893	4.639856343	4.906660619	5.945850785	5.158922161	4.849608741	4.713726547	4.668546324	4.569083601	3.899410865	4.667710982
1685	AT1G20530		similar to unknown protein [Arabidopsis thaliana] (TAIR:AT2G17110.1); similar to hypothetical protein [Vitis vinifera] (GB:CAN74079.1); contains InterPro domain Protein of unknown function DUF632 (InterPro:IPR006867); contains InterPro domain Protein of unknown function DUF630 (InterPro:IPR006868)	4.226852796	4.151126285	4.438803729	4.35954631	4.274009807	4.762395106	4.513062514	4.166271768	4.434955108	4.166976802	4.107402822	4.271106904
1686	AT1G20540		transducin family protein / WD-40 repeat family protein	9.643768033	9.487522946	9.223011157	9.615195218	10.21189525	9.74572107	9.910584997	9.363576634	9.624889652	9.521896647	9.63786769	9.518937144
1687	AT1G20550		similar to unknown protein [Arabidopsis thaliana] (TAIR:AT1G76270.1); similar to unnamed protein product [Vitis vinifera] (GB:CAO62021.1); contains InterPro domain Protein of unknown function DUF246, plant (InterPro:IPR004348)	6.926252694	7.468714877	7.718746273	7.24782097	6.823841384	6.990941808	7.308212984	7.718384604	7.644357334	8.326166298	8.001853035	7.347333146
1688	AT1G20560		AMP-dependent synthetase and ligase family protein	8.207602954	8.461354544	7.786280991	8.578457478	7.824909597	8.52713724	8.396583577	7.870217838	7.912388041	8.036156462	8.000416941	8.161823971
1689	AT1G20575		dolichyl-phosphate beta-D-mannosyltransferase, putative / dolichol-phosphate mannosyltransferase, putative / mannose-P-dolichol synthase, putative	10.37634292	10.58890188	10.26070435	10.29870596	10.37117755	10.20399545	10.37259566	10.55450171	10.38181356	10.5343378	10.50564043	10.29547841
1690	AT1G20580		small nuclear ribonucleoprotein, putative / snRNP, putative / Sm protein, putative	11.28521006	10.87382053	10.44286111	11.02209834	11.28338371	10.80159103	11.00246488	10.76661417	10.87626986	10.75885464	11.02290123	11.27694169
1691	AT1G20620	SEN2, CAT3	CAT3 (CATALASE 3); catalase	5.61121077	5.740752256	5.507839285	6.362240385	6.351038043	6.077486035	6.397676165	5.767084142	5.927597711	6.103474648	5.726884641	6.196685858
1692	AT1G20630	CAT1	CAT1 (CATALASE 1); catalase	5.742017622	5.826579739	5.483375898	4.853882647	4.421152607	5.08235857	5.12536872	5.766582356	5.828355315	6.771211667	6.309698796	5.671557774
1693	AT1G20640		RWP-RK domain-containing protein	7.594319377	7.791249724	7.51234245	7.457403981	6.744832384	7.709731614	7.382496265	7.739059116	7.239151924	7.994816839	7.682185704	7.578066211
1694	AT1G20650		protein kinase	5.825099383	6.508696756	6.388445866	6.639581945	6.428914277	6.692922013	6.533316521	6.083678089	6.665723833	6.710629376	6.124642326	6.307260301
[truncated: 19,811 more rows]
