# Supplementary material for: poolMC: Smart pooling of mRNA samples in microarray experiments
Source: BMC Bioinformatics. 2010 Jun 2;11:299. doi: 10.1186/1471-2105-11-299 (PMC2900278; doi:10.1186/1471-2105-11-299)
Supplement: Additional file 4 — poolMC design. The MATLAB code implementing the expander graph based pooling design. [file 1471-2105-11-299-S4.M]

% pmc_design: poolMC design function takes in number of samples (n), number of chips (m),
% testing redundency (d), and mixing constraint (r) and produces the pooling
% design, which is a m x n binary matrix M, with d ones in each column
% and at most r ones in each row.
%
% Usage: [M list] = pmc_design(n,m,d,r);
%
% M - m x n binary matrix with d 1's in each col. and at most r 1's in each
% row
%
% list - a sparse representation of M. list is a n x d matrix with the row
% positions for each sample.
%
% n - Number of samples being tested
%
% m - Number of rows to be used (Look at Supplementary matrials for a guide
% to choose this value)
%
% d - Number of times each sample is tested in the pooling design (Look at
% Supplementary matrials for a guide to choose this value)
%
% r - Maximum number of samples pooled on a single chip (To prevent an endless loop,
% choose a value >= n*d/m)
%
% Written by Radu Berinde, MIT, Jan. 2008
% Modified by Raghu Kainkaryam, UM, Feb. 2010
%   - Checks for unique rows and columns
%   - Checks if there are any empty rows
%   - Check for mixing constraint

function [M list]= pmc_design(n,m,d,r)

list=zeros(n,d);

q=1;

% Unique row and column loop
while q~=0
    p=r+1;

    % Row weight loop
    while p>r
        z=0;
    
        % Empty row loop
        while z==0
            M=zeros(m,n);
           
            % Randomly assign 'd' ones to each columns of the matrix
            for i = 1:n
                while true
                    l = randint(1, d, [1 m]);
                    if length(unique(l)) == d
                        break;
                    end
                end
                list(i,:)=l;
            end

            % Check if any row is empty
            for j=1:n
                M(list(j,:),j)=1;
            end
            z=min(sum(M,1));
        end

        % Check for mixing constraint
        p=max(sum(M,2));
    end

    % Check if each column is unique
    for foo=1:n-1
        for bar=foo+1:n
            if nnz(M(:,foo)-M(:,bar))==0
                q=42;
            end
        end
    end

    % Check if each row is unique
    for foo=1:m-1
        for bar=foo+1:m
            if nnz(M(foo,:)-M(bar,:))==0
                q=42;
            end
        end
    end

    % Reset process if rows and cols are not unique
    if q~=42
        q=0;
    end
end

% End of Script
