# Supplementary material for: poolMC: Smart pooling of mRNA samples in microarray experiments
Source: BMC Bioinformatics. 2010 Jun 2;11:299. doi: 10.1186/1471-2105-11-299 (PMC2900278; doi:10.1186/1471-2105-11-299)
Supplement: Additional file 5 — poolMC decoder. The MATLAB code implementing the decoding procedure. [file 1471-2105-11-299-S5.M]

% pmc_decode: poolMC decoding script using l1-magic to
% solve quadratically constrained l1 minimization:
%
% min ||x||_1   s.t.  ||Phi*x - y||_2 <= \epsilon
%
% Phi - poolMC pooling design with m rows and n cols 
% scaled such that each row sums to 1
% 
% y - pooled measurements 
%
% Dependencies: l1-magic 
% Need to download l1-magic from http://www.acm.caltech.edu/l1magic
%
% Adapted from Radu Berinde, MIT, Jan. 2008
% Written by Raghu Kainkaryam, UM, Feb. 2010

clear
clc
format short g
tic

% place l1magic in the same directory as this .m file
addpath(fullfile(pwd, '/l1magic/Optimization'));

% Load the binary matrix generated by pmc_design
% Below is the design used in the paper -- n=15, m=12, d=4, r=3
% M=[ 0     0     0     0     0     0     0     0     0     0     0     1     1     0     0
%     1     0     1     0     0     0     0     0     0     0     0     0     0     0     0
%     0     0     0     1     0     0     0     1     1     0     0     0     0     0     0
%     0     0     0     0     1     0     0     0     0     1     0     0     0     0     1
%     0     0     0     0     0     0     0     0     0     0     0     0     0     1     1
%     0     0     1     0     0     1     1     0     0     0     0     0     0     0     0
%     0     0     0     0     0     0     0     0     1     1     0     0     0     1     0
%     1     0     0     0     1     0     0     0     0     0     0     0     0     0     0
%     0     0     0     1     0     0     1     0     0     0     1     0     0     0     0
%     0     1     0     0     0     0     0     1     0     0     0     0     0     0     0
%     0     1     0     0     0     1     0     0     0     0     0     0     1     0     0
%     0     0     0     0     0     0     0     0     0     0     1     1     0     0     0];
M=load('pmc_design.txt');
[rm cm]=size(M);

% Scale down the matrix, since the experiment is carried out at fractional
% concentrations
Phi=M;
scale=sum(M,2);
for i=1:rm
    Phi(i,:)=M(i,:)./scale(i);
end
   
% Load the multiplex measurements. These is Additional File 2 in the paper,
% but with the row and col. labels removed -- leaving a 21505 x 12 dataset.
Data=load('Multiplex-12samples-21505genes.txt');

[rdat cdat]=size(Data);

% Parameter to control the sensitivity of the decoded result. 
% Increase its value to get a less sensitive result (more zeros in the
% solution)
epsilon = 1;

Sav=[];

% Repeate for each gene in the system
for i=1:rdat
   
    % Decoding on non-logged data (change if data is already non-logged)
    y=2.^Data(i,:)';
  
    % Estimate the median from the measurements
    sub=median(y);
    
    % Subtract the median from the results to induce sparsity
    ystar=y-sub;
    	
    % Use the conjugate gradient method to initialize l1 minimization 
    cgfun = @(z) Phi*Phi'*z;
    sol = cgsolve(cgfun,ystar, 1e-4, 1000, 0);
    % A' * sol is a solution to A * x = b
    x0 = Phi'*sol;
    
    % Run LP
    xstar = l1qc_logbarrier(x0, Phi, [], ystar, epsilon, 1e-4);
    xhat=xstar+sub;

    % Median correction for NaN or negative values
    foo=[];  
    foo=[find(isnan(xhat)==1);find(xhat<0)];
    foo=unique(foo);
 
    if isempty(foo)==0
        % If the number of such values in xhat is less than half
        % set them to the median value of xhat
        if length(foo) < floor(length(xhat)/2)
            xhat(foo)=median(xhat);
     
        % If the number of such values in xhat is more than half
        % set them to a low value        
        else
            xhat(foo)=2; % log2(2)=1
        end
    end
    
    Sav=vertcat(Sav,xhat');
end

save('Multiplex-decoded-15samples-21505genes.txt','Sav','-ASCII');

time_mins=toc/60

% End of Script
