# Supplementary material for: poolMC: Smart pooling of mRNA samples in microarray experiments
Source: BMC Bioinformatics. 2010 Jun 2;11:299. doi: 10.1186/1471-2105-11-299 (PMC2900278; doi:10.1186/1471-2105-11-299)
Supplement: Additional file 6 — Smart pooling example. The MATLAB code illustrating poolMC's pooling and decoding procedure. [file 1471-2105-11-299-S6.M]

% pmc_example: Example of poolMC pooling and decoding in action
%
% Adapted from Radu Berinde, MIT, Jan. 2008
% Written by Raghu Kainkaryam, UM, Feb. 2010

clear
clc
format short g
tic

% place l1magic in the same directory as this .m file
addpath(fullfile(pwd, '/l1magic/Optimization'));

% Load the binary matrix generated by pmc_design
M=[ 0     0     0     0     0     0     0     0     0     0     0     1     1     0     0
    1     0     1     0     0     0     0     0     0     0     0     0     0     0     0
    0     0     0     1     0     0     0     1     1     0     0     0     0     0     0
    0     0     0     0     1     0     0     0     0     1     0     0     0     0     1
    0     0     0     0     0     0     0     0     0     0     0     0     0     1     1
    0     0     1     0     0     1     1     0     0     0     0     0     0     0     0
    0     0     0     0     0     0     0     0     1     1     0     0     0     1     0
    1     0     0     0     1     0     0     0     0     0     0     0     0     0     0
    0     0     0     1     0     0     1     0     0     0     1     0     0     0     0
    0     1     0     0     0     0     0     1     0     0     0     0     0     0     0
    0     1     0     0     0     1     0     0     0     0     0     0     1     0     0
    0     0     0     0     0     0     0     0     0     0     1     1     0     0     0];

[rm cm]=size(M);

% Scale down the matrix, since the experiment is carried out at fractional
% concentrations
Phi=M;
scale=sum(M,2);
for i=1:rm
    Phi(i,:)=M(i,:)./scale(i);
end

% Load monoplex data for gene AT5G54740 (#20282)
x=[ 10.178
    8.885
    10.935
    11.537
    9.717
    104.94
    10.382
    10.602
    8.1999
    10.588
    9.2549
    9.6879
    9.717
    8.7789
    9.3176];

% Parameter to control the sensitivity of the decoded result.
% Increase its value to get a less sensitive result (more zeros in the
% solution)
epsilon = 1;

% Simulates a noise-free multiplex experiment
y=Phi*x;

% Estimate the median from the measurements
sub=median(y);

% Subtract the median from the results to induce sparsity
ystar=y-sub;

% Use the conjugate gradient method to initialize l1 minimization
cgfun = @(z) Phi*Phi'*z;
sol = cgsolve(cgfun,ystar, 1e-4, 1000, 0);
% A' * sol is a solution to A * x = b
x0 = Phi'*sol;

% Run LP
xstar = l1qc_logbarrier(x0, Phi, [], ystar, epsilon, 1e-4);
xhat=xstar+sub;

% Median correction for NaN or negative values
foo=[];
foo=[find(isnan(xhat)==1);find(xhat<0)];
foo=unique(foo);

if isempty(foo)==0
    % If the number of such values in xhat is less than half
    % set them to the median value of xhat
    if length(foo) < floor(length(xhat)/2)
        xhat(foo)=median(xhat);

    % If the number of such values in xhat is more than half
    % set them to a low value
    else
        xhat(foo)=2; % log2=1
    end
end

% plot the results and compare monoplex to multiplex
figure('Color',[1 1 1]);
[s l]=sort(x,'descend');
plot(s,'sk');
hold on;plot(xhat(l),'.-b');
xlabel('Samples (sorted)','fontsize',12);
ylabel('Gene expression','fontsize',12);
legend('Actual','Decoded','Location','NorthEast');

% Time taken
time_mins=toc/60

% End of Script
